# Supplementary material for: Phylogenetic representativeness: a new method for evaluating taxon sampling in evolutionary studies
Source: BMC Bioinformatics. 2010 Apr 27;11:209. doi: 10.1186/1471-2105-11-209 (PMC2871275; doi:10.1186/1471-2105-11-209)
Supplement: Additional file 1 — PhyRe scripts and documentation. Three Python scripts constitute the PhyRe package. PhyRe script itself performs main analyses presented in this paper: AvTD, VarTD, IE, and funnel plots parameters are computed by this script. PhyloSample generates shuffled master lists, whereas PhyloAnalysis repeats PhyRe tasks across all newly-generated master lists. All scripts have been tested under Python 2.5.4. PhyRe documentation (doc.pdf) and eight sample files referring to datasets used in the paper to validate the method [19-22] are also enclosed. [file 1471-2105-11-209-S1.ZIP › bivalves_list.txt]

Taxon: Subclass Order Family Genus
ISOARCA_Münster,_1842	SUBCLASS:_PROTOBRANCHIA	ORDER:_NUCULOIDA	FAMILY:_ISOARCIDAE	ISOARCA_Münster,_1842
LAMETILA_Allen_&_Saunders,_1973	SUBCLASS:_PROTOBRANCHIA	ORDER:_NUCULOIDA	FAMILY:_LAMETILIDAE	LAMETILA_Allen_&_Saunders,_1973
PRELAMETILA_Allen_&_Saunders,_1973	SUBCLASS:_PROTOBRANCHIA	ORDER:_NUCULOIDA	FAMILY:_LAMETILIDAE	PRELAMETILA_Allen_&_Saunders,_1973
NEILO_Adams,_1854	SUBCLASS:_PROTOBRANCHIA	ORDER:_NUCULOIDA	FAMILY:_NEILONELLIDAE	NEILO_Adams,_1854
NEILONELLA_Dall,_1881	SUBCLASS:_PROTOBRANCHIA	ORDER:_NUCULOIDA	FAMILY:_NEILONELLIDAE	NEILONELLA_Dall,_1881
POJETAIA_Jell,_1980	SUBCLASS:_PROTOBRANCHIA	ORDER:_NUCULOIDA	FAMILY:_NEILONELLIDAE	POJETAIA_Jell,_1980
PROTONUCULA_Cotton,_1930	SUBCLASS:_PROTOBRANCHIA	ORDER:_NUCULOIDA	FAMILY:_NEILONELLIDAE	PROTONUCULA_Cotton,_1930
PSEUDOTINDARIA_Saunders_&_Allen,_1977_(?)	SUBCLASS:_PROTOBRANCHIA	ORDER:_NUCULOIDA	FAMILY:_NEILONELLIDAE	PSEUDOTINDARIA_Saunders_&_Allen,_1977_(?)
BORISSIA_Slodkevitch,_1938	SUBCLASS:_PROTOBRANCHIA	ORDER:_NUCULOIDA	FAMILY:_NUCULANIDAE	BORISSIA_Slodkevitch,_1938
CALORHADIA_Stewart,_1930	SUBCLASS:_PROTOBRANCHIA	ORDER:_NUCULOIDA	FAMILY:_NUCULANIDAE	CALORHADIA_Stewart,_1930
COSTANUCULANA_Habe,_1951	SUBCLASS:_PROTOBRANCHIA	ORDER:_NUCULOIDA	FAMILY:_NUCULANIDAE	COSTANUCULANA_Habe,_1951
COSTATOLEDA_Roth,_1914	SUBCLASS:_PROTOBRANCHIA	ORDER:_NUCULOIDA	FAMILY:_NUCULANIDAE	COSTATOLEDA_Roth,_1914
CULUNANA_Lintz,_1958	SUBCLASS:_PROTOBRANCHIA	ORDER:_NUCULOIDA	FAMILY:_NUCULANIDAE	CULUNANA_Lintz,_1958
DACRYOMYA_Agassiz,_1840	SUBCLASS:_PROTOBRANCHIA	ORDER:_NUCULOIDA	FAMILY:_NUCULANIDAE	DACRYOMYA_Agassiz,_1840
EZONUCULANA_Nagao,_1938	SUBCLASS:_PROTOBRANCHIA	ORDER:_NUCULOIDA	FAMILY:_NUCULANIDAE	EZONUCULANA_Nagao,_1938
GIRTYANA_Elias,_1956	SUBCLASS:_PROTOBRANCHIA	ORDER:_NUCULOIDA	FAMILY:_NUCULANIDAE	GIRTYANA_Elias,_1956
GLYPTOLEDA_Fletcher,_1945	SUBCLASS:_PROTOBRANCHIA	ORDER:_NUCULOIDA	FAMILY:_NUCULANIDAE	GLYPTOLEDA_Fletcher,_1945
HATAIYOLDIA_Kamad,_1962	SUBCLASS:_PROTOBRANCHIA	ORDER:_NUCULOIDA	FAMILY:_NUCULANIDAE	HATAIYOLDIA_Kamad,_1962
HILGARDIA_Harris_in_Harris_&_Palmer,_1946	SUBCLASS:_PROTOBRANCHIA	ORDER:_NUCULOIDA	FAMILY:_NUCULANIDAE	HILGARDIA_Harris_in_Harris_&_Palmer,_1946
ISOLEDA_Ryckholt,_1853	SUBCLASS:_PROTOBRANCHIA	ORDER:_NUCULOIDA	FAMILY:_NUCULANIDAE	ISOLEDA_Ryckholt,_1853
JUPITERIA_Bellardi,_1875	SUBCLASS:_PROTOBRANCHIA	ORDER:_NUCULOIDA	FAMILY:_NUCULANIDAE	JUPITERIA_Bellardi,_1875
LEDELLA_Verrill_&_Bush,_1897	SUBCLASS:_PROTOBRANCHIA	ORDER:_NUCULOIDA	FAMILY:_NUCULANIDAE	LEDELLA_Verrill_&_Bush,_1897
LEDINA_Dall,_1898_(Apr.)	SUBCLASS:_PROTOBRANCHIA	ORDER:_NUCULOIDA	FAMILY:_NUCULANIDAE	LEDINA_Dall,_1898_(Apr.)
LEMBULUS_Risso,_1826	SUBCLASS:_PROTOBRANCHIA	ORDER:_NUCULOIDA	FAMILY:_NUCULANIDAE	LEMBULUS_Risso,_1826
LIMOPSINA_(Bigot_MS)_Chavan,_1952	SUBCLASS:_PROTOBRANCHIA	ORDER:_NUCULOIDA	FAMILY:_NUCULANIDAE	LIMOPSINA_(Bigot_MS)_Chavan,_1952
LITORHADIA_Stewart,_1930	SUBCLASS:_PROTOBRANCHIA	ORDER:_NUCULOIDA	FAMILY:_NUCULANIDAE	LITORHADIA_Stewart,_1930
LONGINUCULANA_Saveliev,_1958	SUBCLASS:_PROTOBRANCHIA	ORDER:_NUCULOIDA	FAMILY:_NUCULANIDAE	LONGINUCULANA_Saveliev,_1958
MESOSACCELLA_Chavan,_1847	SUBCLASS:_PROTOBRANCHIA	ORDER:_NUCULOIDA	FAMILY:_NUCULANIDAE	MESOSACCELLA_Chavan,_1847
MICROGLOMA_Saunders_&_Allen,_1973	SUBCLASS:_PROTOBRANCHIA	ORDER:_NUCULOIDA	FAMILY:_NUCULANIDAE	MICROGLOMA_Saunders_&_Allen,_1973
NUCULANA_Link,_1807	SUBCLASS:_PROTOBRANCHIA	ORDER:_NUCULOIDA	FAMILY:_NUCULANIDAE	NUCULANA_Link,_1807
NUCUNDATA_Waterhouse,_1965	SUBCLASS:_PROTOBRANCHIA	ORDER:_NUCULOIDA	FAMILY:_NUCULANIDAE	NUCUNDATA_Waterhouse,_1965
PALEYOLDIA_Lintz,_1958	SUBCLASS:_PROTOBRANCHIA	ORDER:_NUCULOIDA	FAMILY:_NUCULANIDAE	PALEYOLDIA_Lintz,_1958
PERRISONOTA_Conrad,_1869	SUBCLASS:_PROTOBRANCHIA	ORDER:_NUCULOIDA	FAMILY:_NUCULANIDAE	PERRISONOTA_Conrad,_1869
PHESTIA_Chernyshev,_1943	SUBCLASS:_PROTOBRANCHIA	ORDER:_NUCULOIDA	FAMILY:_NUCULANIDAE	PHESTIA_Chernyshev,_1943
POLIDEVCIA_Chernyshev,_1943	SUBCLASS:_PROTOBRANCHIA	ORDER:_NUCULOIDA	FAMILY:_NUCULANIDAE	POLIDEVCIA_Chernyshev,_1943
POROLEDA_Tate,_1893	SUBCLASS:_PROTOBRANCHIA	ORDER:_NUCULOIDA	FAMILY:_NUCULANIDAE	POROLEDA_Tate,_1893
PORTLANDELLA_Stewart,_1930	SUBCLASS:_PROTOBRANCHIA	ORDER:_NUCULOIDA	FAMILY:_NUCULANIDAE	PORTLANDELLA_Stewart,_1930
PRAESACCELLA_Cox,_1940	SUBCLASS:_PROTOBRANCHIA	ORDER:_NUCULOIDA	FAMILY:_NUCULANIDAE	PRAESACCELLA_Cox,_1940
PROPELEDA_Iredale,_1924	SUBCLASS:_PROTOBRANCHIA	ORDER:_NUCULOIDA	FAMILY:_NUCULANIDAE	PROPELEDA_Iredale,_1924
ROLLIERIA_Cossmann,_1920	SUBCLASS:_PROTOBRANCHIA	ORDER:_NUCULOIDA	FAMILY:_NUCULANIDAE	ROLLIERIA_Cossmann,_1920
RYDERIA_Wilton,_1830	SUBCLASS:_PROTOBRANCHIA	ORDER:_NUCULOIDA	FAMILY:_NUCULANIDAE	RYDERIA_Wilton,_1830
SACCELLA_Woodring,_1925	SUBCLASS:_PROTOBRANCHIA	ORDER:_NUCULOIDA	FAMILY:_NUCULANIDAE	SACCELLA_Woodring,_1925
SCISSULADRANA_Petuch,_1987_?	SUBCLASS:_PROTOBRANCHIA	ORDER:_NUCULOIDA	FAMILY:_NUCULANIDAE	SCISSULADRANA_Petuch,_1987_?
SINOLEDA_Xu,_1985	SUBCLASS:_PROTOBRANCHIA	ORDER:_NUCULOIDA	FAMILY:_NUCULANIDAE	SINOLEDA_Xu,_1985
SPINEILO_Finlay_&_Marwick,_1937	SUBCLASS:_PROTOBRANCHIA	ORDER:_NUCULOIDA	FAMILY:_NUCULANIDAE	SPINEILO_Finlay_&_Marwick,_1937
TENUILEDA_Habe,_1977_?	SUBCLASS:_PROTOBRANCHIA	ORDER:_NUCULOIDA	FAMILY:_NUCULANIDAE	TENUILEDA_Habe,_1977_?
VETERANELLA_Patte,_1926	SUBCLASS:_PROTOBRANCHIA	ORDER:_NUCULOIDA	FAMILY:_NUCULANIDAE	VETERANELLA_Patte,_1926
ZEALEDA_Marwick,_1924	SUBCLASS:_PROTOBRANCHIA	ORDER:_NUCULOIDA	FAMILY:_NUCULANIDAE	ZEALEDA_Marwick,_1924
BREVINUCULA_Thiele,_1934	SUBCLASS:_PROTOBRANCHIA	ORDER:_NUCULOIDA	FAMILY:_NUCULIDAE	BREVINUCULA_Thiele,_1934
CONDYLONUCULA_Moore,_1977	SUBCLASS:_PROTOBRANCHIA	ORDER:_NUCULOIDA	FAMILY:_NUCULIDAE	CONDYLONUCULA_Moore,_1977
DEMINUCULA_Iredale,_1931	SUBCLASS:_PROTOBRANCHIA	ORDER:_NUCULOIDA	FAMILY:_NUCULIDAE	DEMINUCULA_Iredale,_1931
DESHAYESII_Berge,_1855	SUBCLASS:_PROTOBRANCHIA	ORDER:_NUCULOIDA	FAMILY:_NUCULIDAE	DESHAYESII_Berge,_1855
GIBBONUCULA_Eames,_1951	SUBCLASS:_PROTOBRANCHIA	ORDER:_NUCULOIDA	FAMILY:_NUCULIDAE	GIBBONUCULA_Eames,_1951
LAMELLINUCULA_Schenck,_1944	SUBCLASS:_PROTOBRANCHIA	ORDER:_NUCULOIDA	FAMILY:_NUCULIDAE	LAMELLINUCULA_Schenck,_1944
LINUCULA_Marwick,_1931	SUBCLASS:_PROTOBRANCHIA	ORDER:_NUCULOIDA	FAMILY:_NUCULIDAE	LINUCULA_Marwick,_1931
NUCULA_Lamarck,_1799	SUBCLASS:_PROTOBRANCHIA	ORDER:_NUCULOIDA	FAMILY:_NUCULIDAE	NUCULA_Lamarck,_1799
NUCULANELLA_Tasch,_1953	SUBCLASS:_PROTOBRANCHIA	ORDER:_NUCULOIDA	FAMILY:_NUCULIDAE	NUCULANELLA_Tasch,_1953
NUCULAVUS_Chernyshev,_1947	SUBCLASS:_PROTOBRANCHIA	ORDER:_NUCULOIDA	FAMILY:_NUCULIDAE	NUCULAVUS_Chernyshev,_1947
NUCULIGENUS_Renier,_1807	SUBCLASS:_PROTOBRANCHIA	ORDER:_NUCULOIDA	FAMILY:_NUCULIDAE	NUCULIGENUS_Renier,_1807
NUCULOIDEA_Williams_&_Breger,_1916	SUBCLASS:_PROTOBRANCHIA	ORDER:_NUCULOIDA	FAMILY:_NUCULIDAE	NUCULOIDEA_Williams_&_Breger,_1916
NUCULOMA_Cossmann,_1907	SUBCLASS:_PROTOBRANCHIA	ORDER:_NUCULOIDA	FAMILY:_NUCULIDAE	NUCULOMA_Cossmann,_1907
PALAEONUCULA_Quenstedt,_1930	SUBCLASS:_PROTOBRANCHIA	ORDER:_NUCULOIDA	FAMILY:_NUCULIDAE	PALAEONUCULA_Quenstedt,_1930
PECTINUCULA_Quenstedt,_1930	SUBCLASS:_PROTOBRANCHIA	ORDER:_NUCULOIDA	FAMILY:_NUCULIDAE	PECTINUCULA_Quenstedt,_1930
PRONUCULA_Hedley,_1902	SUBCLASS:_PROTOBRANCHIA	ORDER:_NUCULOIDA	FAMILY:_NUCULIDAE	PRONUCULA_Hedley,_1902
PTYCHOSTOLIS_Tullberg,_1881	SUBCLASS:_PROTOBRANCHIA	ORDER:_NUCULOIDA	FAMILY:_NUCULIDAE	PTYCHOSTOLIS_Tullberg,_1881
RUMPTONUCULA_Bergmans,_1978	SUBCLASS:_PROTOBRANCHIA	ORDER:_NUCULOIDA	FAMILY:_NUCULIDAE	RUMPTONUCULA_Bergmans,_1978
SINONUCULA_Xu,_1985	SUBCLASS:_PROTOBRANCHIA	ORDER:_NUCULOIDA	FAMILY:_NUCULIDAE	SINONUCULA_Xu,_1985
TRIGONUCULA_Ichikawa,_1949	SUBCLASS:_PROTOBRANCHIA	ORDER:_NUCULOIDA	FAMILY:_NUCULIDAE	TRIGONUCULA_Ichikawa,_1949
TRUNCACILA_Schenck_in_Grant_&_Gale,_1931	SUBCLASS:_PROTOBRANCHIA	ORDER:_NUCULOIDA	FAMILY:_NUCULIDAE	TRUNCACILA_Schenck_in_Grant_&_Gale,_1931
PHASEOLUS_Monterosato,_1875	SUBCLASS:_PROTOBRANCHIA	ORDER:_NUCULOIDA	FAMILY:_PHASEOLIDAE	PHASEOLUS_Monterosato,_1875
CARDIOLARIA_Munier-Chalmas,_1876	SUBCLASS:_PROTOBRANCHIA	ORDER:_NUCULOIDA	FAMILY:_PRAENUCULIDAE	CARDIOLARIA_Munier-Chalmas,_1876
DECEPTRIX_Fuchs,_1919	SUBCLASS:_PROTOBRANCHIA	ORDER:_NUCULOIDA	FAMILY:_PRAENUCULIDAE	DECEPTRIX_Fuchs,_1919
HEMICONCAVODONTA_Sanchez,_1999	SUBCLASS:_PROTOBRANCHIA	ORDER:_NUCULOIDA	FAMILY:_PRAENUCULIDAE	HEMICONCAVODONTA_Sanchez,_1999
HONEYMANIA_McLearn,_1918	SUBCLASS:_PROTOBRANCHIA	ORDER:_NUCULOIDA	FAMILY:_PRAENUCULIDAE	HONEYMANIA_McLearn,_1918
LEDOPSIS_Beushausen,_1884	SUBCLASS:_PROTOBRANCHIA	ORDER:_NUCULOIDA	FAMILY:_PRAENUCULIDAE	LEDOPSIS_Beushausen,_1884
PALAEOCONCHA_Miller,_1889	SUBCLASS:_PROTOBRANCHIA	ORDER:_NUCULOIDA	FAMILY:_PRAENUCULIDAE	PALAEOCONCHA_Miller,_1889
PALAEOCONCHIELLA_Vologdin,_1955	SUBCLASS:_PROTOBRANCHIA	ORDER:_NUCULOIDA	FAMILY:_PRAENUCULIDAE	PALAEOCONCHIELLA_Vologdin,_1955
PRAELEDA_Pfab,_1934	SUBCLASS:_PROTOBRANCHIA	ORDER:_NUCULOIDA	FAMILY:_PRAENUCULIDAE	PRAELEDA_Pfab,_1934
PRAENUCULA_Pfab,_1934	SUBCLASS:_PROTOBRANCHIA	ORDER:_NUCULOIDA	FAMILY:_PRAENUCULIDAE	PRAENUCULA_Pfab,_1934
PSEUDOLEDOPSIS_Maillieux,_1937	SUBCLASS:_PROTOBRANCHIA	ORDER:_NUCULOIDA	FAMILY:_PRAENUCULIDAE	PSEUDOLEDOPSIS_Maillieux,_1937
SIMILODONTA_Soot-Ryen,_1964	SUBCLASS:_PROTOBRANCHIA	ORDER:_NUCULOIDA	FAMILY:_PRAENUCULIDAE	SIMILODONTA_Soot-Ryen,_1964
TRIGONOCONCHA_Sanchez,_1999	SUBCLASS:_PROTOBRANCHIA	ORDER:_NUCULOIDA	FAMILY:_PRAENUCULIDAE	TRIGONOCONCHA_Sanchez,_1999
VILLICUMIA_Sanchez,_1999	SUBCLASS:_PROTOBRANCHIA	ORDER:_NUCULOIDA	FAMILY:_PRAENUCULIDAE	VILLICUMIA_Sanchez,_1999
PRISTIGLOMA_Dall,_1900	SUBCLASS:_PROTOBRANCHIA	ORDER:_NUCULOIDA	FAMILY:_PRISTIGLOMIDAE	PRISTIGLOMA_Dall,_1900
PSEUDOGLOMUS_Dall,_1898	SUBCLASS:_PROTOBRANCHIA	ORDER:_NUCULOIDA	FAMILY:_PRISTIGLOMIDAE	PSEUDOGLOMUS_Dall,_1898
RADIIDENS_Egoreva_&_Starobogatov,_1975	SUBCLASS:_PROTOBRANCHIA	ORDER:_NUCULOIDA	FAMILY:_RADIIDENTIDAE	RADIIDENS_Egoreva_&_Starobogatov,_1975
BATHYSPINULA_Filatova,_1958	SUBCLASS:_PROTOBRANCHIA	ORDER:_NUCULOIDA	FAMILY:_SPINULIDAE	BATHYSPINULA_Filatova,_1958
SPINULA_Dall,_1908	SUBCLASS:_PROTOBRANCHIA	ORDER:_NUCULOIDA	FAMILY:_SPINULIDAE	SPINULA_Dall,_1908
TINDARIA_Bellardi,_18751	SUBCLASS:_PROTOBRANCHIA	ORDER:_NUCULOIDA	FAMILY:_TINDARIIDAE	TINDARIA_Bellardi,_18751
ADRANELLA_Verrill_&_Bush,_1898	SUBCLASS:_PROTOBRANCHIA	ORDER:_NUCULOIDA	FAMILY:_YOLDIIDAE	ADRANELLA_Verrill_&_Bush,_1898
AEQUIYOLDIA_Soot-Ryen,_1951	SUBCLASS:_PROTOBRANCHIA	ORDER:_NUCULOIDA	FAMILY:_YOLDIIDAE	AEQUIYOLDIA_Soot-Ryen,_1951
ANTHRACONEILOPSIS_Tasch,_1953	SUBCLASS:_PROTOBRANCHIA	ORDER:_NUCULOIDA	FAMILY:_YOLDIIDAE	ANTHRACONEILOPSIS_Tasch,_1953
ANTHRACONNEILO_Girty,_1911	SUBCLASS:_PROTOBRANCHIA	ORDER:_NUCULOIDA	FAMILY:_YOLDIIDAE	ANTHRACONNEILO_Girty,_1911
ARISAIGIA_McLearn,_1918	SUBCLASS:_PROTOBRANCHIA	ORDER:_NUCULOIDA	FAMILY:_YOLDIIDAE	ARISAIGIA_McLearn,_1918
BATHYMALLETIA_Kuroda_&_Habe,_1971	SUBCLASS:_PROTOBRANCHIA	ORDER:_NUCULOIDA	FAMILY:_YOLDIIDAE	BATHYMALLETIA_Kuroda_&_Habe,_1971
BICRENULA_Williams_&_Breger,_1916	SUBCLASS:_PROTOBRANCHIA	ORDER:_NUCULOIDA	FAMILY:_YOLDIIDAE	BICRENULA_Williams_&_Breger,_1916
CADOMIA_Goarant_de_Tromelin,_1877	SUBCLASS:_PROTOBRANCHIA	ORDER:_NUCULOIDA	FAMILY:_YOLDIIDAE	CADOMIA_Goarant_de_Tromelin,_1877
CLEIDOPHORUS_Hall,_1847	SUBCLASS:_PROTOBRANCHIA	ORDER:_NUCULOIDA	FAMILY:_YOLDIIDAE	CLEIDOPHORUS_Hall,_1847
CNESTERIUM_Dall,_1898	SUBCLASS:_PROTOBRANCHIA	ORDER:_NUCULOIDA	FAMILY:_YOLDIIDAE	CNESTERIUM_Dall,_1898
CONCAVOLEDA_Sanchez,_1999	SUBCLASS:_PROTOBRANCHIA	ORDER:_NUCULOIDA	FAMILY:_YOLDIIDAE	CONCAVOLEDA_Sanchez,_1999
CTENODONTELLA_Khalfin,_1940	SUBCLASS:_PROTOBRANCHIA	ORDER:_NUCULOIDA	FAMILY:_YOLDIIDAE	CTENODONTELLA_Khalfin,_1940
CUCULLELLA_McCoy,_1851	SUBCLASS:_PROTOBRANCHIA	ORDER:_NUCULOIDA	FAMILY:_YOLDIIDAE	CUCULLELLA_McCoy,_1851
DYSODONTA_Mansuy,_1913	SUBCLASS:_PROTOBRANCHIA	ORDER:_NUCULOIDA	FAMILY:_YOLDIIDAE	DYSODONTA_Mansuy,_1913
EKSTADIA_Soot-Ryen,_1964	SUBCLASS:_PROTOBRANCHIA	ORDER:_NUCULOIDA	FAMILY:_YOLDIIDAE	EKSTADIA_Soot-Ryen,_1964
GONIODON_Herrick,_1888	SUBCLASS:_PROTOBRANCHIA	ORDER:_NUCULOIDA	FAMILY:_YOLDIIDAE	GONIODON_Herrick,_1888
KALAYOLDIA_Grant_&_Gale,_1931	SUBCLASS:_PROTOBRANCHIA	ORDER:_NUCULOIDA	FAMILY:_YOLDIIDAE	KALAYOLDIA_Grant_&_Gale,_1931
KATADESMIA_Dall,_1908	SUBCLASS:_PROTOBRANCHIA	ORDER:_NUCULOIDA	FAMILY:_YOLDIIDAE	KATADESMIA_Dall,_1908
KOENENIA_Beushausen,_1884	SUBCLASS:_PROTOBRANCHIA	ORDER:_NUCULOIDA	FAMILY:_YOLDIIDAE	KOENENIA_Beushausen,_1884
LAMELLILEDA_Cotton,_1930	SUBCLASS:_PROTOBRANCHIA	ORDER:_NUCULOIDA	FAMILY:_YOLDIIDAE	LAMELLILEDA_Cotton,_1930
MALLETIA_Des_Moulins,_1832	SUBCLASS:_PROTOBRANCHIA	ORDER:_NUCULOIDA	FAMILY:_YOLDIIDAE	MALLETIA_Des_Moulins,_1832
MALLETIELLA_Soot-Ryen,_1957	SUBCLASS:_PROTOBRANCHIA	ORDER:_NUCULOIDA	FAMILY:_YOLDIIDAE	MALLETIELLA_Soot-Ryen,_1957
MEGAYOLDIA_Verrill_&_Bush,_1897	SUBCLASS:_PROTOBRANCHIA	ORDER:_NUCULOIDA	FAMILY:_YOLDIIDAE	MEGAYOLDIA_Verrill_&_Bush,_1897
METAPALAEONEILO_Lavacke,_1934	SUBCLASS:_PROTOBRANCHIA	ORDER:_NUCULOIDA	FAMILY:_YOLDIIDAE	METAPALAEONEILO_Lavacke,_1934
MINORMALLETIA_Dall,_1908	SUBCLASS:_PROTOBRANCHIA	ORDER:_NUCULOIDA	FAMILY:_YOLDIIDAE	MINORMALLETIA_Dall,_1908
MYOPLUSIA_Neumayr,_1884	SUBCLASS:_PROTOBRANCHIA	ORDER:_NUCULOIDA	FAMILY:_YOLDIIDAE	MYOPLUSIA_Neumayr,_1884
NUCULARIA_Conrad,_1869	SUBCLASS:_PROTOBRANCHIA	ORDER:_NUCULOIDA	FAMILY:_YOLDIIDAE	NUCULARIA_Conrad,_1869
NUCULITES_Conrad,_1841	SUBCLASS:_PROTOBRANCHIA	ORDER:_NUCULOIDA	FAMILY:_YOLDIIDAE	NUCULITES_Conrad,_1841
OLEGIJA_Chernyshev,_1948	SUBCLASS:_PROTOBRANCHIA	ORDER:_NUCULOIDA	FAMILY:_YOLDIIDAE	OLEGIJA_Chernyshev,_1948
ORTHOYOLDIA_Verrill_&_Bush,_1897	SUBCLASS:_PROTOBRANCHIA	ORDER:_NUCULOIDA	FAMILY:_YOLDIIDAE	ORTHOYOLDIA_Verrill_&_Bush,_1897
OVALEDA_Iredale,_1925	SUBCLASS:_PROTOBRANCHIA	ORDER:_NUCULOIDA	FAMILY:_YOLDIIDAE	OVALEDA_Iredale,_1925
PALAEONEILO_Hall_&_Whifield,_1873	SUBCLASS:_PROTOBRANCHIA	ORDER:_NUCULOIDA	FAMILY:_YOLDIIDAE	PALAEONEILO_Hall_&_Whifield,_1873
PHAENODESMIA_Bittner,_1894	SUBCLASS:_PROTOBRANCHIA	ORDER:_NUCULOIDA	FAMILY:_YOLDIIDAE	PHAENODESMIA_Bittner,_1894
PORTLANDIA_Mörch,_1857	SUBCLASS:_PROTOBRANCHIA	ORDER:_NUCULOIDA	FAMILY:_YOLDIIDAE	PORTLANDIA_Mörch,_1857
PRAEARCA_Neumayer,_1891	SUBCLASS:_PROTOBRANCHIA	ORDER:_NUCULOIDA	FAMILY:_YOLDIIDAE	PRAEARCA_Neumayer,_1891
PROSOLEPTUS_Beushausen,_1895	SUBCLASS:_PROTOBRANCHIA	ORDER:_NUCULOIDA	FAMILY:_YOLDIIDAE	PROSOLEPTUS_Beushausen,_1895
PSEUDARCA_Goarant_de_Tromelin_&_Lebesconte,_1875	SUBCLASS:_PROTOBRANCHIA	ORDER:_NUCULOIDA	FAMILY:_YOLDIIDAE	PSEUDARCA_Goarant_de_Tromelin_&_Lebesconte,_1875
PSEUDOCYRTODONTA_Pfab,_1934	SUBCLASS:_PROTOBRANCHIA	ORDER:_NUCULOIDA	FAMILY:_YOLDIIDAE	PSEUDOCYRTODONTA_Pfab,_1934
PSEUDOMALLETIA_Fischer,_1886	SUBCLASS:_PROTOBRANCHIA	ORDER:_NUCULOIDA	FAMILY:_YOLDIIDAE	PSEUDOMALLETIA_Fischer,_1886
PSEUDOPORTLANDIA_Woodring,_1925	SUBCLASS:_PROTOBRANCHIA	ORDER:_NUCULOIDA	FAMILY:_YOLDIIDAE	PSEUDOPORTLANDIA_Woodring,_1925
QUADRATONUCULA_Dickins,_1963	SUBCLASS:_PROTOBRANCHIA	ORDER:_NUCULOIDA	FAMILY:_YOLDIIDAE	QUADRATONUCULA_Dickins,_1963
SAREPTA_Adams,_1860	SUBCLASS:_PROTOBRANCHIA	ORDER:_NUCULOIDA	FAMILY:_YOLDIIDAE	SAREPTA_Adams,_1860
SCISSILEDA_Kilburn,_1994	SUBCLASS:_PROTOBRANCHIA	ORDER:_NUCULOIDA	FAMILY:_YOLDIIDAE	SCISSILEDA_Kilburn,_1994
SLUHA_Barrande,_1881	SUBCLASS:_PROTOBRANCHIA	ORDER:_NUCULOIDA	FAMILY:_YOLDIIDAE	SLUHA_Barrande,_1881
STRABA_Prantl_&_Ruzicka,_1954	SUBCLASS:_PROTOBRANCHIA	ORDER:_NUCULOIDA	FAMILY:_YOLDIIDAE	STRABA_Prantl_&_Ruzicka,_1954
STRABIELLA_Prantl_&_Ruzicka,_1954	SUBCLASS:_PROTOBRANCHIA	ORDER:_NUCULOIDA	FAMILY:_YOLDIIDAE	STRABIELLA_Prantl_&_Ruzicka,_1954
STRABINA_Prantl_&_Ruzicka,_1954	SUBCLASS:_PROTOBRANCHIA	ORDER:_NUCULOIDA	FAMILY:_YOLDIIDAE	STRABINA_Prantl_&_Ruzicka,_1954
SYNEK_Barrande,_1881	SUBCLASS:_PROTOBRANCHIA	ORDER:_NUCULOIDA	FAMILY:_YOLDIIDAE	SYNEK_Barrande,_1881
TINDARIA_Bellardi,_18752	SUBCLASS:_PROTOBRANCHIA	ORDER:_NUCULOIDA	FAMILY:_YOLDIIDAE	TINDARIA_Bellardi,_18752
TINDARIOPSIS_Verrill_&_Bush,_1897	SUBCLASS:_PROTOBRANCHIA	ORDER:_NUCULOIDA	FAMILY:_YOLDIIDAE	TINDARIOPSIS_Verrill_&_Bush,_1897
TROPINUCULITES_McLearn,_1918	SUBCLASS:_PROTOBRANCHIA	ORDER:_NUCULOIDA	FAMILY:_YOLDIIDAE	TROPINUCULITES_McLearn,_1918
YOLDIA_Möller,_1842	SUBCLASS:_PROTOBRANCHIA	ORDER:_NUCULOIDA	FAMILY:_YOLDIIDAE	YOLDIA_Möller,_1842
YOLDIELLA_Verrill_&_Bush,_1897	SUBCLASS:_PROTOBRANCHIA	ORDER:_NUCULOIDA	FAMILY:_YOLDIIDAE	YOLDIELLA_Verrill_&_Bush,_1897
ANTIPLEURA_Barrande,_1881	SUBCLASS:_PROTOBRANCHIA	ORDER:_PRAECARDIOIDA	FAMILY:_ANTIPLEURIDAE	ANTIPLEURA_Barrande,_1881
BOUCEKIA_Ruzicka_&_Prantl,_1956	SUBCLASS:_PROTOBRANCHIA	ORDER:_PRAECARDIOIDA	FAMILY:_ANTIPLEURIDAE	BOUCEKIA_Ruzicka_&_Prantl,_1956
DUALINA_Barrande,_1881	SUBCLASS:_PROTOBRANCHIA	ORDER:_PRAECARDIOIDA	FAMILY:_ANTIPLEURIDAE	DUALINA_Barrande,_1881
HERCYNELLA_Kayser,_1878	SUBCLASS:_PROTOBRANCHIA	ORDER:_PRAECARDIOIDA	FAMILY:_ANTIPLEURIDAE	HERCYNELLA_Kayser,_1878
SESTRA_Barrande,_1881	SUBCLASS:_PROTOBRANCHIA	ORDER:_PRAECARDIOIDA	FAMILY:_ANTIPLEURIDAE	SESTRA_Barrande,_1881
SILURINA_Barrande,_1881	SUBCLASS:_PROTOBRANCHIA	ORDER:_PRAECARDIOIDA	FAMILY:_ANTIPLEURIDAE	SILURINA_Barrande,_1881
BUTOVICELLA_Kriz,_1965	SUBCLASS:_PROTOBRANCHIA	ORDER:_PRAECARDIOIDA	FAMILY:_BUTOVICELLIDAE	BUTOVICELLA_Kriz,_1965
ACUTICOSTA_Grimm,_1998	SUBCLASS:_PROTOBRANCHIA	ORDER:_PRAECARDIOIDA	FAMILY:_CARDIOLIDAE	ACUTICOSTA_Grimm,_1998
BUCHIOLA_Barrande,_1881	SUBCLASS:_PROTOBRANCHIA	ORDER:_PRAECARDIOIDA	FAMILY:_CARDIOLIDAE	BUCHIOLA_Barrande,_1881
CARDIOLA_Broderip,_1839	SUBCLASS:_PROTOBRANCHIA	ORDER:_PRAECARDIOIDA	FAMILY:_CARDIOLIDAE	CARDIOLA_Broderip,_1839
CARDIOLOPSIS_Heritsch,_1929	SUBCLASS:_PROTOBRANCHIA	ORDER:_PRAECARDIOIDA	FAMILY:_CARDIOLIDAE	CARDIOLOPSIS_Heritsch,_1929
CARDIOPSIS_Meek_&_Worthen,_1861	SUBCLASS:_PROTOBRANCHIA	ORDER:_PRAECARDIOIDA	FAMILY:_CARDIOLIDAE	CARDIOPSIS_Meek_&_Worthen,_1861
EUTHYDESMA_Hall,_1885	SUBCLASS:_PROTOBRANCHIA	ORDER:_PRAECARDIOIDA	FAMILY:_CARDIOLIDAE	EUTHYDESMA_Hall,_1885
GLYPTOHALLICARDIA_Grimm,_1998	SUBCLASS:_PROTOBRANCHIA	ORDER:_PRAECARDIOIDA	FAMILY:_CARDIOLIDAE	GLYPTOHALLICARDIA_Grimm,_1998
LEVIBUCHIOLA_Grimm,_1998	SUBCLASS:_PROTOBRANCHIA	ORDER:_PRAECARDIOIDA	FAMILY:_CARDIOLIDAE	LEVIBUCHIOLA_Grimm,_1998
MEGABUCHIOLA_Grimm,_1998	SUBCLASS:_PROTOBRANCHIA	ORDER:_PRAECARDIOIDA	FAMILY:_CARDIOLIDAE	MEGABUCHIOLA_Grimm,_1998
ONTARIA_Clarke,_1904	SUBCLASS:_PROTOBRANCHIA	ORDER:_PRAECARDIOIDA	FAMILY:_CARDIOLIDAE	ONTARIA_Clarke,_1904
PLANOCARDIA_Grimm,_1998	SUBCLASS:_PROTOBRANCHIA	ORDER:_PRAECARDIOIDA	FAMILY:_CARDIOLIDAE	PLANOCARDIA_Grimm,_1998
PORSGUENIA_Grimm,_1998	SUBCLASS:_PROTOBRANCHIA	ORDER:_PRAECARDIOIDA	FAMILY:_CARDIOLIDAE	PORSGUENIA_Grimm,_1998
SALWEYIA_Reed,_1931	SUBCLASS:_PROTOBRANCHIA	ORDER:_PRAECARDIOIDA	FAMILY:_CARDIOLIDAE	SALWEYIA_Reed,_1931
BARCINIA_Suñer_&_Coma,_1959	SUBCLASS:_PROTOBRANCHIA	ORDER:_PRAECARDIOIDA	FAMILY:_PRAECARDIIDAE	BARCINIA_Suñer_&_Coma,_1959
DAVIDIA_Hicks,_1873	SUBCLASS:_PROTOBRANCHIA	ORDER:_PRAECARDIOIDA	FAMILY:_PRAECARDIIDAE	DAVIDIA_Hicks,_1873
DEXIOBIA_Winchell,_1863	SUBCLASS:_PROTOBRANCHIA	ORDER:_PRAECARDIOIDA	FAMILY:_PRAECARDIIDAE	DEXIOBIA_Winchell,_1863
EOPTERIA_Billings,_1865	SUBCLASS:_PROTOBRANCHIA	ORDER:_PRAECARDIOIDA	FAMILY:_PRAECARDIIDAE	EOPTERIA_Billings,_1865
GIBBOPLEURA_Barrande,_1881	SUBCLASS:_PROTOBRANCHIA	ORDER:_PRAECARDIOIDA	FAMILY:_PRAECARDIIDAE	GIBBOPLEURA_Barrande,_1881
JOACHYMCARDIUM_Ruzicka_&_Prantl,_1960	SUBCLASS:_PROTOBRANCHIA	ORDER:_PRAECARDIOIDA	FAMILY:_PRAECARDIIDAE	JOACHYMCARDIUM_Ruzicka_&_Prantl,_1960
KRALOVNA_Barrande,_1881	SUBCLASS:_PROTOBRANCHIA	ORDER:_PRAECARDIOIDA	FAMILY:_PRAECARDIIDAE	KRALOVNA_Barrande,_1881
NEKLANIA_Ruzicka_&_Pribyl,_1953	SUBCLASS:_PROTOBRANCHIA	ORDER:_PRAECARDIOIDA	FAMILY:_PRAECARDIIDAE	NEKLANIA_Ruzicka_&_Pribyl,_1953
OPISTHOCOELUS_Beushausen,_1895	SUBCLASS:_PROTOBRANCHIA	ORDER:_PRAECARDIOIDA	FAMILY:_PRAECARDIIDAE	OPISTHOCOELUS_Beushausen,_1895
ORACARDIA_Herrick,_1888	SUBCLASS:_PROTOBRANCHIA	ORDER:_PRAECARDIOIDA	FAMILY:_PRAECARDIIDAE	ORACARDIA_Herrick,_1888
PANENKA_Barrande,_1881	SUBCLASS:_PROTOBRANCHIA	ORDER:_PRAECARDIOIDA	FAMILY:_PRAECARDIIDAE	PANENKA_Barrande,_1881
PANTATA_Barrande,_1881	SUBCLASS:_PROTOBRANCHIA	ORDER:_PRAECARDIOIDA	FAMILY:_PRAECARDIIDAE	PANTATA_Barrande,_1881
PARACARDIUM_Barrande,_1881	SUBCLASS:_PROTOBRANCHIA	ORDER:_PRAECARDIOIDA	FAMILY:_PRAECARDIIDAE	PARACARDIUM_Barrande,_1881
PARAPTYX_Clarke,_1904	SUBCLASS:_PROTOBRANCHIA	ORDER:_PRAECARDIOIDA	FAMILY:_PRAECARDIIDAE	PARAPTYX_Clarke,_1904
PARARCA_Hall,_1885	SUBCLASS:_PROTOBRANCHIA	ORDER:_PRAECARDIOIDA	FAMILY:_PRAECARDIIDAE	PARARCA_Hall,_1885
PRAECARDIUM_Barrande,_1881	SUBCLASS:_PROTOBRANCHIA	ORDER:_PRAECARDIOIDA	FAMILY:_PRAECARDIIDAE	PRAECARDIUM_Barrande,_1881
PRAELIMA_Barrande,_1881	SUBCLASS:_PROTOBRANCHIA	ORDER:_PRAECARDIOIDA	FAMILY:_PRAECARDIIDAE	PRAELIMA_Barrande,_1881
PRAELUCINA_Barrande,_1881	SUBCLASS:_PROTOBRANCHIA	ORDER:_PRAECARDIOIDA	FAMILY:_PRAECARDIIDAE	PRAELUCINA_Barrande,_1881
SILUROCARDIUM_Leymerie,_1881	SUBCLASS:_PROTOBRANCHIA	ORDER:_PRAECARDIOIDA	FAMILY:_PRAECARDIIDAE	SILUROCARDIUM_Leymerie,_1881
SLAVA_Barrande,_1881	SUBCLASS:_PROTOBRANCHIA	ORDER:_PRAECARDIOIDA	FAMILY:_PRAECARDIIDAE	SLAVA_Barrande,_1881
JAHNIA_Ruzicka_&_Prantl,_1960	SUBCLASS:_PROTOBRANCHIA	ORDER:_PRAECARDIOIDA	FAMILY:_VLASTINAE	JAHNIA_Ruzicka_&_Prantl,_1960
PRAEOSTREA_Barrande,_1881	SUBCLASS:_PROTOBRANCHIA	ORDER:_PRAECARDIOIDA	FAMILY:_VLASTINAE	PRAEOSTREA_Barrande,_1881
SHANINA_Reed,_1915	SUBCLASS:_PROTOBRANCHIA	ORDER:_PRAECARDIOIDA	FAMILY:_VLASTINAE	SHANINA_Reed,_1915
SHANINOPSIS_Isberg,_1934	SUBCLASS:_PROTOBRANCHIA	ORDER:_PRAECARDIOIDA	FAMILY:_VLASTINAE	SHANINOPSIS_Isberg,_1934
SLUZKA_Barrande,_1881	SUBCLASS:_PROTOBRANCHIA	ORDER:_PRAECARDIOIDA	FAMILY:_VLASTINAE	SLUZKA_Barrande,_1881
VEVODA_Barrande,_1881	SUBCLASS:_PROTOBRANCHIA	ORDER:_PRAECARDIOIDA	FAMILY:_VLASTINAE	VEVODA_Barrande,_1881
VLASTA_Barrande,_1881	SUBCLASS:_PROTOBRANCHIA	ORDER:_PRAECARDIOIDA	FAMILY:_VLASTINAE	VLASTA_Barrande,_1881
CLINOPISTHA_Meek_&_Worthen,_1870	SUBCLASS:_PROTOBRANCHIA	ORDER:_SOLEMYIDA	FAMILY:_CTENODONTIDAE	CLINOPISTHA_Meek_&_Worthen,_1870
CTENODONTA_Salter,_1852	SUBCLASS:_PROTOBRANCHIA	ORDER:_SOLEMYIDA	FAMILY:_CTENODONTIDAE	CTENODONTA_Salter,_1852
DITICHIA_Sandberger,_1891	SUBCLASS:_PROTOBRANCHIA	ORDER:_SOLEMYIDA	FAMILY:_CTENODONTIDAE	DITICHIA_Sandberger,_1891
DYSTACTELLA_Hall_&_Whitfield,_1872	SUBCLASS:_PROTOBRANCHIA	ORDER:_SOLEMYIDA	FAMILY:_CTENODONTIDAE	DYSTACTELLA_Hall_&_Whitfield,_1872
PRAECTENODONTA_Philip,_1962	SUBCLASS:_PROTOBRANCHIA	ORDER:_SOLEMYIDA	FAMILY:_CTENODONTIDAE	PRAECTENODONTA_Philip,_1962
TANCREDIOPSIS_Beushausen,_1895	SUBCLASS:_PROTOBRANCHIA	ORDER:_SOLEMYIDA	FAMILY:_CTENODONTIDAE	TANCREDIOPSIS_Beushausen,_1895
TELLINOPSIS_Hall_&_Whitfield,_1869	SUBCLASS:_PROTOBRANCHIA	ORDER:_SOLEMYIDA	FAMILY:_CTENODONTIDAE	TELLINOPSIS_Hall_&_Whitfield,_1869
HUXLEYIA_A._Adams,_1860_(Apr.)	SUBCLASS:_PROTOBRANCHIA	ORDER:_SOLEMYIDA	FAMILY:_NUCINELLIDAE	HUXLEYIA_A._Adams,_1860_(Apr.)
NUCINELLA_Wood,_1851	SUBCLASS:_PROTOBRANCHIA	ORDER:_SOLEMYIDA	FAMILY:_NUCINELLIDAE	NUCINELLA_Wood,_1851
ACHARAX_Dall,_1908	SUBCLASS:_PROTOBRANCHIA	ORDER:_SOLEMYIDA	FAMILY:_SOLEMYIDAE	ACHARAX_Dall,_1908
ADULOMYA_Kuroda,_1931	SUBCLASS:_PROTOBRANCHIA	ORDER:_SOLEMYIDA	FAMILY:_SOLEMYIDAE	ADULOMYA_Kuroda,_1931
JANEIA_King,_1850	SUBCLASS:_PROTOBRANCHIA	ORDER:_SOLEMYIDA	FAMILY:_SOLEMYIDAE	JANEIA_King,_1850
PETRASMA_Dall,_1908	SUBCLASS:_PROTOBRANCHIA	ORDER:_SOLEMYIDA	FAMILY:_SOLEMYIDAE	PETRASMA_Dall,_1908
SOLEMYA_Lamarck,_1818	SUBCLASS:_PROTOBRANCHIA	ORDER:_SOLEMYIDA	FAMILY:_SOLEMYIDAE	SOLEMYA_Lamarck,_1818
SOLEMYARINA_Iredale,_1939	SUBCLASS:_PROTOBRANCHIA	ORDER:_SOLEMYIDA	FAMILY:_SOLEMYIDAE	SOLEMYARINA_Iredale,_1939
ANADARA_Gray,_1847	SUBCLASS:_PTERIOMORPHIA	ORDER:_ARCIDA	FAMILY:_ARCIDAE	ANADARA_Gray,_1847
ARCA_Linnaeus,_1758	SUBCLASS:_PTERIOMORPHIA	ORDER:_ARCIDA	FAMILY:_ARCIDAE	ARCA_Linnaeus,_1758
ARCLITES_Schlaepfer,_1821	SUBCLASS:_PTERIOMORPHIA	ORDER:_ARCIDA	FAMILY:_ARCIDAE	ARCLITES_Schlaepfer,_1821
BARBATIA_Gray,_1840	SUBCLASS:_PTERIOMORPHIA	ORDER:_ARCIDA	FAMILY:_ARCIDAE	BARBATIA_Gray,_1840
BATHYARCA_Kobelt,_1891	SUBCLASS:_PTERIOMORPHIA	ORDER:_ARCIDA	FAMILY:_ARCIDAE	BATHYARCA_Kobelt,_1891
BENTHARCA_Verrill_&_Bush,_1898	SUBCLASS:_PTERIOMORPHIA	ORDER:_ARCIDA	FAMILY:_ARCIDAE	BENTHARCA_Verrill_&_Bush,_1898
BYSSOARCA_Swainson,_1833_(March)	SUBCLASS:_PTERIOMORPHIA	ORDER:_ARCIDA	FAMILY:_ARCIDAE	BYSSOARCA_Swainson,_1833_(March)
CALLOARCA_Gray,_1857	SUBCLASS:_PTERIOMORPHIA	ORDER:_ARCIDA	FAMILY:_ARCIDAE	CALLOARCA_Gray,_1857
CORALIARCA_Habe_&_Okutani,_1968_?	SUBCLASS:_PTERIOMORPHIA	ORDER:_ARCIDA	FAMILY:_ARCIDAE	CORALIARCA_Habe_&_Okutani,_1968_?
CUCULLAEARCA_Conrad,_1865	SUBCLASS:_PTERIOMORPHIA	ORDER:_ARCIDA	FAMILY:_ARCIDAE	CUCULLAEARCA_Conrad,_1865
CUNEARCA_Dall,_1898	SUBCLASS:_PTERIOMORPHIA	ORDER:_ARCIDA	FAMILY:_ARCIDAE	CUNEARCA_Dall,_1898
EONAVICULA_Arkell,_1929	SUBCLASS:_PTERIOMORPHIA	ORDER:_ARCIDA	FAMILY:_ARCIDAE	EONAVICULA_Arkell,_1929
FUGLERIA_Reinhart,_1937	SUBCLASS:_PTERIOMORPHIA	ORDER:_ARCIDA	FAMILY:_ARCIDAE	FUGLERIA_Reinhart,_1937
GIGNOUXIARCA_Ibrahim,_1952	SUBCLASS:_PTERIOMORPHIA	ORDER:_ARCIDA	FAMILY:_ARCIDAE	GIGNOUXIARCA_Ibrahim,_1952
GRANDIARCA_Olsson,_1961	SUBCLASS:_PTERIOMORPHIA	ORDER:_ARCIDA	FAMILY:_ARCIDAE	GRANDIARCA_Olsson,_1961
HATAIARCA_Noda,_1966	SUBCLASS:_PTERIOMORPHIA	ORDER:_ARCIDA	FAMILY:_ARCIDAE	HATAIARCA_Noda,_1966
LARKINIA_Reinhart,_1935	SUBCLASS:_PTERIOMORPHIA	ORDER:_ARCIDA	FAMILY:_ARCIDAE	LARKINIA_Reinhart,_1935
LITHARCA_Gray,_1842	SUBCLASS:_PTERIOMORPHIA	ORDER:_ARCIDA	FAMILY:_ARCIDAE	LITHARCA_Gray,_1842
LUNARCA_Gray,_1857	SUBCLASS:_PTERIOMORPHIA	ORDER:_ARCIDA	FAMILY:_ARCIDAE	LUNARCA_Gray,_1857
MABELLARCA_Iredale,_1939	SUBCLASS:_PTERIOMORPHIA	ORDER:_ARCIDA	FAMILY:_ARCIDAE	MABELLARCA_Iredale,_1939
MODIOLAARCA_Barbot_de_Marny,_1869	SUBCLASS:_PTERIOMORPHIA	ORDER:_ARCIDA	FAMILY:_ARCIDAE	MODIOLAARCA_Barbot_de_Marny,_1869
RASIA_Gray,_1857	SUBCLASS:_PTERIOMORPHIA	ORDER:_ARCIDA	FAMILY:_ARCIDAE	RASIA_Gray,_1857
ROSTARCA_Glibert_&_van_de_Poel,_1965	SUBCLASS:_PTERIOMORPHIA	ORDER:_ARCIDA	FAMILY:_ARCIDAE	ROSTARCA_Glibert_&_van_de_Poel,_1965
SAMACAR_Iredale,_1936	SUBCLASS:_PTERIOMORPHIA	ORDER:_ARCIDA	FAMILY:_ARCIDAE	SAMACAR_Iredale,_1936
SAVIGNYARCA_Jousseaume,_1891	SUBCLASS:_PTERIOMORPHIA	ORDER:_ARCIDA	FAMILY:_ARCIDAE	SAVIGNYARCA_Jousseaume,_1891
SCAPHULA_Benson,_1834_?	SUBCLASS:_PTERIOMORPHIA	ORDER:_ARCIDA	FAMILY:_ARCIDAE	SCAPHULA_Benson,_1834_?
SENILIA_Gray,_1842	SUBCLASS:_PTERIOMORPHIA	ORDER:_ARCIDA	FAMILY:_ARCIDAE	SENILIA_Gray,_1842
TAENIARCA_Olsson,_1964	SUBCLASS:_PTERIOMORPHIA	ORDER:_ARCIDA	FAMILY:_ARCIDAE	TAENIARCA_Olsson,_1964
TEGILLARCA_Iredale,_1939	SUBCLASS:_PTERIOMORPHIA	ORDER:_ARCIDA	FAMILY:_ARCIDAE	TEGILLARCA_Iredale,_1939
THYAS_Gray,_1857_(?)	SUBCLASS:_PTERIOMORPHIA	ORDER:_ARCIDA	FAMILY:_ARCIDAE	THYAS_Gray,_1857_(?)
TRISIDOS_Röding,_1798	SUBCLASS:_PTERIOMORPHIA	ORDER:_ARCIDA	FAMILY:_ARCIDAE	TRISIDOS_Röding,_1798
ASHCROFTIA_Crickmay,_1930	SUBCLASS:_PTERIOMORPHIA	ORDER:_ARCIDA	FAMILY:_CUCULLAEIDAE	ASHCROFTIA_Crickmay,_1930
CUCULLAEA_Lamarck,_1801	SUBCLASS:_PTERIOMORPHIA	ORDER:_ARCIDA	FAMILY:_CUCULLAEIDAE	CUCULLAEA_Lamarck,_1801
DICRANODONTA_Woods,_1899	SUBCLASS:_PTERIOMORPHIA	ORDER:_ARCIDA	FAMILY:_CUCULLAEIDAE	DICRANODONTA_Woods,_1899
IDONEARCA_Conrad,_1862	SUBCLASS:_PTERIOMORPHIA	ORDER:_ARCIDA	FAMILY:_CUCULLAEIDAE	IDONEARCA_Conrad,_1862
LATIARCA_Conrad,_1862	SUBCLASS:_PTERIOMORPHIA	ORDER:_ARCIDA	FAMILY:_CUCULLAEIDAE	LATIARCA_Conrad,_1862
LOPATINIA_Schmidt,_1872	SUBCLASS:_PTERIOMORPHIA	ORDER:_ARCIDA	FAMILY:_CUCULLAEIDAE	LOPATINIA_Schmidt,_1872
MEGACUCULLAEA_Rennie,_1936	SUBCLASS:_PTERIOMORPHIA	ORDER:_ARCIDA	FAMILY:_CUCULLAEIDAE	MEGACUCULLAEA_Rennie,_1936
MONTELONIA_Del_Rio_&_Camacho,_1998	SUBCLASS:_PTERIOMORPHIA	ORDER:_ARCIDA	FAMILY:_CUCULLAEIDAE	MONTELONIA_Del_Rio_&_Camacho,_1998
NORAMYA_Casey,_1961	SUBCLASS:_PTERIOMORPHIA	ORDER:_ARCIDA	FAMILY:_CUCULLAEIDAE	NORAMYA_Casey,_1961
PSEUDOCUCULLAEA_Solger,_1903	SUBCLASS:_PTERIOMORPHIA	ORDER:_ARCIDA	FAMILY:_CUCULLAEIDAE	PSEUDOCUCULLAEA_Solger,_1903
ANGELLUM_Miller,_1878	SUBCLASS:_PTERIOMORPHIA	ORDER:_ARCIDA	FAMILY:_CYRTODONTIDAE	ANGELLUM_Miller,_1878
BODMANIA_Miller_&_Faber,_1894	SUBCLASS:_PTERIOMORPHIA	ORDER:_ARCIDA	FAMILY:_CYRTODONTIDAE	BODMANIA_Miller_&_Faber,_1894
CYPRICARDITES_Conrad,_1841	SUBCLASS:_PTERIOMORPHIA	ORDER:_ARCIDA	FAMILY:_CYRTODONTIDAE	CYPRICARDITES_Conrad,_1841
CYRTODONTA_Billings,_1858	SUBCLASS:_PTERIOMORPHIA	ORDER:_ARCIDA	FAMILY:_CYRTODONTIDAE	CYRTODONTA_Billings,_1858
CYRTODONTULA_Tomlin,_1931	SUBCLASS:_PTERIOMORPHIA	ORDER:_ARCIDA	FAMILY:_CYRTODONTIDAE	CYRTODONTULA_Tomlin,_1931
HEIKEA_Isberg,_1934	SUBCLASS:_PTERIOMORPHIA	ORDER:_ARCIDA	FAMILY:_CYRTODONTIDAE	HEIKEA_Isberg,_1934
MACRODESMA_Isberg,_1934	SUBCLASS:_PTERIOMORPHIA	ORDER:_ARCIDA	FAMILY:_CYRTODONTIDAE	MACRODESMA_Isberg,_1934
MATHERIA_Billings,_1858	SUBCLASS:_PTERIOMORPHIA	ORDER:_ARCIDA	FAMILY:_CYRTODONTIDAE	MATHERIA_Billings,_1858
ORTONELLA_Ulrich,_1893	SUBCLASS:_PTERIOMORPHIA	ORDER:_ARCIDA	FAMILY:_CYRTODONTIDAE	ORTONELLA_Ulrich,_1893
PALAEARCA_Hall,_1859	SUBCLASS:_PTERIOMORPHIA	ORDER:_ARCIDA	FAMILY:_CYRTODONTIDAE	PALAEARCA_Hall,_1859
PTYCHODESMA_Hall_&_Whitfield,_1872	SUBCLASS:_PTERIOMORPHIA	ORDER:_ARCIDA	FAMILY:_CYRTODONTIDAE	PTYCHODESMA_Hall_&_Whitfield,_1872
RHYNCHOTROPIS_Meek,_1872	SUBCLASS:_PTERIOMORPHIA	ORDER:_ARCIDA	FAMILY:_CYRTODONTIDAE	RHYNCHOTROPIS_Meek,_1872
SOWTERIA_Whiteaves,_1908	SUBCLASS:_PTERIOMORPHIA	ORDER:_ARCIDA	FAMILY:_CYRTODONTIDAE	SOWTERIA_Whiteaves,_1908
THORSLUNDIA_Isberg,_1934	SUBCLASS:_PTERIOMORPHIA	ORDER:_ARCIDA	FAMILY:_CYRTODONTIDAE	THORSLUNDIA_Isberg,_1934
VANUXEMIA_Billings,_1858	SUBCLASS:_PTERIOMORPHIA	ORDER:_ARCIDA	FAMILY:_CYRTODONTIDAE	VANUXEMIA_Billings,_1858
VIGORNIELLA_Reed,_1934	SUBCLASS:_PTERIOMORPHIA	ORDER:_ARCIDA	FAMILY:_CYRTODONTIDAE	VIGORNIELLA_Reed,_1934
WARBURGIA_Isberg,_1934	SUBCLASS:_PTERIOMORPHIA	ORDER:_ARCIDA	FAMILY:_CYRTODONTIDAE	WARBURGIA_Isberg,_1934
ALYTODONTA_Cope,_1997	SUBCLASS:_PTERIOMORPHIA	ORDER:_ARCIDA	FAMILY:_FREJIDAE	ALYTODONTA_Cope,_1997
FREJA_Liljedahl,_1984	SUBCLASS:_PTERIOMORPHIA	ORDER:_ARCIDA	FAMILY:_FREJIDAE	FREJA_Liljedahl,_1984
TRECANOLIA_Ratter_&_Cope,_1998	SUBCLASS:_PTERIOMORPHIA	ORDER:_ARCIDA	FAMILY:_FREJIDAE	TRECANOLIA_Ratter_&_Cope,_1998
UKARDITA_Ratter_&_Cope,_1998	SUBCLASS:_PTERIOMORPHIA	ORDER:_ARCIDA	FAMILY:_FREJIDAE	UKARDITA_Ratter_&_Cope,_1998
ARCULLAEA_Vokes,_1946	SUBCLASS:_PTERIOMORPHIA	ORDER:_ARCIDA	FAMILY:_GLYCYMERIDIDAE	ARCULLAEA_Vokes,_1946
AXINACTIS_Mörch,_1861	SUBCLASS:_PTERIOMORPHIA	ORDER:_ARCIDA	FAMILY:_GLYCYMERIDIDAE	AXINACTIS_Mörch,_1861
AXINOLA_Hertlein_&_Grant,_1972	SUBCLASS:_PTERIOMORPHIA	ORDER:_ARCIDA	FAMILY:_GLYCYMERIDIDAE	AXINOLA_Hertlein_&_Grant,_1972
BELLAXINAEA_Nicol,_1984	SUBCLASS:_PTERIOMORPHIA	ORDER:_ARCIDA	FAMILY:_GLYCYMERIDIDAE	BELLAXINAEA_Nicol,_1984
GLYCYMERELLA_Woodring,_1925	SUBCLASS:_PTERIOMORPHIA	ORDER:_ARCIDA	FAMILY:_GLYCYMERIDIDAE	GLYCYMERELLA_Woodring,_1925
GLYCYMERIS_Da_Costa,_1778	SUBCLASS:_PTERIOMORPHIA	ORDER:_ARCIDA	FAMILY:_GLYCYMERIDIDAE	GLYCYMERIS_Da_Costa,_1778
GLYCYMERITA_Finlay_&_Marwick,_1937	SUBCLASS:_PTERIOMORPHIA	ORDER:_ARCIDA	FAMILY:_GLYCYMERIDIDAE	GLYCYMERITA_Finlay_&_Marwick,_1937
HANAIA_Hayami,_1965	SUBCLASS:_PTERIOMORPHIA	ORDER:_ARCIDA	FAMILY:_GLYCYMERIDIDAE	HANAIA_Hayami,_1965
MELAXINAEA_Iredale,_1930	SUBCLASS:_PTERIOMORPHIA	ORDER:_ARCIDA	FAMILY:_GLYCYMERIDIDAE	MELAXINAEA_Iredale,_1930
PECTUNCULIGENUS_Renier,_1807	SUBCLASS:_PTERIOMORPHIA	ORDER:_ARCIDA	FAMILY:_GLYCYMERIDIDAE	PECTUNCULIGENUS_Renier,_1807
PERUARCA_Olsson,_1944	SUBCLASS:_PTERIOMORPHIA	ORDER:_ARCIDA	FAMILY:_GLYCYMERIDIDAE	PERUARCA_Olsson,_1944
PETTERSIA_Nicol,_1953	SUBCLASS:_PTERIOMORPHIA	ORDER:_ARCIDA	FAMILY:_GLYCYMERIDIDAE	PETTERSIA_Nicol,_1953
POSTLIGATA_Gardner,_1916	SUBCLASS:_PTERIOMORPHIA	ORDER:_ARCIDA	FAMILY:_GLYCYMERIDIDAE	POSTLIGATA_Gardner,_1916
PROTARCA_Stephenson,_1923	SUBCLASS:_PTERIOMORPHIA	ORDER:_ARCIDA	FAMILY:_GLYCYMERIDIDAE	PROTARCA_Stephenson,_1923
SPINARCULLAEA_Chavan,_1952	SUBCLASS:_PTERIOMORPHIA	ORDER:_ARCIDA	FAMILY:_GLYCYMERIDIDAE	SPINARCULLAEA_Chavan,_1952
TRIGONARCA_Conrad,_1862	SUBCLASS:_PTERIOMORPHIA	ORDER:_ARCIDA	FAMILY:_GLYCYMERIDIDAE	TRIGONARCA_Conrad,_1862
TUCETONA_Iredale,_1931	SUBCLASS:_PTERIOMORPHIA	ORDER:_ARCIDA	FAMILY:_GLYCYMERIDIDAE	TUCETONA_Iredale,_1931
CNISMA_Mayer,_1868	SUBCLASS:_PTERIOMORPHIA	ORDER:_ARCIDA	FAMILY:_LIMOPSIDAE	CNISMA_Mayer,_1868
CYRENOLIMOPSIS_Habe_in_Kuroda,_1953	SUBCLASS:_PTERIOMORPHIA	ORDER:_ARCIDA	FAMILY:_LIMOPSIDAE	CYRENOLIMOPSIS_Habe_in_Kuroda,_1953
EMPLECONIA_Dall,_1908	SUBCLASS:_PTERIOMORPHIA	ORDER:_ARCIDA	FAMILY:_LIMOPSIDAE	EMPLECONIA_Dall,_1908
FELICIA_Mabille_&_Rochebrune,_1889_?	SUBCLASS:_PTERIOMORPHIA	ORDER:_ARCIDA	FAMILY:_LIMOPSIDAE	FELICIA_Mabille_&_Rochebrune,_1889_?
HOFERIA_Bittner,_1894	SUBCLASS:_PTERIOMORPHIA	ORDER:_ARCIDA	FAMILY:_LIMOPSIDAE	HOFERIA_Bittner,_1894
LIMARCA_Tate,_1886	SUBCLASS:_PTERIOMORPHIA	ORDER:_ARCIDA	FAMILY:_LIMOPSIDAE	LIMARCA_Tate,_1886
LIMOPSIS_Sassi,_1827	SUBCLASS:_PTERIOMORPHIA	ORDER:_ARCIDA	FAMILY:_LIMOPSIDAE	LIMOPSIS_Sassi,_1827
LIMOPSISTA_Finlay_&_Marwick,_1937	SUBCLASS:_PTERIOMORPHIA	ORDER:_ARCIDA	FAMILY:_LIMOPSIDAE	LIMOPSISTA_Finlay_&_Marwick,_1937
LISSARCA_Smith,_1877_?	SUBCLASS:_PTERIOMORPHIA	ORDER:_ARCIDA	FAMILY:_LIMOPSIDAE	LISSARCA_Smith,_1877_?
NIPPONOLIMOPSIS_Habe,_1951	SUBCLASS:_PTERIOMORPHIA	ORDER:_ARCIDA	FAMILY:_LIMOPSIDAE	NIPPONOLIMOPSIS_Habe,_1951
NUCUNELLA_Orbigny,_1849	SUBCLASS:_PTERIOMORPHIA	ORDER:_ARCIDA	FAMILY:_LIMOPSIDAE	NUCUNELLA_Orbigny,_1849
PECTUNCULINA_d’Orbigny,_1844	SUBCLASS:_PTERIOMORPHIA	ORDER:_ARCIDA	FAMILY:_LIMOPSIDAE	PECTUNCULINA_d’Orbigny,_1844
VASCONELLA_Boussac,_1911	SUBCLASS:_PTERIOMORPHIA	ORDER:_ARCIDA	FAMILY:_LIMOPSIDAE	VASCONELLA_Boussac,_1911
MANZANELLA_Girty,_1909	SUBCLASS:_PTERIOMORPHIA	ORDER:_ARCIDA	FAMILY:_MANZANELLIDAE	MANZANELLA_Girty,_1909
ARCOPSIS_Koenen,_1885	SUBCLASS:_PTERIOMORPHIA	ORDER:_ARCIDA	FAMILY:_NOETIIDAE	ARCOPSIS_Koenen,_1885
ARGINOPSIS_MacNeil,_1938	SUBCLASS:_PTERIOMORPHIA	ORDER:_ARCIDA	FAMILY:_NOETIIDAE	ARGINOPSIS_MacNeil,_1938
BARBATIELLA_Jousseaume_in_Lamy,_1917	SUBCLASS:_PTERIOMORPHIA	ORDER:_ARCIDA	FAMILY:_NOETIIDAE	BARBATIELLA_Jousseaume_in_Lamy,_1917
BREVIARCA_Conrad,_1872	SUBCLASS:_PTERIOMORPHIA	ORDER:_ARCIDA	FAMILY:_NOETIIDAE	BREVIARCA_Conrad,_1872
EONTIA_MacNeil,_1938	SUBCLASS:_PTERIOMORPHIA	ORDER:_ARCIDA	FAMILY:_NOETIIDAE	EONTIA_MacNeil,_1938
ESTELLACAR_Iredale,_1939	SUBCLASS:_PTERIOMORPHIA	ORDER:_ARCIDA	FAMILY:_NOETIIDAE	ESTELLACAR_Iredale,_1939
FOSSULARCA_Cossmann,_1887	SUBCLASS:_PTERIOMORPHIA	ORDER:_ARCIDA	FAMILY:_NOETIIDAE	FOSSULARCA_Cossmann,_1887
HALONANUS_Stewart,_1930	SUBCLASS:_PTERIOMORPHIA	ORDER:_ARCIDA	FAMILY:_NOETIIDAE	HALONANUS_Stewart,_1930
INCANOPSIS_Olsson,_1944	SUBCLASS:_PTERIOMORPHIA	ORDER:_ARCIDA	FAMILY:_NOETIIDAE	INCANOPSIS_Olsson,_1944
LINTER_Stephenson,_1937	SUBCLASS:_PTERIOMORPHIA	ORDER:_ARCIDA	FAMILY:_NOETIIDAE	LINTER_Stephenson,_1937
MATSUMOTOA_Okada,_1958	SUBCLASS:_PTERIOMORPHIA	ORDER:_ARCIDA	FAMILY:_NOETIIDAE	MATSUMOTOA_Okada,_1958
NANOHALUS_Stenzel_&_Twining,_1957	SUBCLASS:_PTERIOMORPHIA	ORDER:_ARCIDA	FAMILY:_NOETIIDAE	NANOHALUS_Stenzel_&_Twining,_1957
NOETIA_Gray,_1857	SUBCLASS:_PTERIOMORPHIA	ORDER:_ARCIDA	FAMILY:_NOETIIDAE	NOETIA_Gray,_1857
NOETIELLA_Thiele_&_Jaekel,_1931	SUBCLASS:_PTERIOMORPHIA	ORDER:_ARCIDA	FAMILY:_NOETIIDAE	NOETIELLA_Thiele_&_Jaekel,_1931
NOETIOPSIS_MacNeil,_1938	SUBCLASS:_PTERIOMORPHIA	ORDER:_ARCIDA	FAMILY:_NOETIIDAE	NOETIOPSIS_MacNeil,_1938
OVALARCA_Woodring,_1925	SUBCLASS:_PTERIOMORPHIA	ORDER:_ARCIDA	FAMILY:_NOETIIDAE	OVALARCA_Woodring,_1925
PACHECOA_Harris,_1919	SUBCLASS:_PTERIOMORPHIA	ORDER:_ARCIDA	FAMILY:_NOETIIDAE	PACHECOA_Harris,_1919
PALESTINARCA_Vokes,_1946	SUBCLASS:_PTERIOMORPHIA	ORDER:_ARCIDA	FAMILY:_NOETIIDAE	PALESTINARCA_Vokes,_1946
PROTONOETIA_MacNeil,_1938	SUBCLASS:_PTERIOMORPHIA	ORDER:_ARCIDA	FAMILY:_NOETIIDAE	PROTONOETIA_MacNeil,_1938
QUADRILATERA_Sandberger,_1863	SUBCLASS:_PTERIOMORPHIA	ORDER:_ARCIDA	FAMILY:_NOETIIDAE	QUADRILATERA_Sandberger,_1863
RECTANGULARCA_Eames,_1957	SUBCLASS:_PTERIOMORPHIA	ORDER:_ARCIDA	FAMILY:_NOETIIDAE	RECTANGULARCA_Eames,_1957
SAMANOETIA_MacNeil,_1940	SUBCLASS:_PTERIOMORPHIA	ORDER:_ARCIDA	FAMILY:_NOETIIDAE	SAMANOETIA_MacNeil,_1940
SANOARCA_Stephenson,_1953	SUBCLASS:_PTERIOMORPHIA	ORDER:_ARCIDA	FAMILY:_NOETIIDAE	SANOARCA_Stephenson,_1953
SCAPULARCA_Cossmann,_1913	SUBCLASS:_PTERIOMORPHIA	ORDER:_ARCIDA	FAMILY:_NOETIIDAE	SCAPULARCA_Cossmann,_1913
SCELIDIONARCA_Oliver,_1987	SUBCLASS:_PTERIOMORPHIA	ORDER:_ARCIDA	FAMILY:_NOETIIDAE	SCELIDIONARCA_Oliver,_1987
SHELDONELLA_Maury,_1917	SUBCLASS:_PTERIOMORPHIA	ORDER:_ARCIDA	FAMILY:_NOETIIDAE	SHELDONELLA_Maury,_1917
STENZELIA_MacNeil,_1954	SUBCLASS:_PTERIOMORPHIA	ORDER:_ARCIDA	FAMILY:_NOETIIDAE	STENZELIA_MacNeil,_1954
STRIARCA_Conrad,_1862	SUBCLASS:_PTERIOMORPHIA	ORDER:_ARCIDA	FAMILY:_NOETIIDAE	STRIARCA_Conrad,_1862
TRIGONOCAELIA_Gray,_1840	SUBCLASS:_PTERIOMORPHIA	ORDER:_ARCIDA	FAMILY:_NOETIIDAE	TRIGONOCAELIA_Gray,_1840
TRIGONODESMA_Wood,_1864	SUBCLASS:_PTERIOMORPHIA	ORDER:_ARCIDA	FAMILY:_NOETIIDAE	TRIGONODESMA_Wood,_1864
TRINACRIA_Mayer-Eymar,_1868	SUBCLASS:_PTERIOMORPHIA	ORDER:_ARCIDA	FAMILY:_NOETIIDAE	TRINACRIA_Mayer-Eymar,_1868
VETOARCA_Stephenson,_1947	SUBCLASS:_PTERIOMORPHIA	ORDER:_ARCIDA	FAMILY:_NOETIIDAE	VETOARCA_Stephenson,_1947
APTOLINTER_Casey,_1961	SUBCLASS:_PTERIOMORPHIA	ORDER:_ARCIDA	FAMILY:_PARALLELODONTIDAE	APTOLINTER_Casey,_1961
AREOCUCULLA_Cossmann,_1923	SUBCLASS:_PTERIOMORPHIA	ORDER:_ARCIDA	FAMILY:_PARALLELODONTIDAE	AREOCUCULLA_Cossmann,_1923
CARBONARCA_Meek_&_Worthen,_1870	SUBCLASS:_PTERIOMORPHIA	ORDER:_ARCIDA	FAMILY:_PARALLELODONTIDAE	CARBONARCA_Meek_&_Worthen,_1870
CATELLA_Healey,_1908	SUBCLASS:_PTERIOMORPHIA	ORDER:_ARCIDA	FAMILY:_PARALLELODONTIDAE	CATELLA_Healey,_1908
COSMETADON_Branson,_1942	SUBCLASS:_PTERIOMORPHIA	ORDER:_ARCIDA	FAMILY:_PARALLELODONTIDAE	COSMETADON_Branson,_1942
CRYPTOCHASMA_Casey,_1961	SUBCLASS:_PTERIOMORPHIA	ORDER:_ARCIDA	FAMILY:_PARALLELODONTIDAE	CRYPTOCHASMA_Casey,_1961
CUCULLARIA_Conrad,_1869	SUBCLASS:_PTERIOMORPHIA	ORDER:_ARCIDA	FAMILY:_PARALLELODONTIDAE	CUCULLARIA_Conrad,_1869
CUCULLOPSIS_Chao,_1927	SUBCLASS:_PTERIOMORPHIA	ORDER:_ARCIDA	FAMILY:_PARALLELODONTIDAE	CUCULLOPSIS_Chao,_1927
CURVIROSTRUM_Buckman,_1882	SUBCLASS:_PTERIOMORPHIA	ORDER:_ARCIDA	FAMILY:_PARALLELODONTIDAE	CURVIROSTRUM_Buckman,_1882
GILBERTWHITEA_Crickmay,_1930	SUBCLASS:_PTERIOMORPHIA	ORDER:_ARCIDA	FAMILY:_PARALLELODONTIDAE	GILBERTWHITEA_Crickmay,_1930
GLYPTARCA_Hicks,_1873	SUBCLASS:_PTERIOMORPHIA	ORDER:_ARCIDA	FAMILY:_PARALLELODONTIDAE	GLYPTARCA_Hicks,_1873
GRAMMATODON_Meek_&_Hayden,_1860	SUBCLASS:_PTERIOMORPHIA	ORDER:_ARCIDA	FAMILY:_PARALLELODONTIDAE	GRAMMATODON_Meek_&_Hayden,_1860
INDOGRAMMATODON_Cox,_1937	SUBCLASS:_PTERIOMORPHIA	ORDER:_ARCIDA	FAMILY:_PARALLELODONTIDAE	INDOGRAMMATODON_Cox,_1937
MACRODONTELLA_Assmann,_1916	SUBCLASS:_PTERIOMORPHIA	ORDER:_ARCIDA	FAMILY:_PARALLELODONTIDAE	MACRODONTELLA_Assmann,_1916
MNATAIA_Prantl_&_Ruzicka,_1955	SUBCLASS:_PTERIOMORPHIA	ORDER:_ARCIDA	FAMILY:_PARALLELODONTIDAE	MNATAIA_Prantl_&_Ruzicka,_1955
NANONAVIS_Stewart,_1930	SUBCLASS:_PTERIOMORPHIA	ORDER:_ARCIDA	FAMILY:_PARALLELODONTIDAE	NANONAVIS_Stewart,_1930
NEMODON_Conrad,_1869	SUBCLASS:_PTERIOMORPHIA	ORDER:_ARCIDA	FAMILY:_PARALLELODONTIDAE	NEMODON_Conrad,_1869
NORDENSKJOLDIA_Wilckens,_1910	SUBCLASS:_PTERIOMORPHIA	ORDER:_ARCIDA	FAMILY:_PARALLELODONTIDAE	NORDENSKJOLDIA_Wilckens,_1910
PALAEOCUCULLAEA_Tokuyama,_1960	SUBCLASS:_PTERIOMORPHIA	ORDER:_ARCIDA	FAMILY:_PARALLELODONTIDAE	PALAEOCUCULLAEA_Tokuyama,_1960
PARAGRAMMATODON_Nomura_&_Niino,_1940	SUBCLASS:_PTERIOMORPHIA	ORDER:_ARCIDA	FAMILY:_PARALLELODONTIDAE	PARAGRAMMATODON_Nomura_&_Niino,_1940
PARALLELODON_Meek_&_Worthen,_1866	SUBCLASS:_PTERIOMORPHIA	ORDER:_ARCIDA	FAMILY:_PARALLELODONTIDAE	PARALLELODON_Meek_&_Worthen,_1866
PLEUROGRAMMATODON_Ichikawa_&_Maeda,_1958	SUBCLASS:_PTERIOMORPHIA	ORDER:_ARCIDA	FAMILY:_PARALLELODONTIDAE	PLEUROGRAMMATODON_Ichikawa_&_Maeda,_1958
PORTERIUS_Clarke,_1925	SUBCLASS:_PTERIOMORPHIA	ORDER:_ARCIDA	FAMILY:_PARALLELODONTIDAE	PORTERIUS_Clarke,_1925
PSEUDOMACRODON_Stoll,_1934	SUBCLASS:_PTERIOMORPHIA	ORDER:_ARCIDA	FAMILY:_PARALLELODONTIDAE	PSEUDOMACRODON_Stoll,_1934
TORINOSULCATELLA_Tamura,_1959	SUBCLASS:_PTERIOMORPHIA	ORDER:_ARCIDA	FAMILY:_PARALLELODONTIDAE	TORINOSULCATELLA_Tamura,_1959
AUPOURIA_Powell,_1937	SUBCLASS:_PTERIOMORPHIA	ORDER:_ARCIDA	FAMILY:_PHILOBRYIDAE	AUPOURIA_Powell,_1937
COSA_Finlay,_1926	SUBCLASS:_PTERIOMORPHIA	ORDER:_ARCIDA	FAMILY:_PHILOBRYIDAE	COSA_Finlay,_1926
CRATIS_Hedley,_1915	SUBCLASS:_PTERIOMORPHIA	ORDER:_ARCIDA	FAMILY:_PHILOBRYIDAE	CRATIS_Hedley,_1915
DELTAODON_Barnard,_1962_?	SUBCLASS:_PTERIOMORPHIA	ORDER:_ARCIDA	FAMILY:_PHILOBRYIDAE	DELTAODON_Barnard,_1962_?
HOCHSTETTERIA_Velain,_1877	SUBCLASS:_PTERIOMORPHIA	ORDER:_ARCIDA	FAMILY:_PHILOBRYIDAE	HOCHSTETTERIA_Velain,_1877
HOCHSTETTERINA_Thiele,_1934	SUBCLASS:_PTERIOMORPHIA	ORDER:_ARCIDA	FAMILY:_PHILOBRYIDAE	HOCHSTETTERINA_Thiele,_1934
MICROMYTILUS_Cotton,_1931	SUBCLASS:_PTERIOMORPHIA	ORDER:_ARCIDA	FAMILY:_PHILOBRYIDAE	MICROMYTILUS_Cotton,_1931
NEOCARDIA_Sowerby,_1892	SUBCLASS:_PTERIOMORPHIA	ORDER:_ARCIDA	FAMILY:_PHILOBRYIDAE	NEOCARDIA_Sowerby,_1892
NOTOMYTILUS_Hedley,_1916	SUBCLASS:_PTERIOMORPHIA	ORDER:_ARCIDA	FAMILY:_PHILOBRYIDAE	NOTOMYTILUS_Hedley,_1916
PHILOBRYA_Carpenter,_1872	SUBCLASS:_PTERIOMORPHIA	ORDER:_ARCIDA	FAMILY:_PHILOBRYIDAE	PHILOBRYA_Carpenter,_1872
ANOMOLIMA_Philippi,_1901	SUBCLASS:_PTERIOMORPHIA	ORDER:_LIMIDA	FAMILY:_LIMIDAE	ANOMOLIMA_Philippi,_1901
ANTARCTICESTA_Stillwell_&_Gazdzicki,_1998	SUBCLASS:_PTERIOMORPHIA	ORDER:_LIMIDA	FAMILY:_LIMIDAE	ANTARCTICESTA_Stillwell_&_Gazdzicki,_1998
ANTARCTOLIMA_Habe,_1977	SUBCLASS:_PTERIOMORPHIA	ORDER:_LIMIDA	FAMILY:_LIMIDAE	ANTARCTOLIMA_Habe,_1977
ANTIQUILIMA_Cox,_1943	SUBCLASS:_PTERIOMORPHIA	ORDER:_LIMIDA	FAMILY:_LIMIDAE	ANTIQUILIMA_Cox,_1943
AVICULOLIMA_Philippi,_1900	SUBCLASS:_PTERIOMORPHIA	ORDER:_LIMIDA	FAMILY:_LIMIDAE	AVICULOLIMA_Philippi,_1900
BADIOTELLA_Bittner,_1890	SUBCLASS:_PTERIOMORPHIA	ORDER:_LIMIDA	FAMILY:_LIMIDAE	BADIOTELLA_Bittner,_1890
COSTELLACESTA_Kauffman,_1964	SUBCLASS:_PTERIOMORPHIA	ORDER:_LIMIDA	FAMILY:_LIMIDAE	COSTELLACESTA_Kauffman,_1964
CTENOIDES_Mörch,_1853	SUBCLASS:_PTERIOMORPHIA	ORDER:_LIMIDA	FAMILY:_LIMIDAE	CTENOIDES_Mörch,_1853
CTENOSTREON_Eichwald,_1862	SUBCLASS:_PTERIOMORPHIA	ORDER:_LIMIDA	FAMILY:_LIMIDAE	CTENOSTREON_Eichwald,_1862
DIVARILIMA_Powell,_1958	SUBCLASS:_PTERIOMORPHIA	ORDER:_LIMIDA	FAMILY:_LIMIDAE	DIVARILIMA_Powell,_1958
ELIMATA_Dickens,_1963	SUBCLASS:_PTERIOMORPHIA	ORDER:_LIMIDA	FAMILY:_LIMIDAE	ELIMATA_Dickens,_1963
EOLIMEA_Cox,_1969	SUBCLASS:_PTERIOMORPHIA	ORDER:_LIMIDA	FAMILY:_LIMIDAE	EOLIMEA_Cox,_1969
FUKAMA_Kilburn,_1998	SUBCLASS:_PTERIOMORPHIA	ORDER:_LIMIDA	FAMILY:_LIMIDAE	FUKAMA_Kilburn,_1998
GEMELLIMA_Iredale,_1929	SUBCLASS:_PTERIOMORPHIA	ORDER:_LIMIDA	FAMILY:_LIMIDAE	GEMELLIMA_Iredale,_1929
GRYPHELLINA_Newell,_1940	SUBCLASS:_PTERIOMORPHIA	ORDER:_LIMIDA	FAMILY:_LIMIDAE	GRYPHELLINA_Newell,_1940
LATEMARIA_Wilckens,_1909	SUBCLASS:_PTERIOMORPHIA	ORDER:_LIMIDA	FAMILY:_LIMIDAE	LATEMARIA_Wilckens,_1909
LIMA_Bruguière,_1797	SUBCLASS:_PTERIOMORPHIA	ORDER:_LIMIDA	FAMILY:_LIMIDAE	LIMA_Bruguière,_1797
LIMARIA_Link,_1807	SUBCLASS:_PTERIOMORPHIA	ORDER:_LIMIDA	FAMILY:_LIMIDAE	LIMARIA_Link,_1807
LIMATULETITA_Fleming,_1978	SUBCLASS:_PTERIOMORPHIA	ORDER:_LIMIDA	FAMILY:_LIMIDAE	LIMATULETITA_Fleming,_1978
LIMEA_Bronn,_1831	SUBCLASS:_PTERIOMORPHIA	ORDER:_LIMIDA	FAMILY:_LIMIDAE	LIMEA_Bronn,_1831
MANTELLINA_Sacco,_1904	SUBCLASS:_PTERIOMORPHIA	ORDER:_LIMIDA	FAMILY:_LIMIDAE	MANTELLINA_Sacco,_1904
MYSIDIOPTERA_Salomon,_1895	SUBCLASS:_PTERIOMORPHIA	ORDER:_LIMIDA	FAMILY:_LIMIDAE	MYSIDIOPTERA_Salomon,_1895
NOTOLIMEA_Iredale,_1924	SUBCLASS:_PTERIOMORPHIA	ORDER:_LIMIDA	FAMILY:_LIMIDAE	NOTOLIMEA_Iredale,_1924
PALAEOLIMA_Hind,_1903	SUBCLASS:_PTERIOMORPHIA	ORDER:_LIMIDA	FAMILY:_LIMIDAE	PALAEOLIMA_Hind,_1903
PLATILIMARIA_Habe,_1977	SUBCLASS:_PTERIOMORPHIA	ORDER:_LIMIDA	FAMILY:_LIMIDAE	PLATILIMARIA_Habe,_1977
PLICACESTA_Vokes,_1963	SUBCLASS:_PTERIOMORPHIA	ORDER:_LIMIDA	FAMILY:_LIMIDAE	PLICACESTA_Vokes,_1963
PSEUDACESTA_Waagen,_1907	SUBCLASS:_PTERIOMORPHIA	ORDER:_LIMIDA	FAMILY:_LIMIDAE	PSEUDACESTA_Waagen,_1907
PSEUDOCTENOSTREON_Burckhardt,_1930	SUBCLASS:_PTERIOMORPHIA	ORDER:_LIMIDA	FAMILY:_LIMIDAE	PSEUDOCTENOSTREON_Burckhardt,_1930
PSEUDOLIMEA_Douglas_&_Arkell,_1932	SUBCLASS:_PTERIOMORPHIA	ORDER:_LIMIDA	FAMILY:_LIMIDAE	PSEUDOLIMEA_Douglas_&_Arkell,_1932
PSEUDOLUCINA_Wilckens,_1909	SUBCLASS:_PTERIOMORPHIA	ORDER:_LIMIDA	FAMILY:_LIMIDAE	PSEUDOLUCINA_Wilckens,_1909
REGALILIMA_Cox,_1943	SUBCLASS:_PTERIOMORPHIA	ORDER:_LIMIDA	FAMILY:_LIMIDAE	REGALILIMA_Cox,_1943
RONCANIA_de_Gregorio,_1896	SUBCLASS:_PTERIOMORPHIA	ORDER:_LIMIDA	FAMILY:_LIMIDAE	RONCANIA_de_Gregorio,_1896
SERANIA_Krumbeck,_1923	SUBCLASS:_PTERIOMORPHIA	ORDER:_LIMIDA	FAMILY:_LIMIDAE	SERANIA_Krumbeck,_1923
STABILIMA_Iredale,_1939	SUBCLASS:_PTERIOMORPHIA	ORDER:_LIMIDA	FAMILY:_LIMIDAE	STABILIMA_Iredale,_1939
TIROLIDIA_Bittner,_1895	SUBCLASS:_PTERIOMORPHIA	ORDER:_LIMIDA	FAMILY:_LIMIDAE	TIROLIDIA_Bittner,_1895
WINCKWORTHIA_Glibert_&_van_de_Poel,_1965	SUBCLASS:_PTERIOMORPHIA	ORDER:_LIMIDA	FAMILY:_LIMIDAE	WINCKWORTHIA_Glibert_&_van_de_Poel,_1965
AEIDIMYTILUS_Olsson,_1961	SUBCLASS:_PTERIOMORPHIA	ORDER:_MYTILIDA	FAMILY:_MYSIDIELLIDAE	AEIDIMYTILUS_Olsson,_1961
ARCUATULA_Moazzo,_1939	SUBCLASS:_PTERIOMORPHIA	ORDER:_MYTILIDA	FAMILY:_MYSIDIELLIDAE	ARCUATULA_Moazzo,_1939
BATHYMODIOLUS_Kenk_&_Wilson,_1985	SUBCLASS:_PTERIOMORPHIA	ORDER:_MYTILIDA	FAMILY:_MYSIDIELLIDAE	BATHYMODIOLUS_Kenk_&_Wilson,_1985
CIBOTICOLA_Iredale,_1939	SUBCLASS:_PTERIOMORPHIA	ORDER:_MYTILIDA	FAMILY:_MYSIDIELLIDAE	CIBOTICOLA_Iredale,_1939
DACTYLUS_Jousseaume,_1898	SUBCLASS:_PTERIOMORPHIA	ORDER:_MYTILIDA	FAMILY:_MYSIDIELLIDAE	DACTYLUS_Jousseaume,_1898
FUNGIACAVA_Goreau,_Goreau,_Neumann_&_Yonge,_19681	SUBCLASS:_PTERIOMORPHIA	ORDER:_MYTILIDA	FAMILY:_MYSIDIELLIDAE	FUNGIACAVA_Goreau,_Goreau,_Neumann_&_Yonge,_19681
JOANNINA_Waagen,_1906	SUBCLASS:_PTERIOMORPHIA	ORDER:_MYTILIDA	FAMILY:_MYSIDIELLIDAE	JOANNINA_Waagen,_1906
MODIOLIGENUS_Renier,_1807	SUBCLASS:_PTERIOMORPHIA	ORDER:_MYTILIDA	FAMILY:_MYSIDIELLIDAE	MODIOLIGENUS_Renier,_1807
MYSIDIELLA_Cox,_1964	SUBCLASS:_PTERIOMORPHIA	ORDER:_MYTILIDA	FAMILY:_MYSIDIELLIDAE	MYSIDIELLA_Cox,_1964
MYTILICONCHA_Tommasi,_1911	SUBCLASS:_PTERIOMORPHIA	ORDER:_MYTILIDA	FAMILY:_MYSIDIELLIDAE	MYTILICONCHA_Tommasi,_1911
PROTOPIS_Kittl,_1904	SUBCLASS:_PTERIOMORPHIA	ORDER:_MYTILIDA	FAMILY:_MYSIDIELLIDAE	PROTOPIS_Kittl,_1904
STENOLENA_Dall,_Bartsch_&_Rehder,_1938	SUBCLASS:_PTERIOMORPHIA	ORDER:_MYTILIDA	FAMILY:_MYSIDIELLIDAE	STENOLENA_Dall,_Bartsch_&_Rehder,_1938
XENOSTROBUS_Wilson,_1967	SUBCLASS:_PTERIOMORPHIA	ORDER:_MYTILIDA	FAMILY:_MYSIDIELLIDAE	XENOSTROBUS_Wilson,_1967
CRENELLA_Brown,_1827	SUBCLASS:_PTERIOMORPHIA	ORDER:_MYTILIDA	FAMILY:_MYTILIDAE	CRENELLA_Brown,_1827
ADIPICOLA_Dautzenberg,_1927	SUBCLASS:_PTERIOMORPHIA	ORDER:_MYTILIDA	FAMILY:_MYTILIDAE	ADIPICOLA_Dautzenberg,_1927
ANTETRICHOMYA_Iredale,_1951	SUBCLASS:_PTERIOMORPHIA	ORDER:_MYTILIDA	FAMILY:_MYTILIDAE	ANTETRICHOMYA_Iredale,_1951
ARCOMYTILUS_Agassiz_in_J._Sowerby,_1842	SUBCLASS:_PTERIOMORPHIA	ORDER:_MYTILIDA	FAMILY:_MYTILIDAE	ARCOMYTILUS_Agassiz_in_J._Sowerby,_1842
ARVELLA_Bartsch_in_Scarlato,_1960	SUBCLASS:_PTERIOMORPHIA	ORDER:_MYTILIDA	FAMILY:_MYTILIDAE	ARVELLA_Bartsch_in_Scarlato,_1960
AUSTROMYTILUS_Laseron,_1956	SUBCLASS:_PTERIOMORPHIA	ORDER:_MYTILIDA	FAMILY:_MYTILIDAE	AUSTROMYTILUS_Laseron,_1956
BOTULA_Mörch,_1853	SUBCLASS:_PTERIOMORPHIA	ORDER:_MYTILIDA	FAMILY:_MYTILIDAE	BOTULA_Mörch,_1853
BOTULOPSIS_Reis,_1926	SUBCLASS:_PTERIOMORPHIA	ORDER:_MYTILIDA	FAMILY:_MYTILIDAE	BOTULOPSIS_Reis,_1926
BRACHIDONTES_Swainson,_1840	SUBCLASS:_PTERIOMORPHIA	ORDER:_MYTILIDA	FAMILY:_MYTILIDAE	BRACHIDONTES_Swainson,_1840
CHOROMYTILUS_Soot-Ryen,_1952	SUBCLASS:_PTERIOMORPHIA	ORDER:_MYTILIDA	FAMILY:_MYTILIDAE	CHOROMYTILUS_Soot-Ryen,_1952
COXESIA_Mendes,_1952	SUBCLASS:_PTERIOMORPHIA	ORDER:_MYTILIDA	FAMILY:_MYTILIDAE	COXESIA_Mendes,_1952
CRASSIMYTILUS_Skarlato_&_Starobogatov,_1979	SUBCLASS:_PTERIOMORPHIA	ORDER:_MYTILIDA	FAMILY:_MYTILIDAE	CRASSIMYTILUS_Skarlato_&_Starobogatov,_1979
CRENOMYTILUS_Soot-Ryen,_1955	SUBCLASS:_PTERIOMORPHIA	ORDER:_MYTILIDA	FAMILY:_MYTILIDAE	CRENOMYTILUS_Soot-Ryen,_1955
DACRYDIUM_Torell,_1859	SUBCLASS:_PTERIOMORPHIA	ORDER:_MYTILIDA	FAMILY:_MYTILIDAE	DACRYDIUM_Torell,_1859
DIBERUS_Dall,_1898	SUBCLASS:_PTERIOMORPHIA	ORDER:_MYTILIDA	FAMILY:_MYTILIDAE	DIBERUS_Dall,_1898
EXOSIPERNA_Iredale,_1929	SUBCLASS:_PTERIOMORPHIA	ORDER:_MYTILIDA	FAMILY:_MYTILIDAE	EXOSIPERNA_Iredale,_1929
FALCIMYTILUS_Cox,_1937	SUBCLASS:_PTERIOMORPHIA	ORDER:_MYTILIDA	FAMILY:_MYTILIDAE	FALCIMYTILUS_Cox,_1937
FULGIDA_Jousseaume_in_Lamy,_1919	SUBCLASS:_PTERIOMORPHIA	ORDER:_MYTILIDA	FAMILY:_MYTILIDAE	FULGIDA_Jousseaume_in_Lamy,_1919
FUNGIACAVA_Goreau,_Goreau,_Neumann_&_Yonge,_19682	SUBCLASS:_PTERIOMORPHIA	ORDER:_MYTILIDA	FAMILY:_MYTILIDAE	FUNGIACAVA_Goreau,_Goreau,_Neumann_&_Yonge,_19682
GEUKENSIA_van_der_Poel,_1959	SUBCLASS:_PTERIOMORPHIA	ORDER:_MYTILIDA	FAMILY:_MYTILIDAE	GEUKENSIA_van_der_Poel,_1959
GREGARIELLA_Monterosato,_1883	SUBCLASS:_PTERIOMORPHIA	ORDER:_MYTILIDA	FAMILY:_MYTILIDAE	GREGARIELLA_Monterosato,_1883
HILGARDELLA_Stephenson,_1957	SUBCLASS:_PTERIOMORPHIA	ORDER:_MYTILIDA	FAMILY:_MYTILIDAE	HILGARDELLA_Stephenson,_1957
HORMOMYA_Mörch,_1853	SUBCLASS:_PTERIOMORPHIA	ORDER:_MYTILIDA	FAMILY:_MYTILIDAE	HORMOMYA_Mörch,_1853
IDAS_Jeffreys,_1876	SUBCLASS:_PTERIOMORPHIA	ORDER:_MYTILIDA	FAMILY:_MYTILIDAE	IDAS_Jeffreys,_1876
INOPERNA_Conrad,_1873	SUBCLASS:_PTERIOMORPHIA	ORDER:_MYTILIDA	FAMILY:_MYTILIDAE	INOPERNA_Conrad,_1873
ISCHADIUM_Jukes-Browne,_1905	SUBCLASS:_PTERIOMORPHIA	ORDER:_MYTILIDA	FAMILY:_MYTILIDAE	ISCHADIUM_Jukes-Browne,_1905
JOLYA_Bourguignat,_1876	SUBCLASS:_PTERIOMORPHIA	ORDER:_MYTILIDA	FAMILY:_MYTILIDAE	JOLYA_Bourguignat,_1876
LABIS_Dall,_1916	SUBCLASS:_PTERIOMORPHIA	ORDER:_MYTILIDA	FAMILY:_MYTILIDAE	LABIS_Dall,_1916
LECOMPTEUS_Van_de_Poel,_1959	SUBCLASS:_PTERIOMORPHIA	ORDER:_MYTILIDA	FAMILY:_MYTILIDAE	LECOMPTEUS_Van_de_Poel,_1959
LEIOSOLENUS_Carpenter,_1856	SUBCLASS:_PTERIOMORPHIA	ORDER:_MYTILIDA	FAMILY:_MYTILIDAE	LEIOSOLENUS_Carpenter,_1856
LIMNOPERNA_Rochebrune,_1882	SUBCLASS:_PTERIOMORPHIA	ORDER:_MYTILIDA	FAMILY:_MYTILIDAE	LIMNOPERNA_Rochebrune,_1882
LIOBERUS_Dall,_1898	SUBCLASS:_PTERIOMORPHIA	ORDER:_MYTILIDA	FAMILY:_MYTILIDAE	LIOBERUS_Dall,_1898
LITHODOMINA_Waagen,_1881	SUBCLASS:_PTERIOMORPHIA	ORDER:_MYTILIDA	FAMILY:_MYTILIDAE	LITHODOMINA_Waagen,_1881
LITHOPHAGA_Röding,_1798	SUBCLASS:_PTERIOMORPHIA	ORDER:_MYTILIDA	FAMILY:_MYTILIDAE	LITHOPHAGA_Röding,_1798
LYCETTIA_Cox,_1937	SUBCLASS:_PTERIOMORPHIA	ORDER:_MYTILIDA	FAMILY:_MYTILIDAE	LYCETTIA_Cox,_1937
MAURICIA_Harris,_1919	SUBCLASS:_PTERIOMORPHIA	ORDER:_MYTILIDA	FAMILY:_MYTILIDAE	MAURICIA_Harris,_1919
MEGACRENELLA_Habe_&_Ito,_1965	SUBCLASS:_PTERIOMORPHIA	ORDER:_MYTILIDA	FAMILY:_MYTILIDAE	MEGACRENELLA_Habe_&_Ito,_1965
MODIOLARCA_Gray,_1843	SUBCLASS:_PTERIOMORPHIA	ORDER:_MYTILIDA	FAMILY:_MYTILIDAE	MODIOLARCA_Gray,_1843
MODIOLATUS_Jousseaume,_1893	SUBCLASS:_PTERIOMORPHIA	ORDER:_MYTILIDA	FAMILY:_MYTILIDAE	MODIOLATUS_Jousseaume,_1893
MODIOLULA_Sacco,_1898	SUBCLASS:_PTERIOMORPHIA	ORDER:_MYTILIDA	FAMILY:_MYTILIDAE	MODIOLULA_Sacco,_1898
MODIOLUS_Lamarck,_1799	SUBCLASS:_PTERIOMORPHIA	ORDER:_MYTILIDA	FAMILY:_MYTILIDAE	MODIOLUS_Lamarck,_1799
MODIOLUSIA_Yamamoto_&_Habe,_1958	SUBCLASS:_PTERIOMORPHIA	ORDER:_MYTILIDA	FAMILY:_MYTILIDAE	MODIOLUSIA_Yamamoto_&_Habe,_1958
MUSCULUS_Röding,_1798	SUBCLASS:_PTERIOMORPHIA	ORDER:_MYTILIDA	FAMILY:_MYTILIDAE	MUSCULUS_Röding,_1798
MYAPALMULA_Iredale,_1939	SUBCLASS:_PTERIOMORPHIA	ORDER:_MYTILIDA	FAMILY:_MYTILIDAE	MYAPALMULA_Iredale,_1939
MYOFORCEPS_Fischer,_1886	SUBCLASS:_PTERIOMORPHIA	ORDER:_MYTILIDA	FAMILY:_MYTILIDAE	MYOFORCEPS_Fischer,_1886
MYTELLA_Soot-Ryen,_1955	SUBCLASS:_PTERIOMORPHIA	ORDER:_MYTILIDA	FAMILY:_MYTILIDAE	MYTELLA_Soot-Ryen,_1955
MYTILASTER_Monterosato,_1883	SUBCLASS:_PTERIOMORPHIA	ORDER:_MYTILIDA	FAMILY:_MYTILIDAE	MYTILASTER_Monterosato,_1883
MYTILISEPTA_Habe,_1951	SUBCLASS:_PTERIOMORPHIA	ORDER:_MYTILIDA	FAMILY:_MYTILIDAE	MYTILISEPTA_Habe,_1951
MYTILOPS_Hall,_1883	SUBCLASS:_PTERIOMORPHIA	ORDER:_MYTILIDA	FAMILY:_MYTILIDAE	MYTILOPS_Hall,_1883
MYTILUS_Linnaeus,_1758	SUBCLASS:_PTERIOMORPHIA	ORDER:_MYTILIDA	FAMILY:_MYTILIDAE	MYTILUS_Linnaeus,_1758
NOTOBOTULA_Fleming,_1959	SUBCLASS:_PTERIOMORPHIA	ORDER:_MYTILIDA	FAMILY:_MYTILIDAE	NOTOBOTULA_Fleming,_1959
PAYCHOYA_Luthkevich_&_Lobanova,_1956	SUBCLASS:_PTERIOMORPHIA	ORDER:_MYTILIDA	FAMILY:_MYTILIDAE	PAYCHOYA_Luthkevich_&_Lobanova,_1956
PEREGRINAMOR_Shoji,_1938_?	SUBCLASS:_PTERIOMORPHIA	ORDER:_MYTILIDA	FAMILY:_MYTILIDAE	PEREGRINAMOR_Shoji,_1938_?
PERNA_Philipsson,_1788	SUBCLASS:_PTERIOMORPHIA	ORDER:_MYTILIDA	FAMILY:_MYTILIDAE	PERNA_Philipsson,_1788
PERNOMYTILUS_Rollier,_1914	SUBCLASS:_PTERIOMORPHIA	ORDER:_MYTILIDA	FAMILY:_MYTILIDAE	PERNOMYTILUS_Rollier,_1914
PHAROMYTILUS_Rollier,_1914	SUBCLASS:_PTERIOMORPHIA	ORDER:_MYTILIDA	FAMILY:_MYTILIDAE	PHAROMYTILUS_Rollier,_1914
PHTHONIA_Hall,_1869	SUBCLASS:_PTERIOMORPHIA	ORDER:_MYTILIDA	FAMILY:_MYTILIDAE	PHTHONIA_Hall,_1869
PLANIMODIOLA_Cossmann,_1887	SUBCLASS:_PTERIOMORPHIA	ORDER:_MYTILIDA	FAMILY:_MYTILIDAE	PLANIMODIOLA_Cossmann,_1887
PRAEMYTILUS_Anderson_&_Cox,_1948	SUBCLASS:_PTERIOMORPHIA	ORDER:_MYTILIDA	FAMILY:_MYTILIDAE	PRAEMYTILUS_Anderson_&_Cox,_1948
PROMYTILUS_Newell,_1942	SUBCLASS:_PTERIOMORPHIA	ORDER:_MYTILIDA	FAMILY:_MYTILIDAE	PROMYTILUS_Newell,_1942
PROPETILUS_Iredale,_1937	SUBCLASS:_PTERIOMORPHIA	ORDER:_MYTILIDA	FAMILY:_MYTILIDAE	PROPETILUS_Iredale,_1937
QUENDREDA_Iredale,_1936	SUBCLASS:_PTERIOMORPHIA	ORDER:_MYTILIDA	FAMILY:_MYTILIDAE	QUENDREDA_Iredale,_1936
RHOMBOIDELLA_Monterosato,_1884	SUBCLASS:_PTERIOMORPHIA	ORDER:_MYTILIDA	FAMILY:_MYTILIDAE	RHOMBOIDELLA_Monterosato,_1884
RHYNCHOMYTILUS_Rollier,_1914	SUBCLASS:_PTERIOMORPHIA	ORDER:_MYTILIDA	FAMILY:_MYTILIDAE	RHYNCHOMYTILUS_Rollier,_1914
RUPIPHAGA_Olsson,_1961	SUBCLASS:_PTERIOMORPHIA	ORDER:_MYTILIDA	FAMILY:_MYTILIDAE	RUPIPHAGA_Olsson,_1961
SCOLIMYTILUS_Olsson,_1961	SUBCLASS:_PTERIOMORPHIA	ORDER:_MYTILIDA	FAMILY:_MYTILIDAE	SCOLIMYTILUS_Olsson,_1961
SEMIMODIOLA_Cossmann,_1887	SUBCLASS:_PTERIOMORPHIA	ORDER:_MYTILIDA	FAMILY:_MYTILIDAE	SEMIMODIOLA_Cossmann,_1887
SEMIMYTILUS_Soot-Ryen,_1955	SUBCLASS:_PTERIOMORPHIA	ORDER:_MYTILIDA	FAMILY:_MYTILIDAE	SEMIMYTILUS_Soot-Ryen,_1955
SEPTIFER_Récluz,_1848	SUBCLASS:_PTERIOMORPHIA	ORDER:_MYTILIDA	FAMILY:_MYTILIDAE	SEPTIFER_Récluz,_1848
SEPTIOLA_Bittner,_1895	SUBCLASS:_PTERIOMORPHIA	ORDER:_MYTILIDA	FAMILY:_MYTILIDAE	SEPTIOLA_Bittner,_1895
SINOMYTILUS_Thiele,_1934	SUBCLASS:_PTERIOMORPHIA	ORDER:_MYTILIDA	FAMILY:_MYTILIDAE	SINOMYTILUS_Thiele,_1934
SKARLATELLA_Glibert_&_van_de_Poel,_1965	SUBCLASS:_PTERIOMORPHIA	ORDER:_MYTILIDA	FAMILY:_MYTILIDAE	SKARLATELLA_Glibert_&_van_de_Poel,_1965
SOLAMEN_Iredale,_1924	SUBCLASS:_PTERIOMORPHIA	ORDER:_MYTILIDA	FAMILY:_MYTILIDAE	SOLAMEN_Iredale,_1924
STAVELIA_Gray,_1858	SUBCLASS:_PTERIOMORPHIA	ORDER:_MYTILIDA	FAMILY:_MYTILIDAE	STAVELIA_Gray,_1858
STUMPIELLA_Soot-Ryen,_1955	SUBCLASS:_PTERIOMORPHIA	ORDER:_MYTILIDA	FAMILY:_MYTILIDAE	STUMPIELLA_Soot-Ryen,_1955
TAMU_Gustavson,_Turner,_Lutz_&_Vrijenhoek,_1998	SUBCLASS:_PTERIOMORPHIA	ORDER:_MYTILIDA	FAMILY:_MYTILIDAE	TAMU_Gustavson,_Turner,_Lutz_&_Vrijenhoek,_1998
TRICHOMYA_Ihering,_1900	SUBCLASS:_PTERIOMORPHIA	ORDER:_MYTILIDA	FAMILY:_MYTILIDAE	TRICHOMYA_Ihering,_1900
UNDATIMUSCULUS_Eames,_1951	SUBCLASS:_PTERIOMORPHIA	ORDER:_MYTILIDA	FAMILY:_MYTILIDAE	UNDATIMUSCULUS_Eames,_1951
VIGNADULA_Kuroda_&_Habe,_1971	SUBCLASS:_PTERIOMORPHIA	ORDER:_MYTILIDA	FAMILY:_MYTILIDAE	VIGNADULA_Kuroda_&_Habe,_1971
VOLSELLINA_Newell,_1942	SUBCLASS:_PTERIOMORPHIA	ORDER:_MYTILIDA	FAMILY:_MYTILIDAE	VOLSELLINA_Newell,_1942
ZELITHOPHAGA_Finlay,_1927	SUBCLASS:_PTERIOMORPHIA	ORDER:_MYTILIDA	FAMILY:_MYTILIDAE	ZELITHOPHAGA_Finlay,_1927
ANOMIA_Linnaeus,_1758	SUBCLASS:_PTERIOMORPHIA	ORDER:_OSTREOIDA	FAMILY:_ANOMIIDAE	ANOMIA_Linnaeus,_1758
CAROLIA_Cantraine,_1838	SUBCLASS:_PTERIOMORPHIA	ORDER:_OSTREOIDA	FAMILY:_ANOMIIDAE	CAROLIA_Cantraine,_1838
ENIGMONIA_Iredale,_1918	SUBCLASS:_PTERIOMORPHIA	ORDER:_OSTREOIDA	FAMILY:_ANOMIIDAE	ENIGMONIA_Iredale,_1918
HEMIPLICATULA_Deshayes,_1861	SUBCLASS:_PTERIOMORPHIA	ORDER:_OSTREOIDA	FAMILY:_ANOMIIDAE	HEMIPLICATULA_Deshayes,_1861
HETERANOMIA_Winckworth,_1922	SUBCLASS:_PTERIOMORPHIA	ORDER:_OSTREOIDA	FAMILY:_ANOMIIDAE	HETERANOMIA_Winckworth,_1922
INDOPLACUNA_Vredenburg,_1924	SUBCLASS:_PTERIOMORPHIA	ORDER:_OSTREOIDA	FAMILY:_ANOMIIDAE	INDOPLACUNA_Vredenburg,_1924
ISOMONIA_Dautzenberg_&_Fischer_H,_1897	SUBCLASS:_PTERIOMORPHIA	ORDER:_OSTREOIDA	FAMILY:_ANOMIIDAE	ISOMONIA_Dautzenberg_&_Fischer_H,_1897
PARANOMIA_Conrad,_1860	SUBCLASS:_PTERIOMORPHIA	ORDER:_OSTREOIDA	FAMILY:_ANOMIIDAE	PARANOMIA_Conrad,_1860
PARAPLACUNA_Oppenheim,_1892	SUBCLASS:_PTERIOMORPHIA	ORDER:_OSTREOIDA	FAMILY:_ANOMIIDAE	PARAPLACUNA_Oppenheim,_1892
PARINOMYA_Olsson,_1928	SUBCLASS:_PTERIOMORPHIA	ORDER:_OSTREOIDA	FAMILY:_ANOMIIDAE	PARINOMYA_Olsson,_1928
PATRO_Gray,_1850	SUBCLASS:_PTERIOMORPHIA	ORDER:_OSTREOIDA	FAMILY:_ANOMIIDAE	PATRO_Gray,_1850
PODODESMUS_Philippi,_1837	SUBCLASS:_PTERIOMORPHIA	ORDER:_OSTREOIDA	FAMILY:_ANOMIIDAE	PODODESMUS_Philippi,_1837
PSEUDOPLACUNA_Mayer,_1877	SUBCLASS:_PTERIOMORPHIA	ORDER:_OSTREOIDA	FAMILY:_ANOMIIDAE	PSEUDOPLACUNA_Mayer,_1877
SAINTIA_Raincourt,_1877	SUBCLASS:_PTERIOMORPHIA	ORDER:_OSTREOIDA	FAMILY:_ANOMIIDAE	SAINTIA_Raincourt,_1877
TEDINIA_Gray,_1853	SUBCLASS:_PTERIOMORPHIA	ORDER:_OSTREOIDA	FAMILY:_ANOMIIDAE	TEDINIA_Gray,_1853
WAKULLINA_Dall,_1896	SUBCLASS:_PTERIOMORPHIA	ORDER:_OSTREOIDA	FAMILY:_ANOMIIDAE	WAKULLINA_Dall,_1896
ACANTHOPECTEN_Girty,_1903	SUBCLASS:_PTERIOMORPHIA	ORDER:_OSTREOIDA	FAMILY:_AVICULOPECTINIDAE	ACANTHOPECTEN_Girty,_1903
ANNULICONCHA_Newell,_1938	SUBCLASS:_PTERIOMORPHIA	ORDER:_OSTREOIDA	FAMILY:_AVICULOPECTINIDAE	ANNULICONCHA_Newell,_1938
ASOELLA_Tokuyama,_1959	SUBCLASS:_PTERIOMORPHIA	ORDER:_OSTREOIDA	FAMILY:_AVICULOPECTINIDAE	ASOELLA_Tokuyama,_1959
AVICULOPECTEN_McCoy,_1851	SUBCLASS:_PTERIOMORPHIA	ORDER:_OSTREOIDA	FAMILY:_AVICULOPECTINIDAE	AVICULOPECTEN_McCoy,_1851
CHAENOCARDIA_Meek_&_Worthen,_1869	SUBCLASS:_PTERIOMORPHIA	ORDER:_OSTREOIDA	FAMILY:_AVICULOPECTINIDAE	CHAENOCARDIA_Meek_&_Worthen,_1869
CLARAIA_Bittner,_1901	SUBCLASS:_PTERIOMORPHIA	ORDER:_OSTREOIDA	FAMILY:_AVICULOPECTINIDAE	CLARAIA_Bittner,_1901
CLAVICOSTA_Newell,_1938	SUBCLASS:_PTERIOMORPHIA	ORDER:_OSTREOIDA	FAMILY:_AVICULOPECTINIDAE	CLAVICOSTA_Newell,_1938
CRENIPECTEN_Hall,_1883	SUBCLASS:_PTERIOMORPHIA	ORDER:_OSTREOIDA	FAMILY:_AVICULOPECTINIDAE	CRENIPECTEN_Hall,_1883
EOCAMPTONECTES_Newell,_1969	SUBCLASS:_PTERIOMORPHIA	ORDER:_OSTREOIDA	FAMILY:_AVICULOPECTINIDAE	EOCAMPTONECTES_Newell,_1969
ETHERIPECTEN_Waterhouse,_1963	SUBCLASS:_PTERIOMORPHIA	ORDER:_OSTREOIDA	FAMILY:_AVICULOPECTINIDAE	ETHERIPECTEN_Waterhouse,_1963
EUCHONDRIA_Meek,_1874	SUBCLASS:_PTERIOMORPHIA	ORDER:_OSTREOIDA	FAMILY:_AVICULOPECTINIDAE	EUCHONDRIA_Meek,_1874
EUMORPHOTIS_Bittner,_1901	SUBCLASS:_PTERIOMORPHIA	ORDER:_OSTREOIDA	FAMILY:_AVICULOPECTINIDAE	EUMORPHOTIS_Bittner,_1901
FASCICULICONCHA_Newell,_1938	SUBCLASS:_PTERIOMORPHIA	ORDER:_OSTREOIDA	FAMILY:_AVICULOPECTINIDAE	FASCICULICONCHA_Newell,_1938
GIRTYPECTEN_Newell,_1938	SUBCLASS:_PTERIOMORPHIA	ORDER:_OSTREOIDA	FAMILY:_AVICULOPECTINIDAE	GIRTYPECTEN_Newell,_1938
GUIZHOUPECTEN_Chen,_1962	SUBCLASS:_PTERIOMORPHIA	ORDER:_OSTREOIDA	FAMILY:_AVICULOPECTINIDAE	GUIZHOUPECTEN_Chen,_1962
HEMIENTOLIUM_Hyatt,_1892	SUBCLASS:_PTERIOMORPHIA	ORDER:_OSTREOIDA	FAMILY:_AVICULOPECTINIDAE	HEMIENTOLIUM_Hyatt,_1892
HETEROPECTEN_Kegel_&_Costa,_1951	SUBCLASS:_PTERIOMORPHIA	ORDER:_OSTREOIDA	FAMILY:_AVICULOPECTINIDAE	HETEROPECTEN_Kegel_&_Costa,_1951
LEPTOCHONDRIA_Bittner,_1891	SUBCLASS:_PTERIOMORPHIA	ORDER:_OSTREOIDA	FAMILY:_AVICULOPECTINIDAE	LEPTOCHONDRIA_Bittner,_1891
LIMATULINA_deKoninck,_1885	SUBCLASS:_PTERIOMORPHIA	ORDER:_OSTREOIDA	FAMILY:_AVICULOPECTINIDAE	LIMATULINA_deKoninck,_1885
LIMIPECTEN_Girty,_1904	SUBCLASS:_PTERIOMORPHIA	ORDER:_OSTREOIDA	FAMILY:_AVICULOPECTINIDAE	LIMIPECTEN_Girty,_1904
OBLIQUIPECTEN_Hind,_1903	SUBCLASS:_PTERIOMORPHIA	ORDER:_OSTREOIDA	FAMILY:_AVICULOPECTINIDAE	OBLIQUIPECTEN_Hind,_1903
ORNITHOPECTEN_Cox,_1962	SUBCLASS:_PTERIOMORPHIA	ORDER:_OSTREOIDA	FAMILY:_AVICULOPECTINIDAE	ORNITHOPECTEN_Cox,_1962
OTAPIRIA_Marwick,_1935	SUBCLASS:_PTERIOMORPHIA	ORDER:_OSTREOIDA	FAMILY:_AVICULOPECTINIDAE	OTAPIRIA_Marwick,_1935
OXYPTERIA_Waagen,_1907	SUBCLASS:_PTERIOMORPHIA	ORDER:_OSTREOIDA	FAMILY:_AVICULOPECTINIDAE	OXYPTERIA_Waagen,_1907
PLEURONECTITES_von_Schlotheim,_1820	SUBCLASS:_PTERIOMORPHIA	ORDER:_OSTREOIDA	FAMILY:_AVICULOPECTINIDAE	PLEURONECTITES_von_Schlotheim,_1820
RUTOTIA_deKoninck,_1885	SUBCLASS:_PTERIOMORPHIA	ORDER:_OSTREOIDA	FAMILY:_AVICULOPECTINIDAE	RUTOTIA_deKoninck,_1885
SCHIZOPECTEN_Kobayashi,_1936	SUBCLASS:_PTERIOMORPHIA	ORDER:_OSTREOIDA	FAMILY:_AVICULOPECTINIDAE	SCHIZOPECTEN_Kobayashi,_1936
STREBLOCHONDRIA_Newell,_1938	SUBCLASS:_PTERIOMORPHIA	ORDER:_OSTREOIDA	FAMILY:_AVICULOPECTINIDAE	STREBLOCHONDRIA_Newell,_1938
STREBLOPTERIA_McCoy,_1851	SUBCLASS:_PTERIOMORPHIA	ORDER:_OSTREOIDA	FAMILY:_AVICULOPECTINIDAE	STREBLOPTERIA_McCoy,_1851
ANAUCELLA_Pchelintsev,_1955	SUBCLASS:_PTERIOMORPHIA	ORDER:_OSTREOIDA	FAMILY:_BUCHIIDAE	ANAUCELLA_Pchelintsev,_1955
ANNINGELLA_Cox,_1958	SUBCLASS:_PTERIOMORPHIA	ORDER:_OSTREOIDA	FAMILY:_BUCHIIDAE	ANNINGELLA_Cox,_1958
AUCELLINA_Pompeckj,_1901	SUBCLASS:_PTERIOMORPHIA	ORDER:_OSTREOIDA	FAMILY:_BUCHIIDAE	AUCELLINA_Pompeckj,_1901
BITTNERIA_Broili,_1904	SUBCLASS:_PTERIOMORPHIA	ORDER:_OSTREOIDA	FAMILY:_BUCHIIDAE	BITTNERIA_Broili,_1904
BUCHIA_Rouillier,_1845	SUBCLASS:_PTERIOMORPHIA	ORDER:_OSTREOIDA	FAMILY:_BUCHIIDAE	BUCHIA_Rouillier,_1845
HOKONUIA_Trechmann,_1918	SUBCLASS:_PTERIOMORPHIA	ORDER:_OSTREOIDA	FAMILY:_BUCHIIDAE	HOKONUIA_Trechmann,_1918
MALAYOMAORICA_Jeletzky,_1963	SUBCLASS:_PTERIOMORPHIA	ORDER:_OSTREOIDA	FAMILY:_BUCHIIDAE	MALAYOMAORICA_Jeletzky,_1963
PARAUCELLINA_Pavlov,_1907	SUBCLASS:_PTERIOMORPHIA	ORDER:_OSTREOIDA	FAMILY:_BUCHIIDAE	PARAUCELLINA_Pavlov,_1907
PSEUDAUCELLA_Marwick,_1926	SUBCLASS:_PTERIOMORPHIA	ORDER:_OSTREOIDA	FAMILY:_BUCHIIDAE	PSEUDAUCELLA_Marwick,_1926
CHONDRODONTA_Stanton,_1901	SUBCLASS:_PTERIOMORPHIA	ORDER:_OSTREOIDA	FAMILY:_CHONDRODONTIDAE	CHONDRODONTA_Stanton,_1901
OSTREAVICULA_Blanckenhorn,_1934	SUBCLASS:_PTERIOMORPHIA	ORDER:_OSTREOIDA	FAMILY:_CHONDRODONTIDAE	OSTREAVICULA_Blanckenhorn,_1934
DELTOPECTEN_Jack_&_Etheridge,_1892	SUBCLASS:_PTERIOMORPHIA	ORDER:_OSTREOIDA	FAMILY:_DELTOPECTINIDAE	DELTOPECTEN_Jack_&_Etheridge,_1892
BASILIOMYA_Bayer,_1971	SUBCLASS:_PTERIOMORPHIA	ORDER:_OSTREOIDA	FAMILY:_DIMYIDAE	BASILIOMYA_Bayer,_1971
DIMYA_Rouault,_1850	SUBCLASS:_PTERIOMORPHIA	ORDER:_OSTREOIDA	FAMILY:_DIMYIDAE	DIMYA_Rouault,_1850
DIMYARINA_Iredale,_1936_?	SUBCLASS:_PTERIOMORPHIA	ORDER:_OSTREOIDA	FAMILY:_DIMYIDAE	DIMYARINA_Iredale,_1936_?
DIMYELLA_Moore,_1970	SUBCLASS:_PTERIOMORPHIA	ORDER:_OSTREOIDA	FAMILY:_DIMYIDAE	DIMYELLA_Moore,_1970
DIMYODON_Fischer,_1886	SUBCLASS:_PTERIOMORPHIA	ORDER:_OSTREOIDA	FAMILY:_DIMYIDAE	DIMYODON_Fischer,_1886
CTENIOPLEURIUM_Feldtmann,_1951	SUBCLASS:_PTERIOMORPHIA	ORDER:_OSTREOIDA	FAMILY:_ENTOLIIDAE	CTENIOPLEURIUM_Feldtmann,_1951
ENTOLIUM_Meek,_1865	SUBCLASS:_PTERIOMORPHIA	ORDER:_OSTREOIDA	FAMILY:_ENTOLIIDAE	ENTOLIUM_Meek,_1865
ENTOMONOTIS_Marwick,_1934	SUBCLASS:_PTERIOMORPHIA	ORDER:_OSTREOIDA	FAMILY:_ENTOLIIDAE	ENTOMONOTIS_Marwick,_1934
MONOTIS_Bronn,_1830	SUBCLASS:_PTERIOMORPHIA	ORDER:_OSTREOIDA	FAMILY:_ENTOLIIDAE	MONOTIS_Bronn,_1830
PERNOPECTEN_Winchell,_1865	SUBCLASS:_PTERIOMORPHIA	ORDER:_OSTREOIDA	FAMILY:_ENTOLIIDAE	PERNOPECTEN_Winchell,_1865
PLEUROMYSIDIA_Ichikawa,_1954	SUBCLASS:_PTERIOMORPHIA	ORDER:_OSTREOIDA	FAMILY:_ENTOLIIDAE	PLEUROMYSIDIA_Ichikawa,_1954
PROTOENTOLIUM_Yanishevski,_1960	SUBCLASS:_PTERIOMORPHIA	ORDER:_OSTREOIDA	FAMILY:_ENTOLIIDAE	PROTOENTOLIUM_Yanishevski,_1960
SOMAPECTEN_Kimura,_1951	SUBCLASS:_PTERIOMORPHIA	ORDER:_OSTREOIDA	FAMILY:_ENTOLIIDAE	SOMAPECTEN_Kimura,_1951
SYNCYCLONEMA_Meek,_18642	SUBCLASS:_PTERIOMORPHIA	ORDER:_OSTREOIDA	FAMILY:_ENTOLIIDAE	SYNCYCLONEMA_Meek,_18642
AFRICOGRYPHAEA_Freneix,_1965	SUBCLASS:_PTERIOMORPHIA	ORDER:_OSTREOIDA	FAMILY:_GRYPHAEIDAE	AFRICOGRYPHAEA_Freneix,_1965
BILOBISSA_Stenzel_in_Cox,_Newell_et_al,_1969	SUBCLASS:_PTERIOMORPHIA	ORDER:_OSTREOIDA	FAMILY:_GRYPHAEIDAE	BILOBISSA_Stenzel_in_Cox,_Newell_et_al,_1969
CATINULA_Rollier,_1911	SUBCLASS:_PTERIOMORPHIA	ORDER:_OSTREOIDA	FAMILY:_GRYPHAEIDAE	CATINULA_Rollier,_1911
CRENOSTREA_Marwick,_1931	SUBCLASS:_PTERIOMORPHIA	ORDER:_OSTREOIDA	FAMILY:_GRYPHAEIDAE	CRENOSTREA_Marwick,_1931
DELTOIDEUM_Rollier,_1917	SUBCLASS:_PTERIOMORPHIA	ORDER:_OSTREOIDA	FAMILY:_GRYPHAEIDAE	DELTOIDEUM_Rollier,_1917
GRYPHAEA_Lamarck,_1801	SUBCLASS:_PTERIOMORPHIA	ORDER:_OSTREOIDA	FAMILY:_GRYPHAEIDAE	GRYPHAEA_Lamarck,_1801
HYOTISSA_Stenzel,_1971	SUBCLASS:_PTERIOMORPHIA	ORDER:_OSTREOIDA	FAMILY:_GRYPHAEIDAE	HYOTISSA_Stenzel,_1971
LABROSTREA_Vialov,_1936	SUBCLASS:_PTERIOMORPHIA	ORDER:_OSTREOIDA	FAMILY:_GRYPHAEIDAE	LABROSTREA_Vialov,_1936
LIOSTREA_Douvillé,_19041	SUBCLASS:_PTERIOMORPHIA	ORDER:_OSTREOIDA	FAMILY:_GRYPHAEIDAE	LIOSTREA_Douvillé,_19041
NEOPYCNODONTE_Stenzel,_1971	SUBCLASS:_PTERIOMORPHIA	ORDER:_OSTREOIDA	FAMILY:_GRYPHAEIDAE	NEOPYCNODONTE_Stenzel,_1971
NUMISMOIDA_Harry,_1985	SUBCLASS:_PTERIOMORPHIA	ORDER:_OSTREOIDA	FAMILY:_GRYPHAEIDAE	NUMISMOIDA_Harry,_1985
PARAHYOTISSA_Harry,_1985	SUBCLASS:_PTERIOMORPHIA	ORDER:_OSTREOIDA	FAMILY:_GRYPHAEIDAE	PARAHYOTISSA_Harry,_1985
PERNOSTREA_Munier-Chalmas,_1864	SUBCLASS:_PTERIOMORPHIA	ORDER:_OSTREOIDA	FAMILY:_GRYPHAEIDAE	PERNOSTREA_Munier-Chalmas,_1864
PHYGRAEA_Vialov,_1936	SUBCLASS:_PTERIOMORPHIA	ORDER:_OSTREOIDA	FAMILY:_GRYPHAEIDAE	PHYGRAEA_Vialov,_1936
PLIOHYATISSA_Harry,_1985	SUBCLASS:_PTERIOMORPHIA	ORDER:_OSTREOIDA	FAMILY:_GRYPHAEIDAE	PLIOHYATISSA_Harry,_1985
PRAEEXOGYRA_Charles_&_Maubeuge,_1952	SUBCLASS:_PTERIOMORPHIA	ORDER:_OSTREOIDA	FAMILY:_GRYPHAEIDAE	PRAEEXOGYRA_Charles_&_Maubeuge,_1952
PYCNODONTE_Fischer_von_Waldheim,_1835	SUBCLASS:_PTERIOMORPHIA	ORDER:_OSTREOIDA	FAMILY:_GRYPHAEIDAE	PYCNODONTE_Fischer_von_Waldheim,_1835
RYGEPHA_Vialov,_1946	SUBCLASS:_PTERIOMORPHIA	ORDER:_OSTREOIDA	FAMILY:_GRYPHAEIDAE	RYGEPHA_Vialov,_1946
TEXIGRYPHAEA_Stenzel,_1959	SUBCLASS:_PTERIOMORPHIA	ORDER:_OSTREOIDA	FAMILY:_GRYPHAEIDAE	TEXIGRYPHAEA_Stenzel,_1959
LEIOPECTEN_Khalfin,_1940	SUBCLASS:_PTERIOMORPHIA	ORDER:_OSTREOIDA	FAMILY:_LEIOPECTINIDAE	LEIOPECTEN_Khalfin,_1940
LEIOPECTINELLA_Krasilova,_1959	SUBCLASS:_PTERIOMORPHIA	ORDER:_OSTREOIDA	FAMILY:_LEIOPECTINIDAE	LEIOPECTINELLA_Krasilova,_1959
PALAEOPECTEN_Williams,_1913	SUBCLASS:_PTERIOMORPHIA	ORDER:_OSTREOIDA	FAMILY:_LEIOPECTINIDAE	PALAEOPECTEN_Williams,_1913
RHOMBOPTERIA_Jackson,_1890	SUBCLASS:_PTERIOMORPHIA	ORDER:_OSTREOIDA	FAMILY:_LEIOPECTINIDAE	RHOMBOPTERIA_Jackson,_1890
COCHLEARITES_Reis,_1903	SUBCLASS:_PTERIOMORPHIA	ORDER:_OSTREOIDA	FAMILY:_LITHIOTIDAE	COCHLEARITES_Reis,_1903
LITHIOTIS_Gümbel,_1871	SUBCLASS:_PTERIOMORPHIA	ORDER:_OSTREOIDA	FAMILY:_LITHIOTIDAE	LITHIOTIS_Gümbel,_1871
ABRUPTOLOPHA_Vialov,_1936	SUBCLASS:_PTERIOMORPHIA	ORDER:_OSTREOIDA	FAMILY:_OSTREIDAE	ABRUPTOLOPHA_Vialov,_1936
ACTINOSTREON_Bayle,_1878	SUBCLASS:_PTERIOMORPHIA	ORDER:_OSTREOIDA	FAMILY:_OSTREIDAE	ACTINOSTREON_Bayle,_1878
ACUTOSTREA_Vialov,_1936	SUBCLASS:_PTERIOMORPHIA	ORDER:_OSTREOIDA	FAMILY:_OSTREIDAE	ACUTOSTREA_Vialov,_1936
AETOSTREON_Bayle,_1878	SUBCLASS:_PTERIOMORPHIA	ORDER:_OSTREOIDA	FAMILY:_OSTREIDAE	AETOSTREON_Bayle,_1878
AGEROSTREA_Vialov,_1936	SUBCLASS:_PTERIOMORPHIA	ORDER:_OSTREOIDA	FAMILY:_OSTREIDAE	AGEROSTREA_Vialov,_1936
AMPHIDONTE_Fischer_de_Waldheim,_1829	SUBCLASS:_PTERIOMORPHIA	ORDER:_OSTREOIDA	FAMILY:_OSTREIDAE	AMPHIDONTE_Fischer_de_Waldheim,_1829
ANGUSTOSTREA_Vialov,_1936	SUBCLASS:_PTERIOMORPHIA	ORDER:_OSTREOIDA	FAMILY:_OSTREIDAE	ANGUSTOSTREA_Vialov,_1936
ANOMIOSTREA_Habe_&_Kosuge,_1966	SUBCLASS:_PTERIOMORPHIA	ORDER:_OSTREOIDA	FAMILY:_OSTREIDAE	ANOMIOSTREA_Habe_&_Kosuge,_1966
ARCTOSTREA_Pervinquière,_1910	SUBCLASS:_PTERIOMORPHIA	ORDER:_OSTREOIDA	FAMILY:_OSTREIDAE	ARCTOSTREA_Pervinquière,_1910
BOONEOSTREA_Harry,_1985	SUBCLASS:_PTERIOMORPHIA	ORDER:_OSTREOIDA	FAMILY:_OSTREIDAE	BOONEOSTREA_Harry,_1985
BOSOSTREA_Chiplonkar_&_Badve,_1978	SUBCLASS:_PTERIOMORPHIA	ORDER:_OSTREOIDA	FAMILY:_OSTREIDAE	BOSOSTREA_Chiplonkar_&_Badve,_1978
CAMELEOLOPHA_Vialov,_1936	SUBCLASS:_PTERIOMORPHIA	ORDER:_OSTREOIDA	FAMILY:_OSTREIDAE	CAMELEOLOPHA_Vialov,_1936
CERATOSTREON_Bayle,_1878	SUBCLASS:_PTERIOMORPHIA	ORDER:_OSTREOIDA	FAMILY:_OSTREIDAE	CERATOSTREON_Bayle,_1878
COSTAGYRA_Vialov,_1936	SUBCLASS:_PTERIOMORPHIA	ORDER:_OSTREOIDA	FAMILY:_OSTREIDAE	COSTAGYRA_Vialov,_1936
CRASSOSTREA_Sacco,_1897	SUBCLASS:_PTERIOMORPHIA	ORDER:_OSTREOIDA	FAMILY:_OSTREIDAE	CRASSOSTREA_Sacco,_1897
CRYPTOSTREA_Harry,_1985	SUBCLASS:_PTERIOMORPHIA	ORDER:_OSTREOIDA	FAMILY:_OSTREIDAE	CRYPTOSTREA_Harry,_1985
CUBITOSTREA_Sacco,_1897	SUBCLASS:_PTERIOMORPHIA	ORDER:_OSTREOIDA	FAMILY:_OSTREIDAE	CUBITOSTREA_Sacco,_1897
CUSSETOSTREA_Chiplonkar_&_Badve,_1979	SUBCLASS:_PTERIOMORPHIA	ORDER:_OSTREOIDA	FAMILY:_OSTREIDAE	CUSSETOSTREA_Chiplonkar_&_Badve,_1979
DENDOSTREA_Swainson,_1835	SUBCLASS:_PTERIOMORPHIA	ORDER:_OSTREOIDA	FAMILY:_OSTREIDAE	DENDOSTREA_Swainson,_1835
FERGANEA_Vialov_(Vyalov),_1936	SUBCLASS:_PTERIOMORPHIA	ORDER:_OSTREOIDA	FAMILY:_OSTREIDAE	FERGANEA_Vialov_(Vyalov),_1936
FLEMINGOSTREA_Vredenberg,_1916	SUBCLASS:_PTERIOMORPHIA	ORDER:_OSTREOIDA	FAMILY:_OSTREIDAE	FLEMINGOSTREA_Vredenberg,_1916
FLUCTOGYRA_Vialov,_1936	SUBCLASS:_PTERIOMORPHIA	ORDER:_OSTREOIDA	FAMILY:_OSTREIDAE	FLUCTOGYRA_Vialov,_1936
GIGANTOSTREA_Sacco,_1897	SUBCLASS:_PTERIOMORPHIA	ORDER:_OSTREOIDA	FAMILY:_OSTREIDAE	GIGANTOSTREA_Sacco,_1897
GORIZDRELLA_Vialov_(Vyalov),_1936	SUBCLASS:_PTERIOMORPHIA	ORDER:_OSTREOIDA	FAMILY:_OSTREIDAE	GORIZDRELLA_Vialov_(Vyalov),_1936
GRYPHAEOSTREA_Conrad,_1865	SUBCLASS:_PTERIOMORPHIA	ORDER:_OSTREOIDA	FAMILY:_OSTREIDAE	GRYPHAEOSTREA_Conrad,_1865
GYROSTREA_Mirkamalov,_1963	SUBCLASS:_PTERIOMORPHIA	ORDER:_OSTREOIDA	FAMILY:_OSTREIDAE	GYROSTREA_Mirkamalov,_1963
ILYMATOGYRA_Stenzel,_1971	SUBCLASS:_PTERIOMORPHIA	ORDER:_OSTREOIDA	FAMILY:_OSTREIDAE	ILYMATOGYRA_Stenzel,_1971
INDOSTREA_Chiplonkar_&_Badve,_1976	SUBCLASS:_PTERIOMORPHIA	ORDER:_OSTREOIDA	FAMILY:_OSTREIDAE	INDOSTREA_Chiplonkar_&_Badve,_1976
KAFIRNIGANIA_Gekker,_Osipova_&_Belskaya,_1962	SUBCLASS:_PTERIOMORPHIA	ORDER:_OSTREOIDA	FAMILY:_OSTREIDAE	KAFIRNIGANIA_Gekker,_Osipova_&_Belskaya,_1962
KOKANOSTREA_Vialov_(Vyalov),_1936	SUBCLASS:_PTERIOMORPHIA	ORDER:_OSTREOIDA	FAMILY:_OSTREIDAE	KOKANOSTREA_Vialov_(Vyalov),_1936
KONBOSTREA_Chinzei,_1986	SUBCLASS:_PTERIOMORPHIA	ORDER:_OSTREOIDA	FAMILY:_OSTREIDAE	KONBOSTREA_Chinzei,_1986
LIOSTREA_Douvillé,_19042	SUBCLASS:_PTERIOMORPHIA	ORDER:_OSTREOIDA	FAMILY:_OSTREIDAE	LIOSTREA_Douvillé,_19042
LOPHA_Röding,_1798	SUBCLASS:_PTERIOMORPHIA	ORDER:_OSTREOIDA	FAMILY:_OSTREIDAE	LOPHA_Röding,_1798
MYRAKEENA_Harry,_1985	SUBCLASS:_PTERIOMORPHIA	ORDER:_OSTREOIDA	FAMILY:_OSTREIDAE	MYRAKEENA_Harry,_1985
NANOGYRA_Beurlen,_1958	SUBCLASS:_PTERIOMORPHIA	ORDER:_OSTREOIDA	FAMILY:_OSTREIDAE	NANOGYRA_Beurlen,_1958
NANOSTREA_Harry,_1985	SUBCLASS:_PTERIOMORPHIA	ORDER:_OSTREOIDA	FAMILY:_OSTREIDAE	NANOSTREA_Harry,_1985
NICAISOLOPHA_Vialov,_1936	SUBCLASS:_PTERIOMORPHIA	ORDER:_OSTREOIDA	FAMILY:_OSTREIDAE	NICAISOLOPHA_Vialov,_1936
NUTOGYRA_Vialov,_1936	SUBCLASS:_PTERIOMORPHIA	ORDER:_OSTREOIDA	FAMILY:_OSTREIDAE	NUTOGYRA_Vialov,_1936
ODONTOGRYPHAEA_Ihering,_1903	SUBCLASS:_PTERIOMORPHIA	ORDER:_OSTREOIDA	FAMILY:_OSTREIDAE	ODONTOGRYPHAEA_Ihering,_1903
OSTREA_Linnaeus,_1758	SUBCLASS:_PTERIOMORPHIA	ORDER:_OSTREOIDA	FAMILY:_OSTREIDAE	OSTREA_Linnaeus,_1758
OSTREOLA_Monterosato,_1884	SUBCLASS:_PTERIOMORPHIA	ORDER:_OSTREOIDA	FAMILY:_OSTREIDAE	OSTREOLA_Monterosato,_1884
OSTREONELLA_Romanowskiy,_1890	SUBCLASS:_PTERIOMORPHIA	ORDER:_OSTREOIDA	FAMILY:_OSTREIDAE	OSTREONELLA_Romanowskiy,_1890
PALAEOGYRA_Mirkamalov,_1963	SUBCLASS:_PTERIOMORPHIA	ORDER:_OSTREOIDA	FAMILY:_OSTREIDAE	PALAEOGYRA_Mirkamalov,_1963
PARASTRIOSTREA_Harry,_1985	SUBCLASS:_PTERIOMORPHIA	ORDER:_OSTREOIDA	FAMILY:_OSTREIDAE	PARASTRIOSTREA_Harry,_1985
PIRMULA_de_Gregorio,_1895	SUBCLASS:_PTERIOMORPHIA	ORDER:_OSTREOIDA	FAMILY:_OSTREIDAE	PIRMULA_de_Gregorio,_1895
PLANOSPIRITES_Lamarck,_1801	SUBCLASS:_PTERIOMORPHIA	ORDER:_OSTREOIDA	FAMILY:_OSTREIDAE	PLANOSPIRITES_Lamarck,_1801
PLANOSTREA_Harry,_1985	SUBCLASS:_PTERIOMORPHIA	ORDER:_OSTREOIDA	FAMILY:_OSTREIDAE	PLANOSTREA_Harry,_1985
PLATYGENA_Romanowskiy,_1882	SUBCLASS:_PTERIOMORPHIA	ORDER:_OSTREOIDA	FAMILY:_OSTREIDAE	PLATYGENA_Romanowskiy,_1882
PSEUDOPERNA_Logan,_1899	SUBCLASS:_PTERIOMORPHIA	ORDER:_OSTREOIDA	FAMILY:_OSTREIDAE	PSEUDOPERNA_Logan,_1899
PUSTULOSTREA_Harry,_1985	SUBCLASS:_PTERIOMORPHIA	ORDER:_OSTREOIDA	FAMILY:_OSTREIDAE	PUSTULOSTREA_Harry,_1985
QUADROSTREA_Vyalov,_1936	SUBCLASS:_PTERIOMORPHIA	ORDER:_OSTREOIDA	FAMILY:_OSTREIDAE	QUADROSTREA_Vyalov,_1936
RASTELLUM_Faujas-St-Fond,_1799	SUBCLASS:_PTERIOMORPHIA	ORDER:_OSTREOIDA	FAMILY:_OSTREIDAE	RASTELLUM_Faujas-St-Fond,_1799
RHYNCHOSTREON_Bayle,_1878	SUBCLASS:_PTERIOMORPHIA	ORDER:_OSTREOIDA	FAMILY:_OSTREIDAE	RHYNCHOSTREON_Bayle,_1878
SACCOSTREA_Dollfus_&_Dautzenberg,_1920	SUBCLASS:_PTERIOMORPHIA	ORDER:_OSTREOIDA	FAMILY:_OSTREIDAE	SACCOSTREA_Dollfus_&_Dautzenberg,_1920
SINUSTREA_Vialov,_1936	SUBCLASS:_PTERIOMORPHIA	ORDER:_OSTREOIDA	FAMILY:_OSTREIDAE	SINUSTREA_Vialov,_1936
SOKOLOWIA_Böhm,_1933	SUBCLASS:_PTERIOMORPHIA	ORDER:_OSTREOIDA	FAMILY:_OSTREIDAE	SOKOLOWIA_Böhm,_1933
SOLENISCOSTREA_Chiplonkar_&_Badve,_1979	SUBCLASS:_PTERIOMORPHIA	ORDER:_OSTREOIDA	FAMILY:_OSTREIDAE	SOLENISCOSTREA_Chiplonkar_&_Badve,_1979
SOLIDOSTREA_Vialov,_1948	SUBCLASS:_PTERIOMORPHIA	ORDER:_OSTREOIDA	FAMILY:_OSTREIDAE	SOLIDOSTREA_Vialov,_1948
STRIOSTREA_Vialov,_1936	SUBCLASS:_PTERIOMORPHIA	ORDER:_OSTREOIDA	FAMILY:_OSTREIDAE	STRIOSTREA_Vialov,_1936
TESKEYOSTREA_Harry,_1985	SUBCLASS:_PTERIOMORPHIA	ORDER:_OSTREOIDA	FAMILY:_OSTREIDAE	TESKEYOSTREA_Harry,_1985
TURKOSTREA_Vialov,_1936	SUBCLASS:_PTERIOMORPHIA	ORDER:_OSTREOIDA	FAMILY:_OSTREIDAE	TURKOSTREA_Vialov,_1936
UNDULOSTREA_Harry,_1985	SUBCLASS:_PTERIOMORPHIA	ORDER:_OSTREOIDA	FAMILY:_OSTREIDAE	UNDULOSTREA_Harry,_1985
VULTOGRYPHAEA_Vialov,_1936	SUBCLASS:_PTERIOMORPHIA	ORDER:_OSTREOIDA	FAMILY:_OSTREIDAE	VULTOGRYPHAEA_Vialov,_1936
ARCTOTIS_Bodylevsky,_1960	SUBCLASS:_PTERIOMORPHIA	ORDER:_OSTREOIDA	FAMILY:_OXYTOMIDAE	ARCTOTIS_Bodylevsky,_1960
AVICULARCA_Bubnoff,_1921	SUBCLASS:_PTERIOMORPHIA	ORDER:_OSTREOIDA	FAMILY:_OXYTOMIDAE	AVICULARCA_Bubnoff,_1921
BLANFORDINA_Reed,_1944	SUBCLASS:_PTERIOMORPHIA	ORDER:_OSTREOIDA	FAMILY:_OXYTOMIDAE	BLANFORDINA_Reed,_1944
CLATHROLIMA_Cossmann,_1908	SUBCLASS:_PTERIOMORPHIA	ORDER:_OSTREOIDA	FAMILY:_OXYTOMIDAE	CLATHROLIMA_Cossmann,_1908
CYRTOROSTRA_Branson,_1930	SUBCLASS:_PTERIOMORPHIA	ORDER:_OSTREOIDA	FAMILY:_OXYTOMIDAE	CYRTOROSTRA_Branson,_1930
ECHINOTIS_Marwick,_1935	SUBCLASS:_PTERIOMORPHIA	ORDER:_OSTREOIDA	FAMILY:_OXYTOMIDAE	ECHINOTIS_Marwick,_1935
HYPOXYTOMA_Ichikawa,_1958	SUBCLASS:_PTERIOMORPHIA	ORDER:_OSTREOIDA	FAMILY:_OXYTOMIDAE	HYPOXYTOMA_Ichikawa,_1958
MACCOYELLA_Etheridge,_1892	SUBCLASS:_PTERIOMORPHIA	ORDER:_OSTREOIDA	FAMILY:_OXYTOMIDAE	MACCOYELLA_Etheridge,_1892
MELEAGRINELLA_Whitfield,_1885	SUBCLASS:_PTERIOMORPHIA	ORDER:_OSTREOIDA	FAMILY:_OXYTOMIDAE	MELEAGRINELLA_Whitfield,_1885
MIMETOSTREON_Bonarelli_&_Nagera,_1921	SUBCLASS:_PTERIOMORPHIA	ORDER:_OSTREOIDA	FAMILY:_OXYTOMIDAE	MIMETOSTREON_Bonarelli_&_Nagera,_1921
OXYTOMA_Meek,_1864	SUBCLASS:_PTERIOMORPHIA	ORDER:_OSTREOIDA	FAMILY:_OXYTOMIDAE	OXYTOMA_Meek,_1864
PALMOXYTOMA_Cox,_1961	SUBCLASS:_PTERIOMORPHIA	ORDER:_OSTREOIDA	FAMILY:_OXYTOMIDAE	PALMOXYTOMA_Cox,_1961
PSEUDAVICULA_Hudleston,_1890	SUBCLASS:_PTERIOMORPHIA	ORDER:_OSTREOIDA	FAMILY:_OXYTOMIDAE	PSEUDAVICULA_Hudleston,_1890
AEQUIPECTEN_Fischer,_1886	SUBCLASS:_PTERIOMORPHIA	ORDER:_OSTREOIDA	FAMILY:_PECTINIDAE	AEQUIPECTEN_Fischer,_1886
AMPHIJANIRA_Bittner,_1901	SUBCLASS:_PTERIOMORPHIA	ORDER:_OSTREOIDA	FAMILY:_PECTINIDAE	AMPHIJANIRA_Bittner,_1901
ANATIPOPECTEN_Hertlein,_1936	SUBCLASS:_PTERIOMORPHIA	ORDER:_OSTREOIDA	FAMILY:_PECTINIDAE	ANATIPOPECTEN_Hertlein,_1936
ANNACHLAMYS_Iredale,_1939	SUBCLASS:_PTERIOMORPHIA	ORDER:_OSTREOIDA	FAMILY:_PECTINIDAE	ANNACHLAMYS_Iredale,_1939
ANTIJANIRA_Bittner,_1901	SUBCLASS:_PTERIOMORPHIA	ORDER:_OSTREOIDA	FAMILY:_PECTINIDAE	ANTIJANIRA_Bittner,_1901
ANTIPECTEN_Cossmann,_1914	SUBCLASS:_PTERIOMORPHIA	ORDER:_OSTREOIDA	FAMILY:_PECTINIDAE	ANTIPECTEN_Cossmann,_1914
ARCTINULA_Thiele,_1934	SUBCLASS:_PTERIOMORPHIA	ORDER:_OSTREOIDA	FAMILY:_PECTINIDAE	ARCTINULA_Thiele,_1934
ARGOPECTEN_Monterosato,_1899	SUBCLASS:_PTERIOMORPHIA	ORDER:_OSTREOIDA	FAMILY:_PECTINIDAE	ARGOPECTEN_Monterosato,_1899
AZUMAPECTEN_Habe,_1977	SUBCLASS:_PTERIOMORPHIA	ORDER:_OSTREOIDA	FAMILY:_PECTINIDAE	AZUMAPECTEN_Habe,_1977
BATHYPECTEN_Schein-Fatton,_1985_?	SUBCLASS:_PTERIOMORPHIA	ORDER:_OSTREOIDA	FAMILY:_PECTINIDAE	BATHYPECTEN_Schein-Fatton,_1985_?
BLANCKENHORNIA_von_Teppner,_1922	SUBCLASS:_PTERIOMORPHIA	ORDER:_OSTREOIDA	FAMILY:_PECTINIDAE	BLANCKENHORNIA_von_Teppner,_1922
BOREIONECTES_Zaharov,_1965	SUBCLASS:_PTERIOMORPHIA	ORDER:_OSTREOIDA	FAMILY:_PECTINIDAE	BOREIONECTES_Zaharov,_1965
BRACTECHLAMYS_Iredale,_1939	SUBCLASS:_PTERIOMORPHIA	ORDER:_OSTREOIDA	FAMILY:_PECTINIDAE	BRACTECHLAMYS_Iredale,_1939
CAMPTOCHLAMYS_Arkell,_1930	SUBCLASS:_PTERIOMORPHIA	ORDER:_OSTREOIDA	FAMILY:_PECTINIDAE	CAMPTOCHLAMYS_Arkell,_1930
CAMPTONECTES_Meek,_1864	SUBCLASS:_PTERIOMORPHIA	ORDER:_OSTREOIDA	FAMILY:_PECTINIDAE	CAMPTONECTES_Meek,_1864
CHLAMYS_Röding,_1798	SUBCLASS:_PTERIOMORPHIA	ORDER:_OSTREOIDA	FAMILY:_PECTINIDAE	CHLAMYS_Röding,_1798
CICLOPECTEN_Seguenza,_1877	SUBCLASS:_PTERIOMORPHIA	ORDER:_OSTREOIDA	FAMILY:_PECTINIDAE	CICLOPECTEN_Seguenza,_1877
CONVEXOPECTEN_Tucker-Rowland,_1938	SUBCLASS:_PTERIOMORPHIA	ORDER:_OSTREOIDA	FAMILY:_PECTINIDAE	CONVEXOPECTEN_Tucker-Rowland,_1938
CRASSADOMA_Bernard,_1986	SUBCLASS:_PTERIOMORPHIA	ORDER:_OSTREOIDA	FAMILY:_PECTINIDAE	CRASSADOMA_Bernard,_1986
CRASSODOMA_Bernard,_1986_?	SUBCLASS:_PTERIOMORPHIA	ORDER:_OSTREOIDA	FAMILY:_PECTINIDAE	CRASSODOMA_Bernard,_1986_?
CRYPTOPECTEN_Dall,_Bartsch_&_Rehder,_1938	SUBCLASS:_PTERIOMORPHIA	ORDER:_OSTREOIDA	FAMILY:_PECTINIDAE	CRYPTOPECTEN_Dall,_Bartsch_&_Rehder,_1938
CYCLOPECTEN_Verrill,_1897	SUBCLASS:_PTERIOMORPHIA	ORDER:_OSTREOIDA	FAMILY:_PECTINIDAE	CYCLOPECTEN_Verrill,_1897
DECATOPECTEN_Rüppel_in_Sowerby,_1839	SUBCLASS:_PTERIOMORPHIA	ORDER:_OSTREOIDA	FAMILY:_PECTINIDAE	DECATOPECTEN_Rüppel_in_Sowerby,_1839
DELECTOPECTEN_Stewart,_1930	SUBCLASS:_PTERIOMORPHIA	ORDER:_OSTREOIDA	FAMILY:_PECTINIDAE	DELECTOPECTEN_Stewart,_1930
DEPERETIA_Teppner,_1922	SUBCLASS:_PTERIOMORPHIA	ORDER:_OSTREOIDA	FAMILY:_PECTINIDAE	DEPERETIA_Teppner,_1922
DUPLIPECTEN_Marwick,_1928	SUBCLASS:_PTERIOMORPHIA	ORDER:_OSTREOIDA	FAMILY:_PECTINIDAE	DUPLIPECTEN_Marwick,_1928
EBURNEOPECTEN_Conrad,_1865	SUBCLASS:_PTERIOMORPHIA	ORDER:_OSTREOIDA	FAMILY:_PECTINIDAE	EBURNEOPECTEN_Conrad,_1865
ECHINOPECTEN_Brasil,_1895	SUBCLASS:_PTERIOMORPHIA	ORDER:_OSTREOIDA	FAMILY:_PECTINIDAE	ECHINOPECTEN_Brasil,_1895
ENDENTIPLICA_Iredale,_1939	SUBCLASS:_PTERIOMORPHIA	ORDER:_OSTREOIDA	FAMILY:_PECTINIDAE	ENDENTIPLICA_Iredale,_1939
EOPECTEN_Douvillé,_1897	SUBCLASS:_PTERIOMORPHIA	ORDER:_OSTREOIDA	FAMILY:_PECTINIDAE	EOPECTEN_Douvillé,_1897
EQUICHLAMYS_Iredale,_1929	SUBCLASS:_PTERIOMORPHIA	ORDER:_OSTREOIDA	FAMILY:_PECTINIDAE	EQUICHLAMYS_Iredale,_1929
EUPECTEN_Philippi,_1900	SUBCLASS:_PTERIOMORPHIA	ORDER:_OSTREOIDA	FAMILY:_PECTINIDAE	EUPECTEN_Philippi,_1900
EUVOLA_Dall,_1898	SUBCLASS:_PTERIOMORPHIA	ORDER:_OSTREOIDA	FAMILY:_PECTINIDAE	EUVOLA_Dall,_1898
EXCELLICHLAMYS_Iredale,_1939	SUBCLASS:_PTERIOMORPHIA	ORDER:_OSTREOIDA	FAMILY:_PECTINIDAE	EXCELLICHLAMYS_Iredale,_1939
FLABELLIPECTEN_Sacco,_1897	SUBCLASS:_PTERIOMORPHIA	ORDER:_OSTREOIDA	FAMILY:_PECTINIDAE	FLABELLIPECTEN_Sacco,_1897
FORTIPECTEN_Yabe_&_Hatai,_1940	SUBCLASS:_PTERIOMORPHIA	ORDER:_OSTREOIDA	FAMILY:_PECTINIDAE	FORTIPECTEN_Yabe_&_Hatai,_1940
GLORIPALLIUM_Iredale,_1939	SUBCLASS:_PTERIOMORPHIA	ORDER:_OSTREOIDA	FAMILY:_PECTINIDAE	GLORIPALLIUM_Iredale,_1939
HEMIPECTEN_Adams_&_Reeve,_1848	SUBCLASS:_PTERIOMORPHIA	ORDER:_OSTREOIDA	FAMILY:_PECTINIDAE	HEMIPECTEN_Adams_&_Reeve,_1848
HILBERIA_Teppner,_1922	SUBCLASS:_PTERIOMORPHIA	ORDER:_OSTREOIDA	FAMILY:_PECTINIDAE	HILBERIA_Teppner,_1922
HINNITES_Defrance,_1821	SUBCLASS:_PTERIOMORPHIA	ORDER:_OSTREOIDA	FAMILY:_PECTINIDAE	HINNITES_Defrance,_1821
HYALOPECTEN_Verrill,_1897	SUBCLASS:_PTERIOMORPHIA	ORDER:_OSTREOIDA	FAMILY:_PECTINIDAE	HYALOPECTEN_Verrill,_1897
INAEQUIPECTEN_Ugolini,_1906	SUBCLASS:_PTERIOMORPHIA	ORDER:_OSTREOIDA	FAMILY:_PECTINIDAE	INAEQUIPECTEN_Ugolini,_1906
INDOPECTEN_Douglas,_1929	SUBCLASS:_PTERIOMORPHIA	ORDER:_OSTREOIDA	FAMILY:_PECTINIDAE	INDOPECTEN_Douglas,_1929
JANUPECTEN_Marwick,_1928	SUBCLASS:_PTERIOMORPHIA	ORDER:_OSTREOIDA	FAMILY:_PECTINIDAE	JANUPECTEN_Marwick,_1928
JAWORSKIA_Teppner,_1922	SUBCLASS:_PTERIOMORPHIA	ORDER:_OSTREOIDA	FAMILY:_PECTINIDAE	JAWORSKIA_Teppner,_1922
JUXTAMUSIUM_Iredale,_1939	SUBCLASS:_PTERIOMORPHIA	ORDER:_OSTREOIDA	FAMILY:_PECTINIDAE	JUXTAMUSIUM_Iredale,_1939
KAPARACHLAMYS_Boreham,_1965	SUBCLASS:_PTERIOMORPHIA	ORDER:_OSTREOIDA	FAMILY:_PECTINIDAE	KAPARACHLAMYS_Boreham,_1965
KOTORAPECTEN_Masuda,_1962	SUBCLASS:_PTERIOMORPHIA	ORDER:_OSTREOIDA	FAMILY:_PECTINIDAE	KOTORAPECTEN_Masuda,_1962
LEOCHLAMYS_MacNeil,_1967	SUBCLASS:_PTERIOMORPHIA	ORDER:_OSTREOIDA	FAMILY:_PECTINIDAE	LEOCHLAMYS_MacNeil,_1967
LEPTOPECTEN_Verrill,_1897	SUBCLASS:_PTERIOMORPHIA	ORDER:_OSTREOIDA	FAMILY:_PECTINIDAE	LEPTOPECTEN_Verrill,_1897
LISSOCHLAMIS_Sacco,_1897	SUBCLASS:_PTERIOMORPHIA	ORDER:_OSTREOIDA	FAMILY:_PECTINIDAE	LISSOCHLAMIS_Sacco,_1897
LISSOPECTEN_Verrill,_1897	SUBCLASS:_PTERIOMORPHIA	ORDER:_OSTREOIDA	FAMILY:_PECTINIDAE	LISSOPECTEN_Verrill,_1897
LITUYAPECTEN_MacNeil,_1961	SUBCLASS:_PTERIOMORPHIA	ORDER:_OSTREOIDA	FAMILY:_PECTINIDAE	LITUYAPECTEN_MacNeil,_1961
LYROPECTEN_Conrad,_1862	SUBCLASS:_PTERIOMORPHIA	ORDER:_OSTREOIDA	FAMILY:_PECTINIDAE	LYROPECTEN_Conrad,_1862
MACROCHLAMIS_Sacco,_1897	SUBCLASS:_PTERIOMORPHIA	ORDER:_OSTREOIDA	FAMILY:_PECTINIDAE	MACROCHLAMIS_Sacco,_1897
MASUDAPECTEN_Akiyama,_1962	SUBCLASS:_PTERIOMORPHIA	ORDER:_OSTREOIDA	FAMILY:_PECTINIDAE	MASUDAPECTEN_Akiyama,_1962
MCLEARNIA_Crickmay,_1930	SUBCLASS:_PTERIOMORPHIA	ORDER:_OSTREOIDA	FAMILY:_PECTINIDAE	MCLEARNIA_Crickmay,_1930
MERKLINIA_Sobetski,_1960	SUBCLASS:_PTERIOMORPHIA	ORDER:_OSTREOIDA	FAMILY:_PECTINIDAE	MERKLINIA_Sobetski,_1960
MESOPEPLUM_Iredale,_1929	SUBCLASS:_PTERIOMORPHIA	ORDER:_OSTREOIDA	FAMILY:_PECTINIDAE	MESOPEPLUM_Iredale,_1929
MICRONECTES_Ichikawa_&_Maeda,_1958	SUBCLASS:_PTERIOMORPHIA	ORDER:_OSTREOIDA	FAMILY:_PECTINIDAE	MICRONECTES_Ichikawa_&_Maeda,_1958
MIMACHLAMYS_Iredale,_1929	SUBCLASS:_PTERIOMORPHIA	ORDER:_OSTREOIDA	FAMILY:_PECTINIDAE	MIMACHLAMYS_Iredale,_1929
MINNIVOLA_Iredale,_1939	SUBCLASS:_PTERIOMORPHIA	ORDER:_OSTREOIDA	FAMILY:_PECTINIDAE	MINNIVOLA_Iredale,_1939
MIRAPECTEN_Dall,_Bartsch_&_Rehder,_1938	SUBCLASS:_PTERIOMORPHIA	ORDER:_OSTREOIDA	FAMILY:_PECTINIDAE	MIRAPECTEN_Dall,_Bartsch_&_Rehder,_1938
MIXTIPECTEN_Marwick,_1928	SUBCLASS:_PTERIOMORPHIA	ORDER:_OSTREOIDA	FAMILY:_PECTINIDAE	MIXTIPECTEN_Marwick,_1928
MIYAGIPECTEN_Masuda,_1952	SUBCLASS:_PTERIOMORPHIA	ORDER:_OSTREOIDA	FAMILY:_PECTINIDAE	MIYAGIPECTEN_Masuda,_1952
MIZUHOPECTEN_Masuda,_1963	SUBCLASS:_PTERIOMORPHIA	ORDER:_OSTREOIDA	FAMILY:_PECTINIDAE	MIZUHOPECTEN_Masuda,_1963
NANAOCHLAMYS_Hatai_&_Masuda,_1953	SUBCLASS:_PTERIOMORPHIA	ORDER:_OSTREOIDA	FAMILY:_PECTINIDAE	NANAOCHLAMYS_Hatai_&_Masuda,_1953
NEITHEA_Drouet,_1825	SUBCLASS:_PTERIOMORPHIA	ORDER:_OSTREOIDA	FAMILY:_PECTINIDAE	NEITHEA_Drouet,_1825
NEITHEOPS_Stewart,_1930	SUBCLASS:_PTERIOMORPHIA	ORDER:_OSTREOIDA	FAMILY:_PECTINIDAE	NEITHEOPS_Stewart,_1930
NODIPECTEN_Dall,_1898	SUBCLASS:_PTERIOMORPHIA	ORDER:_OSTREOIDA	FAMILY:_PECTINIDAE	NODIPECTEN_Dall,_1898
OCHOTOCHLAMYS_Milova,_1978	SUBCLASS:_PTERIOMORPHIA	ORDER:_OSTREOIDA	FAMILY:_PECTINIDAE	OCHOTOCHLAMYS_Milova,_1978
OOPECTEN_Sacco,_1897	SUBCLASS:_PTERIOMORPHIA	ORDER:_OSTREOIDA	FAMILY:_PECTINIDAE	OOPECTEN_Sacco,_1897
OPPENHEIMOPECTEN_von_Teppner,_1922	SUBCLASS:_PTERIOMORPHIA	ORDER:_OSTREOIDA	FAMILY:_PECTINIDAE	OPPENHEIMOPECTEN_von_Teppner,_1922
PACIPECTEN_Olsson,_1961	SUBCLASS:_PTERIOMORPHIA	ORDER:_OSTREOIDA	FAMILY:_PECTINIDAE	PACIPECTEN_Olsson,_1961
PALLIOLUM_Monterosato,_1884	SUBCLASS:_PTERIOMORPHIA	ORDER:_OSTREOIDA	FAMILY:_PECTINIDAE	PALLIOLUM_Monterosato,_1884
PARAPECTEN_Crickmay,_1930	SUBCLASS:_PTERIOMORPHIA	ORDER:_OSTREOIDA	FAMILY:_PECTINIDAE	PARAPECTEN_Crickmay,_1930
PARVOCHLAMYS_Sacco,_1904	SUBCLASS:_PTERIOMORPHIA	ORDER:_OSTREOIDA	FAMILY:_PECTINIDAE	PARVOCHLAMYS_Sacco,_1904
PATINOPECTEN_Dall,_1898	SUBCLASS:_PTERIOMORPHIA	ORDER:_OSTREOIDA	FAMILY:_PECTINIDAE	PATINOPECTEN_Dall,_1898
PECTEN_Müller,_1776	SUBCLASS:_PTERIOMORPHIA	ORDER:_OSTREOIDA	FAMILY:_PECTINIDAE	PECTEN_Müller,_1776
PECTINULA_Leanza,_1943	SUBCLASS:_PTERIOMORPHIA	ORDER:_OSTREOIDA	FAMILY:_PECTINIDAE	PECTINULA_Leanza,_1943
PEDUM_Lamarck,_1799	SUBCLASS:_PTERIOMORPHIA	ORDER:_OSTREOIDA	FAMILY:_PECTINIDAE	PEDUM_Lamarck,_1799
PERAPECTEN_Wagner,_1985	SUBCLASS:_PTERIOMORPHIA	ORDER:_OSTREOIDA	FAMILY:_PECTINIDAE	PERAPECTEN_Wagner,_1985
PETHOPECTEN_Hertlein,_1936	SUBCLASS:_PTERIOMORPHIA	ORDER:_OSTREOIDA	FAMILY:_PECTINIDAE	PETHOPECTEN_Hertlein,_1936
PHIALOPECTEN_Marwick,_1928	SUBCLASS:_PTERIOMORPHIA	ORDER:_OSTREOIDA	FAMILY:_PECTINIDAE	PHIALOPECTEN_Marwick,_1928
PLACOPECTEN_Verrill,_1897	SUBCLASS:_PTERIOMORPHIA	ORDER:_OSTREOIDA	FAMILY:_PECTINIDAE	PLACOPECTEN_Verrill,_1897
PLATIPECTEN_Monterosato,_1899	SUBCLASS:_PTERIOMORPHIA	ORDER:_OSTREOIDA	FAMILY:_PECTINIDAE	PLATIPECTEN_Monterosato,_1899
PLESIOPECTEN_Fischer,_1886	SUBCLASS:_PTERIOMORPHIA	ORDER:_OSTREOIDA	FAMILY:_PECTINIDAE	PLESIOPECTEN_Fischer,_1886
PROHINNITES_Gillet,_1922	SUBCLASS:_PTERIOMORPHIA	ORDER:_OSTREOIDA	FAMILY:_PECTINIDAE	PROHINNITES_Gillet,_1922
PROTOPALLIOLUM_Sadykov,_1962	SUBCLASS:_PTERIOMORPHIA	ORDER:_OSTREOIDA	FAMILY:_PECTINIDAE	PROTOPALLIOLUM_Sadykov,_1962
PSEUDAMUSSIUM_Mörch,_1853	SUBCLASS:_PTERIOMORPHIA	ORDER:_OSTREOIDA	FAMILY:_PECTINIDAE	PSEUDAMUSSIUM_Mörch,_1853
PSEUDOPECTEN_Bayle,_1878	SUBCLASS:_PTERIOMORPHIA	ORDER:_OSTREOIDA	FAMILY:_PECTINIDAE	PSEUDOPECTEN_Bayle,_1878
PSEUDOVOLA_Lissajous,_1923	SUBCLASS:_PTERIOMORPHIA	ORDER:_OSTREOIDA	FAMILY:_PECTINIDAE	PSEUDOVOLA_Lissajous,_1923
RADIOPECTEN_Stephenson,_1941	SUBCLASS:_PTERIOMORPHIA	ORDER:_OSTREOIDA	FAMILY:_PECTINIDAE	RADIOPECTEN_Stephenson,_1941
RADULONECTITES_Hayami,_1957	SUBCLASS:_PTERIOMORPHIA	ORDER:_OSTREOIDA	FAMILY:_PECTINIDAE	RADULONECTITES_Hayami,_1957
RADULOPECTEN_Rollier,_1911	SUBCLASS:_PTERIOMORPHIA	ORDER:_OSTREOIDA	FAMILY:_PECTINIDAE	RADULOPECTEN_Rollier,_1911
ROGERIA_vonTeppner,_1922	SUBCLASS:_PTERIOMORPHIA	ORDER:_OSTREOIDA	FAMILY:_PECTINIDAE	ROGERIA_vonTeppner,_1922
SECTIPECTEN_Marwick,_1928	SUBCLASS:_PTERIOMORPHIA	ORDER:_OSTREOIDA	FAMILY:_PECTINIDAE	SECTIPECTEN_Marwick,_1928
SEMIPALLIUM_Lamy,_1928	SUBCLASS:_PTERIOMORPHIA	ORDER:_OSTREOIDA	FAMILY:_PECTINIDAE	SEMIPALLIUM_Lamy,_1928
SERRIPECTEN_Marwick,_1928	SUBCLASS:_PTERIOMORPHIA	ORDER:_OSTREOIDA	FAMILY:_PECTINIDAE	SERRIPECTEN_Marwick,_1928
SIMILIPECTEN_Winckworth,_1932	SUBCLASS:_PTERIOMORPHIA	ORDER:_OSTREOIDA	FAMILY:_PECTINIDAE	SIMILIPECTEN_Winckworth,_1932
SINECTENOLIUM_Eames_&_Cox,_1956	SUBCLASS:_PTERIOMORPHIA	ORDER:_OSTREOIDA	FAMILY:_PECTINIDAE	SINECTENOLIUM_Eames_&_Cox,_1956
SOMALIPECTEN_Waller,_1986	SUBCLASS:_PTERIOMORPHIA	ORDER:_OSTREOIDA	FAMILY:_PECTINIDAE	SOMALIPECTEN_Waller,_1986
SPONDYLOPECTEN_Roeder,_1882	SUBCLASS:_PTERIOMORPHIA	ORDER:_OSTREOIDA	FAMILY:_PECTINIDAE	SPONDYLOPECTEN_Roeder,_1882
STRALOPECTEN_Tucker-Rowland,_1938	SUBCLASS:_PTERIOMORPHIA	ORDER:_OSTREOIDA	FAMILY:_PECTINIDAE	STRALOPECTEN_Tucker-Rowland,_1938
SWIFTOPECTEN_Hertlein,_1935	SUBCLASS:_PTERIOMORPHIA	ORDER:_OSTREOIDA	FAMILY:_PECTINIDAE	SWIFTOPECTEN_Hertlein,_1935
SYNCYCLONEMA_Meek,_18641	SUBCLASS:_PTERIOMORPHIA	ORDER:_OSTREOIDA	FAMILY:_PECTINIDAE	SYNCYCLONEMA_Meek,_18641
TOSAPECTEN_Kobayashi_&_Ichikawa,_1949	SUBCLASS:_PTERIOMORPHIA	ORDER:_OSTREOIDA	FAMILY:_PECTINIDAE	TOSAPECTEN_Kobayashi_&_Ichikawa,_1949
VENTALIUM_de_Gregorio,_1930	SUBCLASS:_PTERIOMORPHIA	ORDER:_OSTREOIDA	FAMILY:_PECTINIDAE	VENTALIUM_de_Gregorio,_1930
VERTIPECTEN_Grant_&_Gale,_1931	SUBCLASS:_PTERIOMORPHIA	ORDER:_OSTREOIDA	FAMILY:_PECTINIDAE	VERTIPECTEN_Grant_&_Gale,_1931
WEYLA_Böhm,_1920	SUBCLASS:_PTERIOMORPHIA	ORDER:_OSTREOIDA	FAMILY:_PECTINIDAE	WEYLA_Böhm,_1920
YABEPECTEN_Masuda,_1963	SUBCLASS:_PTERIOMORPHIA	ORDER:_OSTREOIDA	FAMILY:_PECTINIDAE	YABEPECTEN_Masuda,_1963
ZYGOCHLAMYS_Ihering,_1907	SUBCLASS:_PTERIOMORPHIA	ORDER:_OSTREOIDA	FAMILY:_PECTINIDAE	ZYGOCHLAMYS_Ihering,_1907
PLACUNA_Solander_in_Lightfoot,_1786	SUBCLASS:_PTERIOMORPHIA	ORDER:_OSTREOIDA	FAMILY:_PLACUNIDAE	PLACUNA_Solander_in_Lightfoot,_1786
PLACUNANOMIA_Broderip,_1832	SUBCLASS:_PTERIOMORPHIA	ORDER:_OSTREOIDA	FAMILY:_PLACUNIDAE	PLACUNANOMIA_Broderip,_1832
ATRETA_Étallon,_1862	SUBCLASS:_PTERIOMORPHIA	ORDER:_OSTREOIDA	FAMILY:_PLICATULIDAE	ATRETA_Étallon,_1862
CYCLOSTREON_Eichwald,_1868	SUBCLASS:_PTERIOMORPHIA	ORDER:_OSTREOIDA	FAMILY:_PLICATULIDAE	CYCLOSTREON_Eichwald,_1868
DARTEPLICATULA_Freneix_&_Gorodiski,_1963	SUBCLASS:_PTERIOMORPHIA	ORDER:_OSTREOIDA	FAMILY:_PLICATULIDAE	DARTEPLICATULA_Freneix_&_Gorodiski,_1963
DIMYOPSIS_Bittner,_1895	SUBCLASS:_PTERIOMORPHIA	ORDER:_OSTREOIDA	FAMILY:_PLICATULIDAE	DIMYOPSIS_Bittner,_1895
DIPLOSCHIZA_Conrad,_1866	SUBCLASS:_PTERIOMORPHIA	ORDER:_OSTREOIDA	FAMILY:_PLICATULIDAE	DIPLOSCHIZA_Conrad,_1866
HARPAX_Parkinson,_1811	SUBCLASS:_PTERIOMORPHIA	ORDER:_OSTREOIDA	FAMILY:_PLICATULIDAE	HARPAX_Parkinson,_1811
OSTRENOMIA_Conrad,_1872	SUBCLASS:_PTERIOMORPHIA	ORDER:_OSTREOIDA	FAMILY:_PLICATULIDAE	OSTRENOMIA_Conrad,_1872
PLICATULA_Lamarck,_1801	SUBCLASS:_PTERIOMORPHIA	ORDER:_OSTREOIDA	FAMILY:_PLICATULIDAE	PLICATULA_Lamarck,_1801
PLICATULOPECTEN_Neumann,_1907	SUBCLASS:_PTERIOMORPHIA	ORDER:_OSTREOIDA	FAMILY:_PLICATULIDAE	PLICATULOPECTEN_Neumann,_1907
PSEUDOPLACUNOPSIS_Bittner,_1895	SUBCLASS:_PTERIOMORPHIA	ORDER:_OSTREOIDA	FAMILY:_PLICATULIDAE	PSEUDOPLACUNOPSIS_Bittner,_1895
SAINTIOPSIS_Sacco,_1898	SUBCLASS:_PTERIOMORPHIA	ORDER:_OSTREOIDA	FAMILY:_PLICATULIDAE	SAINTIOPSIS_Sacco,_1898
SPINIPLICATULA_Habe,_1977	SUBCLASS:_PTERIOMORPHIA	ORDER:_OSTREOIDA	FAMILY:_PLICATULIDAE	SPINIPLICATULA_Habe,_1977
AULACOMYELLA_Furlani,_1910	SUBCLASS:_PTERIOMORPHIA	ORDER:_OSTREOIDA	FAMILY:_POSIDONIIDAE	AULACOMYELLA_Furlani,_1910
BOSITRA_de_Gregorio,_1886	SUBCLASS:_PTERIOMORPHIA	ORDER:_OSTREOIDA	FAMILY:_POSIDONIIDAE	BOSITRA_de_Gregorio,_1886
DAONELLA_Mojsisovics,_1874	SUBCLASS:_PTERIOMORPHIA	ORDER:_OSTREOIDA	FAMILY:_POSIDONIIDAE	DAONELLA_Mojsisovics,_1874
DIDYMOTIS_Gerhardt,_1898	SUBCLASS:_PTERIOMORPHIA	ORDER:_OSTREOIDA	FAMILY:_POSIDONIIDAE	DIDYMOTIS_Gerhardt,_1898
DIOTIS_Simonelli,_1884	SUBCLASS:_PTERIOMORPHIA	ORDER:_OSTREOIDA	FAMILY:_POSIDONIIDAE	DIOTIS_Simonelli,_1884
DIPLEURITES_Kittl,_1912	SUBCLASS:_PTERIOMORPHIA	ORDER:_OSTREOIDA	FAMILY:_POSIDONIIDAE	DIPLEURITES_Kittl,_1912
ENTEROPLEURA_Kittl,_1912	SUBCLASS:_PTERIOMORPHIA	ORDER:_OSTREOIDA	FAMILY:_POSIDONIIDAE	ENTEROPLEURA_Kittl,_1912
HALOBIA_Bronn,_1830	SUBCLASS:_PTERIOMORPHIA	ORDER:_OSTREOIDA	FAMILY:_POSIDONIIDAE	HALOBIA_Bronn,_1830
KARADJALIA_Sadykov,_1962	SUBCLASS:_PTERIOMORPHIA	ORDER:_OSTREOIDA	FAMILY:_POSIDONIIDAE	KARADJALIA_Sadykov,_1962
POSIDONIA_Bronn,_1828	SUBCLASS:_PTERIOMORPHIA	ORDER:_OSTREOIDA	FAMILY:_POSIDONIIDAE	POSIDONIA_Bronn,_1828
POSIDONOTIS_Losacco,_1942	SUBCLASS:_PTERIOMORPHIA	ORDER:_OSTREOIDA	FAMILY:_POSIDONIIDAE	POSIDONOTIS_Losacco,_1942
PSEUDODIDYMOTIS_Gillet,_1924	SUBCLASS:_PTERIOMORPHIA	ORDER:_OSTREOIDA	FAMILY:_POSIDONIIDAE	PSEUDODIDYMOTIS_Gillet,_1924
SILBERLINGIA_Imlay,_1963	SUBCLASS:_PTERIOMORPHIA	ORDER:_OSTREOIDA	FAMILY:_POSIDONIIDAE	SILBERLINGIA_Imlay,_1963
VELDIDENELLA_Alma,_1925	SUBCLASS:_PTERIOMORPHIA	ORDER:_OSTREOIDA	FAMILY:_POSIDONIIDAE	VELDIDENELLA_Alma,_1925
ACTINOPECTEN_Bonarelli,_1951	SUBCLASS:_PTERIOMORPHIA	ORDER:_OSTREOIDA	FAMILY:_PROPEAMUSSIIDAE	ACTINOPECTEN_Bonarelli,_1951
ADAMUSSIUM_Thiele,_1934_?	SUBCLASS:_PTERIOMORPHIA	ORDER:_OSTREOIDA	FAMILY:_PROPEAMUSSIIDAE	ADAMUSSIUM_Thiele,_1934_?
AMUSIUM_Röding,_1798	SUBCLASS:_PTERIOMORPHIA	ORDER:_OSTREOIDA	FAMILY:_PROPEAMUSSIIDAE	AMUSIUM_Röding,_1798
KOROBKOVIA_Glibert_&_van_de_Poel,_1965	SUBCLASS:_PTERIOMORPHIA	ORDER:_OSTREOIDA	FAMILY:_PROPEAMUSSIIDAE	KOROBKOVIA_Glibert_&_van_de_Poel,_1965
LENTIPECTEN_Marwick,_1928	SUBCLASS:_PTERIOMORPHIA	ORDER:_OSTREOIDA	FAMILY:_PROPEAMUSSIIDAE	LENTIPECTEN_Marwick,_1928
OCCULTAMUSSIUM_Korobkov,_1937	SUBCLASS:_PTERIOMORPHIA	ORDER:_OSTREOIDA	FAMILY:_PROPEAMUSSIIDAE	OCCULTAMUSSIUM_Korobkov,_1937
PARVAMUSSIUM_Sacco,_1897	SUBCLASS:_PTERIOMORPHIA	ORDER:_OSTREOIDA	FAMILY:_PROPEAMUSSIIDAE	PARVAMUSSIUM_Sacco,_1897
PROPEAMUSSIUM_de_Gregorio,_1884	SUBCLASS:_PTERIOMORPHIA	ORDER:_OSTREOIDA	FAMILY:_PROPEAMUSSIIDAE	PROPEAMUSSIUM_de_Gregorio,_1884
PSEUDENTOLIUM_Cox,_1948	SUBCLASS:_PTERIOMORPHIA	ORDER:_OSTREOIDA	FAMILY:_PROPEAMUSSIIDAE	PSEUDENTOLIUM_Cox,_1948
PSEUDOPALLIORUM_Oyama,_1944	SUBCLASS:_PTERIOMORPHIA	ORDER:_OSTREOIDA	FAMILY:_PROPEAMUSSIIDAE	PSEUDOPALLIORUM_Oyama,_1944
STRIATOAMMUSSIUM_Aberhan,_1998	SUBCLASS:_PTERIOMORPHIA	ORDER:_OSTREOIDA	FAMILY:_PROPEAMUSSIIDAE	STRIATOAMMUSSIUM_Aberhan,_1998
AVICULOMONOTIS_Grabau,_1931	SUBCLASS:_PTERIOMORPHIA	ORDER:_OSTREOIDA	FAMILY:_PSEUDOMONOTIDAE	AVICULOMONOTIS_Grabau,_1931
EUMICROTIS_Meek,_1864	SUBCLASS:_PTERIOMORPHIA	ORDER:_OSTREOIDA	FAMILY:_PSEUDOMONOTIDAE	EUMICROTIS_Meek,_1864
PACHYPTERIA_deKoninck,_1885	SUBCLASS:_PTERIOMORPHIA	ORDER:_OSTREOIDA	FAMILY:_PSEUDOMONOTIDAE	PACHYPTERIA_deKoninck,_1885
PROSPONDYLUS_Zimmerman,_1886	SUBCLASS:_PTERIOMORPHIA	ORDER:_OSTREOIDA	FAMILY:_PSEUDOMONOTIDAE	PROSPONDYLUS_Zimmerman,_1886
PSEUDOMONOTIS_Beyrich,_1862	SUBCLASS:_PTERIOMORPHIA	ORDER:_OSTREOIDA	FAMILY:_PSEUDOMONOTIDAE	PSEUDOMONOTIS_Beyrich,_1862
ANULIPECTEN_Ruzicka,_Prantl_&_Pribyl,_1959	SUBCLASS:_PTERIOMORPHIA	ORDER:_OSTREOIDA	FAMILY:_PTERINOPECTINIDAE	ANULIPECTEN_Ruzicka,_Prantl_&_Pribyl,_1959
DUNBARELLA_Newell,_1938	SUBCLASS:_PTERIOMORPHIA	ORDER:_OSTREOIDA	FAMILY:_PTERINOPECTINIDAE	DUNBARELLA_Newell,_1938
FASCINEWELLIPECTEN_Ruzicka,_Prantl_&_Pribyl,_1959	SUBCLASS:_PTERIOMORPHIA	ORDER:_OSTREOIDA	FAMILY:_PTERINOPECTINIDAE	FASCINEWELLIPECTEN_Ruzicka,_Prantl_&_Pribyl,_1959
LIMANOMIA_Gray,_1850	SUBCLASS:_PTERIOMORPHIA	ORDER:_OSTREOIDA	FAMILY:_PTERINOPECTINIDAE	LIMANOMIA_Gray,_1850
LYRIOPECTEN_Hall,_1877	SUBCLASS:_PTERIOMORPHIA	ORDER:_OSTREOIDA	FAMILY:_PTERINOPECTINIDAE	LYRIOPECTEN_Hall,_1877
NEWELLIPECTEN_Ruzicka,_Prantl_&_Pribyl,_1959	SUBCLASS:_PTERIOMORPHIA	ORDER:_OSTREOIDA	FAMILY:_PTERINOPECTINIDAE	NEWELLIPECTEN_Ruzicka,_Prantl_&_Pribyl,_1959
PSEUDAVICULOPECTEN_Newell,_1938	SUBCLASS:_PTERIOMORPHIA	ORDER:_OSTREOIDA	FAMILY:_PTERINOPECTINIDAE	PSEUDAVICULOPECTEN_Newell,_1938
PTERINOPECTEN_Hall,_1883	SUBCLASS:_PTERIOMORPHIA	ORDER:_OSTREOIDA	FAMILY:_PTERINOPECTINIDAE	PTERINOPECTEN_Hall,_1883
PTERINOPECTINELLA_Newell,_1938	SUBCLASS:_PTERIOMORPHIA	ORDER:_OSTREOIDA	FAMILY:_PTERINOPECTINIDAE	PTERINOPECTINELLA_Newell,_1938
VERTUMNIA_Hall,_1883	SUBCLASS:_PTERIOMORPHIA	ORDER:_OSTREOIDA	FAMILY:_PTERINOPECTINIDAE	VERTUMNIA_Hall,_1883
ELTOPERA_Iredale,_1939	SUBCLASS:_PTERIOMORPHIA	ORDER:_OSTREOIDA	FAMILY:_SPONDYLIDAE	ELTOPERA_Iredale,_1939
PACHYTOS_Defrance,_1824	SUBCLASS:_PTERIOMORPHIA	ORDER:_OSTREOIDA	FAMILY:_SPONDYLIDAE	PACHYTOS_Defrance,_1824
SPONDYLUS_Linnaeus,_1758	SUBCLASS:_PTERIOMORPHIA	ORDER:_OSTREOIDA	FAMILY:_SPONDYLIDAE	SPONDYLUS_Linnaeus,_1758
ENANTIOSTREON_Bittner,_1901	SUBCLASS:_PTERIOMORPHIA	ORDER:_OSTREOIDA	FAMILY:_TERQUEMIIDAE	ENANTIOSTREON_Bittner,_1901
GERLUS_de_Gregorio,_1930	SUBCLASS:_PTERIOMORPHIA	ORDER:_OSTREOIDA	FAMILY:_TERQUEMIIDAE	GERLUS_de_Gregorio,_1930
HOLOCRASPEDUM_Cragin,_1893	SUBCLASS:_PTERIOMORPHIA	ORDER:_OSTREOIDA	FAMILY:_TERQUEMIIDAE	HOLOCRASPEDUM_Cragin,_1893
NEWAAGIA_Hertlein,_1952	SUBCLASS:_PTERIOMORPHIA	ORDER:_OSTREOIDA	FAMILY:_TERQUEMIIDAE	NEWAAGIA_Hertlein,_1952
PLACUNOPSIS_Morris_&_Lycett,_1853	SUBCLASS:_PTERIOMORPHIA	ORDER:_OSTREOIDA	FAMILY:_TERQUEMIIDAE	PLACUNOPSIS_Morris_&_Lycett,_1853
TERQUEMIA_Tate,_1867	SUBCLASS:_PTERIOMORPHIA	ORDER:_OSTREOIDA	FAMILY:_TERQUEMIIDAE	TERQUEMIA_Tate,_1867
ALLONYCHIA_Ulrich,_1893	SUBCLASS:_PTERIOMORPHIA	ORDER:_PTERIIDA	FAMILY:_AMBONYCHIIDAE	ALLONYCHIA_Ulrich,_1893
AMBONYCHIA_Hall,_1847	SUBCLASS:_PTERIOMORPHIA	ORDER:_PTERIIDA	FAMILY:_AMBONYCHIIDAE	AMBONYCHIA_Hall,_1847
AMBONYCHIOPSIS_Isberg,_1934	SUBCLASS:_PTERIOMORPHIA	ORDER:_PTERIIDA	FAMILY:_AMBONYCHIIDAE	AMBONYCHIOPSIS_Isberg,_1934
AMPHICOELIA_Hall,_1867	SUBCLASS:_PTERIOMORPHIA	ORDER:_PTERIIDA	FAMILY:_AMBONYCHIIDAE	AMPHICOELIA_Hall,_1867
ANOMALOCOELIA_Isberg,_1934	SUBCLASS:_PTERIOMORPHIA	ORDER:_PTERIIDA	FAMILY:_AMBONYCHIIDAE	ANOMALOCOELIA_Isberg,_1934
ANOMALODONTA_Miller,_1874	SUBCLASS:_PTERIOMORPHIA	ORDER:_PTERIIDA	FAMILY:_AMBONYCHIIDAE	ANOMALODONTA_Miller,_1874
ANOPTERA_Ulrich,_1893	SUBCLASS:_PTERIOMORPHIA	ORDER:_PTERIIDA	FAMILY:_AMBONYCHIIDAE	ANOPTERA_Ulrich,_1893
BYSSOPTERIA_Hall,_1883	SUBCLASS:_PTERIOMORPHIA	ORDER:_PTERIIDA	FAMILY:_AMBONYCHIIDAE	BYSSOPTERIA_Hall,_1883
CLEIONYCHIA_Ulrich,_1892	SUBCLASS:_PTERIOMORPHIA	ORDER:_PTERIIDA	FAMILY:_AMBONYCHIIDAE	CLEIONYCHIA_Ulrich,_1892
CONGERIOMORPHA_Stoyanow,_1948	SUBCLASS:_PTERIOMORPHIA	ORDER:_PTERIIDA	FAMILY:_AMBONYCHIIDAE	CONGERIOMORPHA_Stoyanow,_1948
CYRTODONTOPSIS_Frech,_1891	SUBCLASS:_PTERIOMORPHIA	ORDER:_PTERIIDA	FAMILY:_AMBONYCHIIDAE	CYRTODONTOPSIS_Frech,_1891
DEMANETIA_Maillieux,_1937	SUBCLASS:_PTERIOMORPHIA	ORDER:_PTERIIDA	FAMILY:_AMBONYCHIIDAE	DEMANETIA_Maillieux,_1937
ELASMODOPHORA_Isberg,_1934	SUBCLASS:_PTERIOMORPHIA	ORDER:_PTERIIDA	FAMILY:_AMBONYCHIIDAE	ELASMODOPHORA_Isberg,_1934
ENKEBERGIA_Schindewolf,_1924	SUBCLASS:_PTERIOMORPHIA	ORDER:_PTERIIDA	FAMILY:_AMBONYCHIIDAE	ENKEBERGIA_Schindewolf,_1924
ERIDONYCHIA_Ulrich,_1893	SUBCLASS:_PTERIOMORPHIA	ORDER:_PTERIIDA	FAMILY:_AMBONYCHIIDAE	ERIDONYCHIA_Ulrich,_1893
FOLLMANNIA_Drevermann,_1907	SUBCLASS:_PTERIOMORPHIA	ORDER:_PTERIIDA	FAMILY:_AMBONYCHIIDAE	FOLLMANNIA_Drevermann,_1907
GOSSELETIA_Barrois,_1882	SUBCLASS:_PTERIOMORPHIA	ORDER:_PTERIIDA	FAMILY:_AMBONYCHIIDAE	GOSSELETIA_Barrois,_1882
LOPHONYCHIA_Pohl,_1929	SUBCLASS:_PTERIOMORPHIA	ORDER:_PTERIIDA	FAMILY:_AMBONYCHIIDAE	LOPHONYCHIA_Pohl,_1929
MYALINOPTERELLA_Khalfin,_1940	SUBCLASS:_PTERIOMORPHIA	ORDER:_PTERIIDA	FAMILY:_AMBONYCHIIDAE	MYALINOPTERELLA_Khalfin,_1940
MYTILARCA_Hall_&_Whitfield,_1869	SUBCLASS:_PTERIOMORPHIA	ORDER:_PTERIIDA	FAMILY:_AMBONYCHIIDAE	MYTILARCA_Hall_&_Whitfield,_1869
NATHORSTELLA_Kayser,_1901	SUBCLASS:_PTERIOMORPHIA	ORDER:_PTERIIDA	FAMILY:_AMBONYCHIIDAE	NATHORSTELLA_Kayser,_1901
OPISTHOPTERA_Meek,_1872	SUBCLASS:_PTERIOMORPHIA	ORDER:_PTERIIDA	FAMILY:_AMBONYCHIIDAE	OPISTHOPTERA_Meek,_1872
PALAEOCARDIA_Hall,_1865	SUBCLASS:_PTERIOMORPHIA	ORDER:_PTERIIDA	FAMILY:_AMBONYCHIIDAE	PALAEOCARDIA_Hall,_1865
PARAMYTILARCA_Isberg,_1934	SUBCLASS:_PTERIOMORPHIA	ORDER:_PTERIIDA	FAMILY:_AMBONYCHIIDAE	PARAMYTILARCA_Isberg,_1934
PLETHOMYTILUS_Hall,_1883	SUBCLASS:_PTERIOMORPHIA	ORDER:_PTERIIDA	FAMILY:_AMBONYCHIIDAE	PLETHOMYTILUS_Hall,_1883
POMPECKJINA_Schindewolf,_1924	SUBCLASS:_PTERIOMORPHIA	ORDER:_PTERIIDA	FAMILY:_AMBONYCHIIDAE	POMPECKJINA_Schindewolf,_1924
PSILONYCHIA_Ulrich,_1895	SUBCLASS:_PTERIOMORPHIA	ORDER:_PTERIIDA	FAMILY:_AMBONYCHIIDAE	PSILONYCHIA_Ulrich,_1895
PYANOMYA_Miller,_18812	SUBCLASS:_PTERIOMORPHIA	ORDER:_PTERIIDA	FAMILY:_AMBONYCHIIDAE	PYANOMYA_Miller,_18812
STAPPERSELLA_Maillieux,_1920	SUBCLASS:_PTERIOMORPHIA	ORDER:_PTERIIDA	FAMILY:_AMBONYCHIIDAE	STAPPERSELLA_Maillieux,_1920
STREPTOMYTILUS_Kindle,_1904	SUBCLASS:_PTERIOMORPHIA	ORDER:_PTERIIDA	FAMILY:_AMBONYCHIIDAE	STREPTOMYTILUS_Kindle,_1904
AGUILERELLA_Chavan,_1951	SUBCLASS:_PTERIOMORPHIA	ORDER:_PTERIIDA	FAMILY:_BAKEVELLIIDAE	AGUILERELLA_Chavan,_1951
AGUILERIA_White,_1887	SUBCLASS:_PTERIOMORPHIA	ORDER:_PTERIIDA	FAMILY:_BAKEVELLIIDAE	AGUILERIA_White,_1887
ANGUSTELLA_Waagen,_1907	SUBCLASS:_PTERIOMORPHIA	ORDER:_PTERIIDA	FAMILY:_BAKEVELLIIDAE	ANGUSTELLA_Waagen,_1907
AVICULOPERNA_Cossmann,_18871	SUBCLASS:_PTERIOMORPHIA	ORDER:_PTERIIDA	FAMILY:_BAKEVELLIIDAE	AVICULOPERNA_Cossmann,_18871
BAKEVELLIA_King,_1948	SUBCLASS:_PTERIOMORPHIA	ORDER:_PTERIIDA	FAMILY:_BAKEVELLIIDAE	BAKEVELLIA_King,_1948
BAKEVELLOIDES_Tokuyama,_1959	SUBCLASS:_PTERIOMORPHIA	ORDER:_PTERIIDA	FAMILY:_BAKEVELLIIDAE	BAKEVELLOIDES_Tokuyama,_1959
COSTIGERVILLIA_Cox_&_Arkell,_1948	SUBCLASS:_PTERIOMORPHIA	ORDER:_PTERIIDA	FAMILY:_BAKEVELLIIDAE	COSTIGERVILLIA_Cox_&_Arkell,_1948
CULTRIOPSIS_Cossmann,_1904	SUBCLASS:_PTERIOMORPHIA	ORDER:_PTERIIDA	FAMILY:_BAKEVELLIIDAE	CULTRIOPSIS_Cossmann,_1904
CUNEIGERVILLIA_Cox,_1954	SUBCLASS:_PTERIOMORPHIA	ORDER:_PTERIIDA	FAMILY:_BAKEVELLIIDAE	CUNEIGERVILLIA_Cox,_1954
DENTOPERNA_Okuneva,_1960	SUBCLASS:_PTERIOMORPHIA	ORDER:_PTERIIDA	FAMILY:_BAKEVELLIIDAE	DENTOPERNA_Okuneva,_1960
ENSIGERVILLEIA_Dietrich,_1910	SUBCLASS:_PTERIOMORPHIA	ORDER:_PTERIIDA	FAMILY:_BAKEVELLIIDAE	ENSIGERVILLEIA_Dietrich,_1910
EUPTERA_Dartevelle,_Freneix_&_Sornay,_1957	SUBCLASS:_PTERIOMORPHIA	ORDER:_PTERIIDA	FAMILY:_BAKEVELLIIDAE	EUPTERA_Dartevelle,_Freneix_&_Sornay,_1957
GERVILLARIA_Cox,_1954	SUBCLASS:_PTERIOMORPHIA	ORDER:_PTERIIDA	FAMILY:_BAKEVELLIIDAE	GERVILLARIA_Cox,_1954
GERVILLIA_Defrance,_18201	SUBCLASS:_PTERIOMORPHIA	ORDER:_PTERIIDA	FAMILY:_BAKEVELLIIDAE	GERVILLIA_Defrance,_18201
GERVILLIOPSIS_Whitfield,_1885	SUBCLASS:_PTERIOMORPHIA	ORDER:_PTERIIDA	FAMILY:_BAKEVELLIIDAE	GERVILLIOPSIS_Whitfield,_1885
HOERNESIA_Laube,_1866	SUBCLASS:_PTERIOMORPHIA	ORDER:_PTERIIDA	FAMILY:_BAKEVELLIIDAE	HOERNESIA_Laube,_1866
KOBAYASHITES_Hayami,_1959	SUBCLASS:_PTERIOMORPHIA	ORDER:_PTERIIDA	FAMILY:_BAKEVELLIIDAE	KOBAYASHITES_Hayami,_1959
LANGSONELLA_Patte,_1926	SUBCLASS:_PTERIOMORPHIA	ORDER:_PTERIIDA	FAMILY:_BAKEVELLIIDAE	LANGSONELLA_Patte,_1926
MAIZURIA_Nakazawa,_1959	SUBCLASS:_PTERIOMORPHIA	ORDER:_PTERIIDA	FAMILY:_BAKEVELLIIDAE	MAIZURIA_Nakazawa,_1959
NEOBAKEVELLIA_Nakazawa,_1959	SUBCLASS:_PTERIOMORPHIA	ORDER:_PTERIIDA	FAMILY:_BAKEVELLIIDAE	NEOBAKEVELLIA_Nakazawa,_1959
ONDONTOPERNA_Frech,_1902	SUBCLASS:_PTERIOMORPHIA	ORDER:_PTERIIDA	FAMILY:_BAKEVELLIIDAE	ONDONTOPERNA_Frech,_1902
PANIS_Stephenson,_1953	SUBCLASS:_PTERIOMORPHIA	ORDER:_PTERIIDA	FAMILY:_BAKEVELLIIDAE	PANIS_Stephenson,_1953
PHELOPTERIA_Stephenson,_1953	SUBCLASS:_PTERIOMORPHIA	ORDER:_PTERIIDA	FAMILY:_BAKEVELLIIDAE	PHELOPTERIA_Stephenson,_1953
PSEUDOGERVILLEIA_Gillet,_1922	SUBCLASS:_PTERIOMORPHIA	ORDER:_PTERIIDA	FAMILY:_BAKEVELLIIDAE	PSEUDOGERVILLEIA_Gillet,_1922
PSEUDOPTERA_Meek,_1873	SUBCLASS:_PTERIOMORPHIA	ORDER:_PTERIIDA	FAMILY:_BAKEVELLIIDAE	PSEUDOPTERA_Meek,_1873
TENUIPTERIA_Stephenson,_1955	SUBCLASS:_PTERIOMORPHIA	ORDER:_PTERIIDA	FAMILY:_BAKEVELLIIDAE	TENUIPTERIA_Stephenson,_1955
VIRGELLIA_Freneix_&_Busson,_1963	SUBCLASS:_PTERIOMORPHIA	ORDER:_PTERIIDA	FAMILY:_BAKEVELLIIDAE	VIRGELLIA_Freneix_&_Busson,_1963
BURCKHARDTIA_Frech,_1907	SUBCLASS:_PTERIOMORPHIA	ORDER:_PTERIIDA	FAMILY:_CASSIANELLIDAE	BURCKHARDTIA_Frech,_1907
CASSIANELLA_Beyrich,_1862	SUBCLASS:_PTERIOMORPHIA	ORDER:_PTERIIDA	FAMILY:_CASSIANELLIDAE	CASSIANELLA_Beyrich,_1862
HOERNESIELLA_Gugenberger,_1935	SUBCLASS:_PTERIOMORPHIA	ORDER:_PTERIIDA	FAMILY:_CASSIANELLIDAE	HOERNESIELLA_Gugenberger,_1935
LILANGINA_Diener,_1906	SUBCLASS:_PTERIOMORPHIA	ORDER:_PTERIIDA	FAMILY:_CASSIANELLIDAE	LILANGINA_Diener,_1906
REUBENIA_Cox,_1924	SUBCLASS:_PTERIOMORPHIA	ORDER:_PTERIIDA	FAMILY:_CASSIANELLIDAE	REUBENIA_Cox,_1924
SEPTIHOERNESIA_Cox,_1964	SUBCLASS:_PTERIOMORPHIA	ORDER:_PTERIIDA	FAMILY:_CASSIANELLIDAE	SEPTIHOERNESIA_Cox,_1964
DATTA_Healey,_1908	SUBCLASS:_PTERIOMORPHIA	ORDER:_PTERIIDA	FAMILY:_DATTIDAE	DATTA_Healey,_1908
ANOPAEA_Eichwald,_1861	SUBCLASS:_PTERIOMORPHIA	ORDER:_PTERIIDA	FAMILY:_INOCERAMIDAE	ANOPAEA_Eichwald,_1861
APHANAIA_deKoninck,_1877	SUBCLASS:_PTERIOMORPHIA	ORDER:_PTERIIDA	FAMILY:_INOCERAMIDAE	APHANAIA_deKoninck,_1877
ARCTICERAMUS_Koschelkina,_1962	SUBCLASS:_PTERIOMORPHIA	ORDER:_PTERIIDA	FAMILY:_INOCERAMIDAE	ARCTICERAMUS_Koschelkina,_1962
BIROSTRINA_Sowerby,_1821	SUBCLASS:_PTERIOMORPHIA	ORDER:_PTERIIDA	FAMILY:_INOCERAMIDAE	BIROSTRINA_Sowerby,_1821
CATACERAMUS_Cox,_1969	SUBCLASS:_PTERIOMORPHIA	ORDER:_PTERIIDA	FAMILY:_INOCERAMIDAE	CATACERAMUS_Cox,_1969
CREMNOCERAMUS_Cox,_1969	SUBCLASS:_PTERIOMORPHIA	ORDER:_PTERIIDA	FAMILY:_INOCERAMIDAE	CREMNOCERAMUS_Cox,_1969
FRACTOCERAMUS_Koschelkina,_1957	SUBCLASS:_PTERIOMORPHIA	ORDER:_PTERIIDA	FAMILY:_INOCERAMIDAE	FRACTOCERAMUS_Koschelkina,_1957
HAENLEINIA_Böhm,_1907	SUBCLASS:_PTERIOMORPHIA	ORDER:_PTERIIDA	FAMILY:_INOCERAMIDAE	HAENLEINIA_Böhm,_1907
INOCERAMUS_J._Sowerby,_1814	SUBCLASS:_PTERIOMORPHIA	ORDER:_PTERIIDA	FAMILY:_INOCERAMIDAE	INOCERAMUS_J._Sowerby,_1814
LENELLA_Koschelkina,_1962	SUBCLASS:_PTERIOMORPHIA	ORDER:_PTERIIDA	FAMILY:_INOCERAMIDAE	LENELLA_Koschelkina,_1962
MYTILOCERAMUS_Rollier,_1914	SUBCLASS:_PTERIOMORPHIA	ORDER:_PTERIIDA	FAMILY:_INOCERAMIDAE	MYTILOCERAMUS_Rollier,_1914
MYTILOIDES_Brongniart,_1822	SUBCLASS:_PTERIOMORPHIA	ORDER:_PTERIIDA	FAMILY:_INOCERAMIDAE	MYTILOIDES_Brongniart,_1822
NEOINOCERAMUS_Ihering,_1902	SUBCLASS:_PTERIOMORPHIA	ORDER:_PTERIIDA	FAMILY:_INOCERAMIDAE	NEOINOCERAMUS_Ihering,_1902
PARAINOCERAMUS_Voronetz,_1936	SUBCLASS:_PTERIOMORPHIA	ORDER:_PTERIIDA	FAMILY:_INOCERAMIDAE	PARAINOCERAMUS_Voronetz,_1936
PSEUDOMYTILOIDES_Koschelkina,_1963	SUBCLASS:_PTERIOMORPHIA	ORDER:_PTERIIDA	FAMILY:_INOCERAMIDAE	PSEUDOMYTILOIDES_Koschelkina,_1963
RETROCERAMUS_Koschelkina,_1957	SUBCLASS:_PTERIOMORPHIA	ORDER:_PTERIIDA	FAMILY:_INOCERAMIDAE	RETROCERAMUS_Koschelkina,_1957
SERGIPIA_Maury,_1925	SUBCLASS:_PTERIOMORPHIA	ORDER:_PTERIIDA	FAMILY:_INOCERAMIDAE	SERGIPIA_Maury,_1925
SPHENOCERAMUS_Böhm,_1915	SUBCLASS:_PTERIOMORPHIA	ORDER:_PTERIIDA	FAMILY:_INOCERAMIDAE	SPHENOCERAMUS_Böhm,_1915
SPYRIDOCERAMUS_Cox,_1969	SUBCLASS:_PTERIOMORPHIA	ORDER:_PTERIIDA	FAMILY:_INOCERAMIDAE	SPYRIDOCERAMUS_Cox,_1969
STEINMANNIA_Fischer,_1886	SUBCLASS:_PTERIOMORPHIA	ORDER:_PTERIIDA	FAMILY:_INOCERAMIDAE	STEINMANNIA_Fischer,_1886
STRIATOCERAMUS_Koschelkina,_1959	SUBCLASS:_PTERIOMORPHIA	ORDER:_PTERIIDA	FAMILY:_INOCERAMIDAE	STRIATOCERAMUS_Koschelkina,_1959
TURKMENIA_Krimholz,_1936	SUBCLASS:_PTERIOMORPHIA	ORDER:_PTERIIDA	FAMILY:_INOCERAMIDAE	TURKMENIA_Krimholz,_1936
VOLVICERAMUS	SUBCLASS:_PTERIOMORPHIA	ORDER:_PTERIIDA	FAMILY:_INOCERAMIDAE	VOLVICERAMUS
CASTERIA_Tucker_&_Wilson,_1933	SUBCLASS:_PTERIOMORPHIA	ORDER:_PTERIIDA	FAMILY:_ISOGNOMONIDAE	CASTERIA_Tucker_&_Wilson,_1933
CRENATULA_Lamarck,_1803	SUBCLASS:_PTERIOMORPHIA	ORDER:_PTERIIDA	FAMILY:_ISOGNOMONIDAE	CRENATULA_Lamarck,_1803
GERVILLEIOPERNA_Krumbeck,_1923	SUBCLASS:_PTERIOMORPHIA	ORDER:_PTERIIDA	FAMILY:_ISOGNOMONIDAE	GERVILLEIOPERNA_Krumbeck,_1923
ISOGNOMON_Lightfoot,_1786	SUBCLASS:_PTERIOMORPHIA	ORDER:_PTERIIDA	FAMILY:_ISOGNOMONIDAE	ISOGNOMON_Lightfoot,_1786
ISOGONUM_Röding,_1798	SUBCLASS:_PTERIOMORPHIA	ORDER:_PTERIIDA	FAMILY:_ISOGNOMONIDAE	ISOGONUM_Röding,_1798
LEPROCONCHA_Giebel,_1856	SUBCLASS:_PTERIOMORPHIA	ORDER:_PTERIIDA	FAMILY:_ISOGNOMONIDAE	LEPROCONCHA_Giebel,_1856
LINDSDALLIA_Cox,_1948	SUBCLASS:_PTERIOMORPHIA	ORDER:_PTERIIDA	FAMILY:_ISOGNOMONIDAE	LINDSDALLIA_Cox,_1948
MULLETIA_Fischer,_1886	SUBCLASS:_PTERIOMORPHIA	ORDER:_PTERIIDA	FAMILY:_ISOGNOMONIDAE	MULLETIA_Fischer,_1886
MYTILOPERNA_von_Ihering,_1903	SUBCLASS:_PTERIOMORPHIA	ORDER:_PTERIIDA	FAMILY:_ISOGNOMONIDAE	MYTILOPERNA_von_Ihering,_1903
PACHYPERNA_Oppenheim,_1900	SUBCLASS:_PTERIOMORPHIA	ORDER:_PTERIIDA	FAMILY:_ISOGNOMONIDAE	PACHYPERNA_Oppenheim,_1900
PARVIPERNA_Iredale,_1939	SUBCLASS:_PTERIOMORPHIA	ORDER:_PTERIIDA	FAMILY:_ISOGNOMONIDAE	PARVIPERNA_Iredale,_1939
ROSTROPERNA_Cox,_1961	SUBCLASS:_PTERIOMORPHIA	ORDER:_PTERIIDA	FAMILY:_ISOGNOMONIDAE	ROSTROPERNA_Cox,_1961
WAAGENOPERNA_Tokuyama,_1959	SUBCLASS:_PTERIOMORPHIA	ORDER:_PTERIIDA	FAMILY:_ISOGNOMONIDAE	WAAGENOPERNA_Tokuyama,_1959
KOCHIA_Frech,_1891	SUBCLASS:_PTERIOMORPHIA	ORDER:_PTERIIDA	FAMILY:_KOCHIIDAE	KOCHIA_Frech,_1891
LOXOPTERIA_Frech,_1891	SUBCLASS:_PTERIOMORPHIA	ORDER:_PTERIIDA	FAMILY:_KOCHIIDAE	LOXOPTERIA_Frech,_1891
CHAENOCARDIOLA_Holzapfel,_1889	SUBCLASS:_PTERIOMORPHIA	ORDER:_PTERIIDA	FAMILY:_LUNULACARDIIDAE	CHAENOCARDIOLA_Holzapfel,_1889
CONOCARDIOPSIS_Beushausen,_1895	SUBCLASS:_PTERIOMORPHIA	ORDER:_PTERIIDA	FAMILY:_LUNULACARDIIDAE	CONOCARDIOPSIS_Beushausen,_1895
DVORECIA_Ruzicka,_1949	SUBCLASS:_PTERIOMORPHIA	ORDER:_PTERIIDA	FAMILY:_LUNULACARDIIDAE	DVORECIA_Ruzicka,_1949
EUCHASMA_Billings,_1865	SUBCLASS:_PTERIOMORPHIA	ORDER:_PTERIIDA	FAMILY:_LUNULACARDIIDAE	EUCHASMA_Billings,_1865
HONEOYEA_Clarke,_1904	SUBCLASS:_PTERIOMORPHIA	ORDER:_PTERIIDA	FAMILY:_LUNULACARDIIDAE	HONEOYEA_Clarke,_1904
JOACHYMIA_Ruzicka,_1949	SUBCLASS:_PTERIOMORPHIA	ORDER:_PTERIIDA	FAMILY:_LUNULACARDIIDAE	JOACHYMIA_Ruzicka,_1949
LUNULACARDIUM_Münster,_1840	SUBCLASS:_PTERIOMORPHIA	ORDER:_PTERIIDA	FAMILY:_LUNULACARDIIDAE	LUNULACARDIUM_Münster,_1840
MAMINKA_Barrande,_1881	SUBCLASS:_PTERIOMORPHIA	ORDER:_PTERIIDA	FAMILY:_LUNULACARDIIDAE	MAMINKA_Barrande,_1881
MILA_Barrande,_1881	SUBCLASS:_PTERIOMORPHIA	ORDER:_PTERIIDA	FAMILY:_LUNULACARDIIDAE	MILA_Barrande,_1881
ONYCHOCARDIUM_Whitfield,_1905	SUBCLASS:_PTERIOMORPHIA	ORDER:_PTERIIDA	FAMILY:_LUNULACARDIIDAE	ONYCHOCARDIUM_Whitfield,_1905
PATROCARDIA_Fischer,_1887	SUBCLASS:_PTERIOMORPHIA	ORDER:_PTERIIDA	FAMILY:_LUNULACARDIIDAE	PATROCARDIA_Fischer,_1887
PINNOPSIS_Hall,_1843	SUBCLASS:_PTERIOMORPHIA	ORDER:_PTERIIDA	FAMILY:_LUNULACARDIIDAE	PINNOPSIS_Hall,_1843
PROSOCHASMA_Beushausen,_1895	SUBCLASS:_PTERIOMORPHIA	ORDER:_PTERIIDA	FAMILY:_LUNULACARDIIDAE	PROSOCHASMA_Beushausen,_1895
PTEROCHAENIA_Clarke,_1904	SUBCLASS:_PTERIOMORPHIA	ORDER:_PTERIIDA	FAMILY:_LUNULACARDIIDAE	PTEROCHAENIA_Clarke,_1904
SPANILA_Barrande,_1881	SUBCLASS:_PTERIOMORPHIA	ORDER:_PTERIIDA	FAMILY:_LUNULACARDIIDAE	SPANILA_Barrande,_1881
STOLIDOTUS_Hede,_1915	SUBCLASS:_PTERIOMORPHIA	ORDER:_PTERIIDA	FAMILY:_LUNULACARDIIDAE	STOLIDOTUS_Hede,_1915
TENKA_Barrande,_1881	SUBCLASS:_PTERIOMORPHIA	ORDER:_PTERIIDA	FAMILY:_LUNULACARDIIDAE	TENKA_Barrande,_1881
TETINKA_Barrande,_1881	SUBCLASS:_PTERIOMORPHIA	ORDER:_PTERIIDA	FAMILY:_LUNULACARDIIDAE	TETINKA_Barrande,_1881
BOULEIGMUS_Basse,_1933	SUBCLASS:_PTERIOMORPHIA	ORDER:_PTERIIDA	FAMILY:_MALLEIDAE	BOULEIGMUS_Basse,_1933
CHALMASIA_Stoliczka,_1871	SUBCLASS:_PTERIOMORPHIA	ORDER:_PTERIIDA	FAMILY:_MALLEIDAE	CHALMASIA_Stoliczka,_1871
ELIGMUS_Eudes-Deslongchamps,_1856	SUBCLASS:_PTERIOMORPHIA	ORDER:_PTERIIDA	FAMILY:_MALLEIDAE	ELIGMUS_Eudes-Deslongchamps,_1856
EUPHENAX_Cox,_1931	SUBCLASS:_PTERIOMORPHIA	ORDER:_PTERIIDA	FAMILY:_MALLEIDAE	EUPHENAX_Cox,_1931
EXPUTENS_Clarke,_1934	SUBCLASS:_PTERIOMORPHIA	ORDER:_PTERIIDA	FAMILY:_MALLEIDAE	EXPUTENS_Clarke,_1934
FORAMELINA_Hedley,_1914	SUBCLASS:_PTERIOMORPHIA	ORDER:_PTERIIDA	FAMILY:_MALLEIDAE	FORAMELINA_Hedley,_1914
HELIGMINA_Douvillé,_1907	SUBCLASS:_PTERIOMORPHIA	ORDER:_PTERIIDA	FAMILY:_MALLEIDAE	HELIGMINA_Douvillé,_1907
HELIGMOPSIS_Fischer,_1886	SUBCLASS:_PTERIOMORPHIA	ORDER:_PTERIIDA	FAMILY:_MALLEIDAE	HELIGMOPSIS_Fischer,_1886
HYPOTREMA_d’Orbigny,_1853	SUBCLASS:_PTERIOMORPHIA	ORDER:_PTERIIDA	FAMILY:_MALLEIDAE	HYPOTREMA_d’Orbigny,_1853
MALLEUS_Lamarck,_1799	SUBCLASS:_PTERIOMORPHIA	ORDER:_PTERIIDA	FAMILY:_MALLEIDAE	MALLEUS_Lamarck,_1799
MALVUFUNDUS_de_Gregorio,_1885	SUBCLASS:_PTERIOMORPHIA	ORDER:_PTERIIDA	FAMILY:_MALLEIDAE	MALVUFUNDUS_de_Gregorio,_1885
NAYADINA_Munier-Chalmas,_1864	SUBCLASS:_PTERIOMORPHIA	ORDER:_PTERIIDA	FAMILY:_MALLEIDAE	NAYADINA_Munier-Chalmas,_1864
OSTREINELLA_Cossmann,_1914	SUBCLASS:_PTERIOMORPHIA	ORDER:_PTERIIDA	FAMILY:_MALLEIDAE	OSTREINELLA_Cossmann,_1914
PSEUDOHELIGMUS_Douvillé,_1904	SUBCLASS:_PTERIOMORPHIA	ORDER:_PTERIIDA	FAMILY:_MALLEIDAE	PSEUDOHELIGMUS_Douvillé,_1904
PULVINITES_Defrance,_1824	SUBCLASS:_PTERIOMORPHIA	ORDER:_PTERIIDA	FAMILY:_MALLEIDAE	PULVINITES_Defrance,_1824
STEFANINIELLA_Tavani,_1939	SUBCLASS:_PTERIOMORPHIA	ORDER:_PTERIIDA	FAMILY:_MALLEIDAE	STEFANINIELLA_Tavani,_1939
VULSELLA_Röding,_1798	SUBCLASS:_PTERIOMORPHIA	ORDER:_PTERIIDA	FAMILY:_MALLEIDAE	VULSELLA_Röding,_1798
MONOPTERIA_Meek_&_Worthen,_1866	SUBCLASS:_PTERIOMORPHIA	ORDER:_PTERIIDA	FAMILY:_MONOPTERIIDAE	MONOPTERIA_Meek_&_Worthen,_1866
ANTHRACONAIA_Trueman_&_Weir,_1946	SUBCLASS:_PTERIOMORPHIA	ORDER:_PTERIIDA	FAMILY:_MYALINIDAE	ANTHRACONAIA_Trueman_&_Weir,_1946
ANTHRACONAUTA_Pruvost,_1930	SUBCLASS:_PTERIOMORPHIA	ORDER:_PTERIIDA	FAMILY:_MYALINIDAE	ANTHRACONAUTA_Pruvost,_1930
ANTHRACOPTERA_Salter,_1862	SUBCLASS:_PTERIOMORPHIA	ORDER:_PTERIIDA	FAMILY:_MYALINIDAE	ANTHRACOPTERA_Salter,_1862
ATOMODESMA_Beyrich,_1865	SUBCLASS:_PTERIOMORPHIA	ORDER:_PTERIIDA	FAMILY:_MYALINIDAE	ATOMODESMA_Beyrich,_1865
AUGEA_Khalfin,_1950	SUBCLASS:_PTERIOMORPHIA	ORDER:_PTERIIDA	FAMILY:_MYALINIDAE	AUGEA_Khalfin,_1950
AVICULOMYALINA_Assmann,_1916	SUBCLASS:_PTERIOMORPHIA	ORDER:_PTERIIDA	FAMILY:_MYALINIDAE	AVICULOMYALINA_Assmann,_1916
BOIOMYTILUS_Ruzicka_&_Prantl,_1961	SUBCLASS:_PTERIOMORPHIA	ORDER:_PTERIIDA	FAMILY:_MYALINIDAE	BOIOMYTILUS_Ruzicka_&_Prantl,_1961
CURVIRIMULA_Weir,_1960	SUBCLASS:_PTERIOMORPHIA	ORDER:_PTERIIDA	FAMILY:_MYALINIDAE	CURVIRIMULA_Weir,_1960
DICTYS_Khalfin,_1950	SUBCLASS:_PTERIOMORPHIA	ORDER:_PTERIIDA	FAMILY:_MYALINIDAE	DICTYS_Khalfin,_1950
EURYDESMA_Morris,_1845	SUBCLASS:_PTERIOMORPHIA	ORDER:_PTERIIDA	FAMILY:_MYALINIDAE	EURYDESMA_Morris,_1845
HOPLOMYTILUS_Sandberger,_1856	SUBCLASS:_PTERIOMORPHIA	ORDER:_PTERIIDA	FAMILY:_MYALINIDAE	HOPLOMYTILUS_Sandberger,_1856
INIANA_Ragozin,_1962	SUBCLASS:_PTERIOMORPHIA	ORDER:_PTERIIDA	FAMILY:_MYALINIDAE	INIANA_Ragozin,_1962
INTOMODESMA_Popov,_1957	SUBCLASS:_PTERIOMORPHIA	ORDER:_PTERIIDA	FAMILY:_MYALINIDAE	INTOMODESMA_Popov,_1957
KINERKAELLA_Khalfin,_1950	SUBCLASS:_PTERIOMORPHIA	ORDER:_PTERIIDA	FAMILY:_MYALINIDAE	KINERKAELLA_Khalfin,_1950
KINERKAELLINA_Khalfin,_1950	SUBCLASS:_PTERIOMORPHIA	ORDER:_PTERIIDA	FAMILY:_MYALINIDAE	KINERKAELLINA_Khalfin,_1950
KOLYMIA_Licharev_&_Einor,_1941	SUBCLASS:_PTERIOMORPHIA	ORDER:_PTERIIDA	FAMILY:_MYALINIDAE	KOLYMIA_Licharev_&_Einor,_1941
LEIOMYALINA_Frech,_1891	SUBCLASS:_PTERIOMORPHIA	ORDER:_PTERIIDA	FAMILY:_MYALINIDAE	LEIOMYALINA_Frech,_1891
LIEBEA_Waagen,_1881	SUBCLASS:_PTERIOMORPHIA	ORDER:_PTERIIDA	FAMILY:_MYALINIDAE	LIEBEA_Waagen,_1881
MAITAIA_Marwick,_1934	SUBCLASS:_PTERIOMORPHIA	ORDER:_PTERIIDA	FAMILY:_MYALINIDAE	MAITAIA_Marwick,_1934
MOCHOVIA_Ragozin,_1962	SUBCLASS:_PTERIOMORPHIA	ORDER:_PTERIIDA	FAMILY:_MYALINIDAE	MOCHOVIA_Ragozin,_1962
MRASSIELLA_Ragozin,_1935	SUBCLASS:_PTERIOMORPHIA	ORDER:_PTERIIDA	FAMILY:_MYALINIDAE	MRASSIELLA_Ragozin,_1935
MYALINA_Koninck,_1842	SUBCLASS:_PTERIOMORPHIA	ORDER:_PTERIIDA	FAMILY:_MYALINIDAE	MYALINA_Koninck,_1842
MYALINELLA_Newell,_1942	SUBCLASS:_PTERIOMORPHIA	ORDER:_PTERIIDA	FAMILY:_MYALINIDAE	MYALINELLA_Newell,_1942
MYALINOPTERA_Frech,_1891	SUBCLASS:_PTERIOMORPHIA	ORDER:_PTERIIDA	FAMILY:_MYALINIDAE	MYALINOPTERA_Frech,_1891
NAIADITES_Dawson,_1860	SUBCLASS:_PTERIOMORPHIA	ORDER:_PTERIIDA	FAMILY:_MYALINIDAE	NAIADITES_Dawson,_1860
ORTHOMYALINA_Newell,_1942	SUBCLASS:_PTERIOMORPHIA	ORDER:_PTERIIDA	FAMILY:_MYALINIDAE	ORTHOMYALINA_Newell,_1942
ORTHONAIADITES_Khalfin,_1950	SUBCLASS:_PTERIOMORPHIA	ORDER:_PTERIIDA	FAMILY:_MYALINIDAE	ORTHONAIADITES_Khalfin,_1950
OSSINOVIELLA_Ragozin,_1962	SUBCLASS:_PTERIOMORPHIA	ORDER:_PTERIIDA	FAMILY:_MYALINIDAE	OSSINOVIELLA_Ragozin,_1962
PACHYMYTILUS_Zittel,_1881	SUBCLASS:_PTERIOMORPHIA	ORDER:_PTERIIDA	FAMILY:_MYALINIDAE	PACHYMYTILUS_Zittel,_1881
POSIDONIELLA_Koninck,_1885	SUBCLASS:_PTERIOMORPHIA	ORDER:_PTERIIDA	FAMILY:_MYALINIDAE	POSIDONIELLA_Koninck,_1885
PRAEANOMALODONTA_Isberg,_1934	SUBCLASS:_PTERIOMORPHIA	ORDER:_PTERIIDA	FAMILY:_MYALINIDAE	PRAEANOMALODONTA_Isberg,_1934
PROCOPIEVSKIA_Ragozin,_1933	SUBCLASS:_PTERIOMORPHIA	ORDER:_PTERIIDA	FAMILY:_MYALINIDAE	PROCOPIEVSKIA_Ragozin,_1933
PROMYALINA_Kittl,_1904	SUBCLASS:_PTERIOMORPHIA	ORDER:_PTERIIDA	FAMILY:_MYALINIDAE	PROMYALINA_Kittl,_1904
PSEUDOMYALINA_Dickins,_1956	SUBCLASS:_PTERIOMORPHIA	ORDER:_PTERIIDA	FAMILY:_MYALINIDAE	PSEUDOMYALINA_Dickins,_1956
PSEUDOPACHYMYTILUS_Krumbeck,_1923	SUBCLASS:_PTERIOMORPHIA	ORDER:_PTERIIDA	FAMILY:_MYALINIDAE	PSEUDOPACHYMYTILUS_Krumbeck,_1923
SELENIMYALINA_Newell,_1942	SUBCLASS:_PTERIOMORPHIA	ORDER:_PTERIIDA	FAMILY:_MYALINIDAE	SELENIMYALINA_Newell,_1942
SEPTIMYALINA_Newell,_1942	SUBCLASS:_PTERIOMORPHIA	ORDER:_PTERIIDA	FAMILY:_MYALINIDAE	SEPTIMYALINA_Newell,_1942
KRUMBECKIELLA_Ichikawa,_1958	SUBCLASS:_PTERIOMORPHIA	ORDER:_PTERIIDA	FAMILY:_PERGAMIDIIDAE	KRUMBECKIELLA_Ichikawa,_1958
MANTICULA_Waterhouse,_1960	SUBCLASS:_PTERIOMORPHIA	ORDER:_PTERIIDA	FAMILY:_PERGAMIDIIDAE	MANTICULA_Waterhouse,_1960
PERGAMIDIA_Bittner,_1891	SUBCLASS:_PTERIOMORPHIA	ORDER:_PTERIIDA	FAMILY:_PERGAMIDIIDAE	PERGAMIDIA_Bittner,_1891
SEMURIDIA_Melville,_1956	SUBCLASS:_PTERIOMORPHIA	ORDER:_PTERIIDA	FAMILY:_PERGAMIDIIDAE	SEMURIDIA_Melville,_1956
AVICULOPINNA_Meek,_1864	SUBCLASS:_PTERIOMORPHIA	ORDER:_PTERIIDA	FAMILY:_PINNIDAE	AVICULOPINNA_Meek,_1864
CONULARIOPSIS_Sugiyama,_1942_?	SUBCLASS:_PTERIOMORPHIA	ORDER:_PTERIIDA	FAMILY:_PINNIDAE	CONULARIOPSIS_Sugiyama,_1942_?
CURVULA_Rafinesque,_1818	SUBCLASS:_PTERIOMORPHIA	ORDER:_PTERIIDA	FAMILY:_PINNIDAE	CURVULA_Rafinesque,_1818
CYRTOPINNA_Mörch,_1853	SUBCLASS:_PTERIOMORPHIA	ORDER:_PTERIIDA	FAMILY:_PINNIDAE	CYRTOPINNA_Mörch,_1853
OXISMA_Rafinesque,_1818	SUBCLASS:_PTERIOMORPHIA	ORDER:_PTERIIDA	FAMILY:_PINNIDAE	OXISMA_Rafinesque,_1818
PINNA_Linnaeus,_1758	SUBCLASS:_PTERIOMORPHIA	ORDER:_PTERIIDA	FAMILY:_PINNIDAE	PINNA_Linnaeus,_1758
PLESIOPINNA_Amano,_1956	SUBCLASS:_PTERIOMORPHIA	ORDER:_PTERIIDA	FAMILY:_PINNIDAE	PLESIOPINNA_Amano,_1956
PTERONITES_McCoy,_1842	SUBCLASS:_PTERIOMORPHIA	ORDER:_PTERIIDA	FAMILY:_PINNIDAE	PTERONITES_McCoy,_1842
SERVATRINA_Iredale,_1939	SUBCLASS:_PTERIOMORPHIA	ORDER:_PTERIIDA	FAMILY:_PINNIDAE	SERVATRINA_Iredale,_1939
STEGOCONCHA_Böhm,_1907	SUBCLASS:_PTERIOMORPHIA	ORDER:_PTERIIDA	FAMILY:_PINNIDAE	STEGOCONCHA_Böhm,_1907
STREPTOPINNA_von_Martens,_1880	SUBCLASS:_PTERIOMORPHIA	ORDER:_PTERIIDA	FAMILY:_PINNIDAE	STREPTOPINNA_von_Martens,_1880
TRICHITES_Thurmann,_1833	SUBCLASS:_PTERIOMORPHIA	ORDER:_PTERIIDA	FAMILY:_PINNIDAE	TRICHITES_Thurmann,_1833
AVICULOPERNA_Cossmann,_18872	SUBCLASS:_PTERIOMORPHIA	ORDER:_PTERIIDA	FAMILY:_PTERIIDAE	AVICULOPERNA_Cossmann,_18872
ELECTROMA_Stoliczka,_1871	SUBCLASS:_PTERIOMORPHIA	ORDER:_PTERIIDA	FAMILY:_PTERIIDAE	ELECTROMA_Stoliczka,_1871
EOPINCTADA_Tamura,_1961	SUBCLASS:_PTERIOMORPHIA	ORDER:_PTERIIDA	FAMILY:_PTERIIDAE	EOPINCTADA_Tamura,_1961
GERVILLIA_Defrance,_18202	SUBCLASS:_PTERIOMORPHIA	ORDER:_PTERIIDA	FAMILY:_PTERIIDAE	GERVILLIA_Defrance,_18202
PINCTADA_Röding,_1798	SUBCLASS:_PTERIOMORPHIA	ORDER:_PTERIIDA	FAMILY:_PTERIIDAE	PINCTADA_Röding,_1798
PTERIA_Scopoli,_1777	SUBCLASS:_PTERIOMORPHIA	ORDER:_PTERIIDA	FAMILY:_PTERIIDAE	PTERIA_Scopoli,_1777
PTERINELLA_Toula,_1882	SUBCLASS:_PTERIOMORPHIA	ORDER:_PTERIIDA	FAMILY:_PTERIIDAE	PTERINELLA_Toula,_1882
PTEROPERNA_Lycett,_1850	SUBCLASS:_PTERIOMORPHIA	ORDER:_PTERIIDA	FAMILY:_PTERIIDAE	PTEROPERNA_Lycett,_1850
RHAETAVICULA_Cox,_1962	SUBCLASS:_PTERIOMORPHIA	ORDER:_PTERIIDA	FAMILY:_PTERIIDAE	RHAETAVICULA_Cox,_1962
RHYNCHOPTERUS_Gabb,_1864	SUBCLASS:_PTERIOMORPHIA	ORDER:_PTERIIDA	FAMILY:_PTERIIDAE	RHYNCHOPTERUS_Gabb,_1864
SOMAPTERIA_Tamura,_1960	SUBCLASS:_PTERIOMORPHIA	ORDER:_PTERIIDA	FAMILY:_PTERIIDAE	SOMAPTERIA_Tamura,_1960
STEFANINIA_Venzo,_1934	SUBCLASS:_PTERIOMORPHIA	ORDER:_PTERIIDA	FAMILY:_PTERIIDAE	STEFANINIA_Venzo,_1934
TRIAXUS_Brown,_1849	SUBCLASS:_PTERIOMORPHIA	ORDER:_PTERIIDA	FAMILY:_PTERIIDAE	TRIAXUS_Brown,_1849
ACTINODESMA_Sandberger,_1850	SUBCLASS:_PTERIOMORPHIA	ORDER:_PTERIIDA	FAMILY:_PTERINEIDAE	ACTINODESMA_Sandberger,_1850
ACTINOPTERELLA_Williams,_1908	SUBCLASS:_PTERIOMORPHIA	ORDER:_PTERIIDA	FAMILY:_PTERINEIDAE	ACTINOPTERELLA_Williams,_1908
ACTINOPTERIA_Hall,_1884	SUBCLASS:_PTERIOMORPHIA	ORDER:_PTERIIDA	FAMILY:_PTERINEIDAE	ACTINOPTERIA_Hall,_1884
ACTINOPTERINIA_Isberg,_1934	SUBCLASS:_PTERIOMORPHIA	ORDER:_PTERIIDA	FAMILY:_PTERINEIDAE	ACTINOPTERINIA_Isberg,_1934
AHTIOCONCHA_Öpik,_1931	SUBCLASS:_PTERIOMORPHIA	ORDER:_PTERIIDA	FAMILY:_PTERINEIDAE	AHTIOCONCHA_Öpik,_1931
ALNIFIA_Termier,_1950	SUBCLASS:_PTERIOMORPHIA	ORDER:_PTERIIDA	FAMILY:_PTERINEIDAE	ALNIFIA_Termier,_1950
ANDERKENIA_Khalfin,_1950	SUBCLASS:_PTERIOMORPHIA	ORDER:_PTERIIDA	FAMILY:_PTERINEIDAE	ANDERKENIA_Khalfin,_1950
ASSELBERGHSIA_Maillieux,_1931	SUBCLASS:_PTERIOMORPHIA	ORDER:_PTERIIDA	FAMILY:_PTERINEIDAE	ASSELBERGHSIA_Maillieux,_1931
AUGUSTAIA_Ruzicka,_1951	SUBCLASS:_PTERIOMORPHIA	ORDER:_PTERIIDA	FAMILY:_PTERINEIDAE	AUGUSTAIA_Ruzicka,_1951
BARBOSAIA_Mendes,_1952	SUBCLASS:_PTERIOMORPHIA	ORDER:_PTERIIDA	FAMILY:_PTERINEIDAE	BARBOSAIA_Mendes,_1952
BEUSHAUSENELLA_Dahmer,_1936	SUBCLASS:_PTERIOMORPHIA	ORDER:_PTERIIDA	FAMILY:_PTERINEIDAE	BEUSHAUSENELLA_Dahmer,_1936
CANEYELLA_Girty,_1909	SUBCLASS:_PTERIOMORPHIA	ORDER:_PTERIIDA	FAMILY:_PTERINEIDAE	CANEYELLA_Girty,_1909
CARITODENS_Foerste,_1910	SUBCLASS:_PTERIOMORPHIA	ORDER:_PTERIIDA	FAMILY:_PTERINEIDAE	CARITODENS_Foerste,_1910
CLIOPTERIA_Williams,_1912	SUBCLASS:_PTERIOMORPHIA	ORDER:_PTERIIDA	FAMILY:_PTERINEIDAE	CLIOPTERIA_Williams,_1912
COBRACEPHALUS_Whidborne,_1896	SUBCLASS:_PTERIOMORPHIA	ORDER:_PTERIIDA	FAMILY:_PTERINEIDAE	COBRACEPHALUS_Whidborne,_1896
CORNELLITES_Williams,_1908	SUBCLASS:_PTERIOMORPHIA	ORDER:_PTERIIDA	FAMILY:_PTERINEIDAE	CORNELLITES_Williams,_1908
CRASSIALARIA_Dahmer,_1932	SUBCLASS:_PTERIOMORPHIA	ORDER:_PTERIIDA	FAMILY:_PTERINEIDAE	CRASSIALARIA_Dahmer,_1932
CYRTODONTARCA_Yakolev,_1903	SUBCLASS:_PTERIOMORPHIA	ORDER:_PTERIIDA	FAMILY:_PTERINEIDAE	CYRTODONTARCA_Yakolev,_1903
DIAPHRAGMELLA_Etheridge,_1917	SUBCLASS:_PTERIOMORPHIA	ORDER:_PTERIIDA	FAMILY:_PTERINEIDAE	DIAPHRAGMELLA_Etheridge,_1917
DIODONTOPTERIA_La_Rocque,_1950	SUBCLASS:_PTERIOMORPHIA	ORDER:_PTERIIDA	FAMILY:_PTERINEIDAE	DIODONTOPTERIA_La_Rocque,_1950
DIPTEROPHORA_Fuchs,_1919	SUBCLASS:_PTERIOMORPHIA	ORDER:_PTERIIDA	FAMILY:_PTERINEIDAE	DIPTEROPHORA_Fuchs,_1919
DOLICHOPTERON_Maurer,_1886	SUBCLASS:_PTERIOMORPHIA	ORDER:_PTERIIDA	FAMILY:_PTERINEIDAE	DOLICHOPTERON_Maurer,_1886
DOZIERELLA_Newell,_1940	SUBCLASS:_PTERIOMORPHIA	ORDER:_PTERIIDA	FAMILY:_PTERINEIDAE	DOZIERELLA_Newell,_1940
ECTENODESMA_Hall,_1883	SUBCLASS:_PTERIOMORPHIA	ORDER:_PTERIIDA	FAMILY:_PTERINEIDAE	ECTENODESMA_Hall,_1883
EURYMYA_Ulrich,_1894	SUBCLASS:_PTERIOMORPHIA	ORDER:_PTERIIDA	FAMILY:_PTERINEIDAE	EURYMYA_Ulrich,_1894
FOLLMANNELLA_Williams,_1908	SUBCLASS:_PTERIOMORPHIA	ORDER:_PTERIIDA	FAMILY:_PTERINEIDAE	FOLLMANNELLA_Williams,_1908
GLYPTODESMA_Hall,_1883	SUBCLASS:_PTERIOMORPHIA	ORDER:_PTERIIDA	FAMILY:_PTERINEIDAE	GLYPTODESMA_Hall,_1883
KLINOPTERA_Dienst,_1935	SUBCLASS:_PTERIOMORPHIA	ORDER:_PTERIIDA	FAMILY:_PTERINEIDAE	KLINOPTERA_Dienst,_1935
KODYMIA_Ruzicka,_1951	SUBCLASS:_PTERIOMORPHIA	ORDER:_PTERIIDA	FAMILY:_PTERINEIDAE	KODYMIA_Ruzicka,_1951
LEIOPTERIA_Hall,_1883	SUBCLASS:_PTERIOMORPHIA	ORDER:_PTERIIDA	FAMILY:_PTERINEIDAE	LEIOPTERIA_Hall,_1883
LEPTODESMA_Hall,_1883	SUBCLASS:_PTERIOMORPHIA	ORDER:_PTERIIDA	FAMILY:_PTERINEIDAE	LEPTODESMA_Hall,_1883
LIMOPTERA_Hall,_1869	SUBCLASS:_PTERIOMORPHIA	ORDER:_PTERIIDA	FAMILY:_PTERINEIDAE	LIMOPTERA_Hall,_1869
MAILLIEUXIA_Cossmann,_1920	SUBCLASS:_PTERIOMORPHIA	ORDER:_PTERIIDA	FAMILY:_PTERINEIDAE	MAILLIEUXIA_Cossmann,_1920
MERISMOPTERIA_Jackson_&_Etheridge,_1892	SUBCLASS:_PTERIOMORPHIA	ORDER:_PTERIIDA	FAMILY:_PTERINEIDAE	MERISMOPTERIA_Jackson_&_Etheridge,_1892
MICROPTERIA_Frech,_1891	SUBCLASS:_PTERIOMORPHIA	ORDER:_PTERIIDA	FAMILY:_PTERINEIDAE	MICROPTERIA_Frech,_1891
MYALINODONTA_Oehlert,_1881	SUBCLASS:_PTERIOMORPHIA	ORDER:_PTERIIDA	FAMILY:_PTERINEIDAE	MYALINODONTA_Oehlert,_1881
NEWSOMELLA_Foerste,_1909	SUBCLASS:_PTERIOMORPHIA	ORDER:_PTERIIDA	FAMILY:_PTERINEIDAE	NEWSOMELLA_Foerste,_1909
OLEANELLA_Caster,_1930	SUBCLASS:_PTERIOMORPHIA	ORDER:_PTERIIDA	FAMILY:_PTERINEIDAE	OLEANELLA_Caster,_1930
PALAEOPINNA_Hall,_1870	SUBCLASS:_PTERIOMORPHIA	ORDER:_PTERIIDA	FAMILY:_PTERINEIDAE	PALAEOPINNA_Hall,_1870
PALAEOPTERIA_Whiteaves,_1897	SUBCLASS:_PTERIOMORPHIA	ORDER:_PTERIIDA	FAMILY:_PTERINEIDAE	PALAEOPTERIA_Whiteaves,_1897
PAROPSIS_Oehlert,_1888	SUBCLASS:_PTERIOMORPHIA	ORDER:_PTERIIDA	FAMILY:_PTERINEIDAE	PAROPSIS_Oehlert,_1888
PEGASELLA_Caster,_1930	SUBCLASS:_PTERIOMORPHIA	ORDER:_PTERIIDA	FAMILY:_PTERINEIDAE	PEGASELLA_Caster,_1930
PERAPTERA_Dahmer,_1936	SUBCLASS:_PTERIOMORPHIA	ORDER:_PTERIIDA	FAMILY:_PTERINEIDAE	PERAPTERA_Dahmer,_1936
PRANTLIELLA_Ruzicka,_1951	SUBCLASS:_PTERIOMORPHIA	ORDER:_PTERIIDA	FAMILY:_PTERINEIDAE	PRANTLIELLA_Ruzicka,_1951
PSKOVIA_Nalivkin,_1947	SUBCLASS:_PTERIOMORPHIA	ORDER:_PTERIIDA	FAMILY:_PTERINEIDAE	PSKOVIA_Nalivkin,_1947
PTERINEA_Goldfuss,_1832	SUBCLASS:_PTERIOMORPHIA	ORDER:_PTERIIDA	FAMILY:_PTERINEIDAE	PTERINEA_Goldfuss,_1832
PTERINOPSIS_Stuckenberg,_1898	SUBCLASS:_PTERIOMORPHIA	ORDER:_PTERIIDA	FAMILY:_PTERINEIDAE	PTERINOPSIS_Stuckenberg,_1898
PTERONITELLA_Billings,_1874	SUBCLASS:_PTERIOMORPHIA	ORDER:_PTERIIDA	FAMILY:_PTERINEIDAE	PTERONITELLA_Billings,_1874
PTERONITINA_Khalfin,_1950	SUBCLASS:_PTERIOMORPHIA	ORDER:_PTERIIDA	FAMILY:_PTERINEIDAE	PTERONITINA_Khalfin,_1950
PTYCHOPTERIA_Hall,_1883	SUBCLASS:_PTERIOMORPHIA	ORDER:_PTERIIDA	FAMILY:_PTERINEIDAE	PTYCHOPTERIA_Hall,_1883
PTYCHOPTERINIA_Isberg,_1934	SUBCLASS:_PTERIOMORPHIA	ORDER:_PTERIIDA	FAMILY:_PTERINEIDAE	PTYCHOPTERINIA_Isberg,_1934
ROUSSEAUIA_Maillieux,_1920	SUBCLASS:_PTERIOMORPHIA	ORDER:_PTERIIDA	FAMILY:_PTERINEIDAE	ROUSSEAUIA_Maillieux,_1920
SCHELONIA_Nalivkin,_1947	SUBCLASS:_PTERIOMORPHIA	ORDER:_PTERIIDA	FAMILY:_PTERINEIDAE	SCHELONIA_Nalivkin,_1947
SPRINGERIA_Elias,_1857	SUBCLASS:_PTERIOMORPHIA	ORDER:_PTERIIDA	FAMILY:_PTERINEIDAE	SPRINGERIA_Elias,_1857
STAINIERIA_Maillieux,_1930	SUBCLASS:_PTERIOMORPHIA	ORDER:_PTERIIDA	FAMILY:_PTERINEIDAE	STAINIERIA_Maillieux,_1930
TOLMAIA_Williams,_1908	SUBCLASS:_PTERIOMORPHIA	ORDER:_PTERIIDA	FAMILY:_PTERINEIDAE	TOLMAIA_Williams,_1908
FORDILLA_Barrande,_1881	SUBCLASS:_PALAEOHETERODONTA	ORDER:_FORDILLOIDA	FAMILY:_FORDILLIDAE	FORDILLA_Barrande,_1881
ALLODESMA_Ulrich,_1894	SUBCLASS:_PALAEOHETERODONTA	ORDER:_MODIOMORPHOIDA	FAMILY:_ALLODESMATIDAE	ALLODESMA_Ulrich,_1894
ANODONTOPSIS_McCoy,_1851	SUBCLASS:_PALAEOHETERODONTA	ORDER:_MODIOMORPHOIDA	FAMILY:_ALLODESMATIDAE	ANODONTOPSIS_McCoy,_1851
ISCHYRODONTA_Ulrich,_1890	SUBCLASS:_PALAEOHETERODONTA	ORDER:_MODIOMORPHOIDA	FAMILY:_ALLODESMATIDAE	ISCHYRODONTA_Ulrich,_1890
ORTHODONTISCUS_Meek,_1871	SUBCLASS:_PALAEOHETERODONTA	ORDER:_MODIOMORPHOIDA	FAMILY:_ALLODESMATIDAE	ORTHODONTISCUS_Meek,_1871
CARYDIUM_Beushausen,_1895	SUBCLASS:_PALAEOHETERODONTA	ORDER:_MODIOMORPHOIDA	FAMILY:_CARYDIIDAE	CARYDIUM_Beushausen,_1895
ACTINODONTA_Phillips,_1848	SUBCLASS:_PALAEOHETERODONTA	ORDER:_MODIOMORPHOIDA	FAMILY:_CYCLOCONCHIDAE	ACTINODONTA_Phillips,_1848
CYCLOCONCHA_Miller,_1874	SUBCLASS:_PALAEOHETERODONTA	ORDER:_MODIOMORPHOIDA	FAMILY:_CYCLOCONCHIDAE	CYCLOCONCHA_Miller,_1874
LAMELLODONTA_Vogel,_1962	SUBCLASS:_PALAEOHETERODONTA	ORDER:_MODIOMORPHOIDA	FAMILY:_LAMELLODONTIDAE	LAMELLODONTA_Vogel,_1962
ARISTERELLA_Ulrich,_1894	SUBCLASS:_PALAEOHETERODONTA	ORDER:_MODIOMORPHOIDA	FAMILY:_MODIOMORPHIDAE	ARISTERELLA_Ulrich,_1894
BYSSODESMA_Isberg,_1934	SUBCLASS:_PALAEOHETERODONTA	ORDER:_MODIOMORPHOIDA	FAMILY:_MODIOMORPHIDAE	BYSSODESMA_Isberg,_1934
CALLODONTA_Isberg,_1934	SUBCLASS:_PALAEOHETERODONTA	ORDER:_MODIOMORPHOIDA	FAMILY:_MODIOMORPHIDAE	CALLODONTA_Isberg,_1934
COLPOMYA_Ulrich,_1893	SUBCLASS:_PALAEOHETERODONTA	ORDER:_MODIOMORPHOIDA	FAMILY:_MODIOMORPHIDAE	COLPOMYA_Ulrich,_1893
CORALLIDOMUS_Whitfield,_1893	SUBCLASS:_PALAEOHETERODONTA	ORDER:_MODIOMORPHOIDA	FAMILY:_MODIOMORPHIDAE	CORALLIDOMUS_Whitfield,_1893
COSMOGONIOPHORA_McLearn,_1918	SUBCLASS:_PALAEOHETERODONTA	ORDER:_MODIOMORPHOIDA	FAMILY:_MODIOMORPHIDAE	COSMOGONIOPHORA_McLearn,_1918
COSMOGONIOPHORINA_Isberg,_1934	SUBCLASS:_PALAEOHETERODONTA	ORDER:_MODIOMORPHOIDA	FAMILY:_MODIOMORPHIDAE	COSMOGONIOPHORINA_Isberg,_1934
CYMATONOTA_Ulrich,_1893	SUBCLASS:_PALAEOHETERODONTA	ORDER:_MODIOMORPHOIDA	FAMILY:_MODIOMORPHIDAE	CYMATONOTA_Ulrich,_1893
DCERUSKA_Barrande,_1881	SUBCLASS:_PALAEOHETERODONTA	ORDER:_MODIOMORPHOIDA	FAMILY:_MODIOMORPHIDAE	DCERUSKA_Barrande,_1881
DECHENIA_Spriestersbach,_1915	SUBCLASS:_PALAEOHETERODONTA	ORDER:_MODIOMORPHOIDA	FAMILY:_MODIOMORPHIDAE	DECHENIA_Spriestersbach,_1915
DIGONIOMYA_Whidbourne,_1897	SUBCLASS:_PALAEOHETERODONTA	ORDER:_MODIOMORPHOIDA	FAMILY:_MODIOMORPHIDAE	DIGONIOMYA_Whidbourne,_1897
DIPLEURODONTA_Isberg,_1934	SUBCLASS:_PALAEOHETERODONTA	ORDER:_MODIOMORPHOIDA	FAMILY:_MODIOMORPHIDAE	DIPLEURODONTA_Isberg,_1934
ECTENOCARDIOMORPHA_Isberg,_1934	SUBCLASS:_PALAEOHETERODONTA	ORDER:_MODIOMORPHOIDA	FAMILY:_MODIOMORPHIDAE	ECTENOCARDIOMORPHA_Isberg,_1934
ENDODESMA_Ulrich,_1894	SUBCLASS:_PALAEOHETERODONTA	ORDER:_MODIOMORPHOIDA	FAMILY:_MODIOMORPHIDAE	ENDODESMA_Ulrich,_1894
EURYMYELLA_Williams,_1912	SUBCLASS:_PALAEOHETERODONTA	ORDER:_MODIOMORPHOIDA	FAMILY:_MODIOMORPHIDAE	EURYMYELLA_Williams,_1912
GONIOPHORA_Phillips,_1848	SUBCLASS:_PALAEOHETERODONTA	ORDER:_MODIOMORPHOIDA	FAMILY:_MODIOMORPHIDAE	GONIOPHORA_Phillips,_1848
GONIOPHORINA_Isberg,_1934	SUBCLASS:_PALAEOHETERODONTA	ORDER:_MODIOMORPHOIDA	FAMILY:_MODIOMORPHIDAE	GONIOPHORINA_Isberg,_1934
GUERANGERIA_Oehlert,_1880	SUBCLASS:_PALAEOHETERODONTA	ORDER:_MODIOMORPHOIDA	FAMILY:_MODIOMORPHIDAE	GUERANGERIA_Oehlert,_1880
HIPPOMYA_Salter,_1864	SUBCLASS:_PALAEOHETERODONTA	ORDER:_MODIOMORPHOIDA	FAMILY:_MODIOMORPHIDAE	HIPPOMYA_Salter,_1864
LIROMYTILUS_La_Rocque,_1950	SUBCLASS:_PALAEOHETERODONTA	ORDER:_MODIOMORPHOIDA	FAMILY:_MODIOMORPHIDAE	LIROMYTILUS_La_Rocque,_1950
LITHOBIA_Koken,_1902	SUBCLASS:_PALAEOHETERODONTA	ORDER:_MODIOMORPHOIDA	FAMILY:_MODIOMORPHIDAE	LITHOBIA_Koken,_1902
MEGAMBONIA_Hall,_1859	SUBCLASS:_PALAEOHETERODONTA	ORDER:_MODIOMORPHOIDA	FAMILY:_MODIOMORPHIDAE	MEGAMBONIA_Hall,_1859
MODIOLODON_Ulrich,_1894	SUBCLASS:_PALAEOHETERODONTA	ORDER:_MODIOMORPHOIDA	FAMILY:_MODIOMORPHIDAE	MODIOLODON_Ulrich,_1894
MODIOLOPSIS_Hall,_1847	SUBCLASS:_PALAEOHETERODONTA	ORDER:_MODIOMORPHOIDA	FAMILY:_MODIOMORPHIDAE	MODIOLOPSIS_Hall,_1847
MODIOMORPHA_Hall_&_Whitfield,_1869	SUBCLASS:_PALAEOHETERODONTA	ORDER:_MODIOMORPHOIDA	FAMILY:_MODIOMORPHIDAE	MODIOMORPHA_Hall_&_Whitfield,_1869
MODIOMORPHELLA_Khalfin,_1948	SUBCLASS:_PALAEOHETERODONTA	ORDER:_MODIOMORPHOIDA	FAMILY:_MODIOMORPHIDAE	MODIOMORPHELLA_Khalfin,_1948
NAIADOPSIS_Mendes,_1952	SUBCLASS:_PALAEOHETERODONTA	ORDER:_MODIOMORPHOIDA	FAMILY:_MODIOMORPHIDAE	NAIADOPSIS_Mendes,_1952
NEOACTINODONTA_Heidecker,_1959	SUBCLASS:_PALAEOHETERODONTA	ORDER:_MODIOMORPHOIDA	FAMILY:_MODIOMORPHIDAE	NEOACTINODONTA_Heidecker,_1959
ORTHODESMA_Hall_&_Whitfield,_1875	SUBCLASS:_PALAEOHETERODONTA	ORDER:_MODIOMORPHOIDA	FAMILY:_MODIOMORPHIDAE	ORTHODESMA_Hall_&_Whitfield,_1875
ORTHONOTELLA_Miller,_1882	SUBCLASS:_PALAEOHETERODONTA	ORDER:_MODIOMORPHOIDA	FAMILY:_MODIOMORPHIDAE	ORTHONOTELLA_Miller,_1882
PALANATINA_Hall_&_Whitfield,_1870	SUBCLASS:_PALAEOHETERODONTA	ORDER:_MODIOMORPHOIDA	FAMILY:_MODIOMORPHIDAE	PALANATINA_Hall_&_Whitfield,_1870
PARALLELODUS_Branson,_1909	SUBCLASS:_PALAEOHETERODONTA	ORDER:_MODIOMORPHOIDA	FAMILY:_MODIOMORPHIDAE	PARALLELODUS_Branson,_1909
PARAMODIOLA_Isberg,_1934	SUBCLASS:_PALAEOHETERODONTA	ORDER:_MODIOMORPHOIDA	FAMILY:_MODIOMORPHIDAE	PARAMODIOLA_Isberg,_1934
PARAPHTONIA_Khalfin,_1958	SUBCLASS:_PALAEOHETERODONTA	ORDER:_MODIOMORPHOIDA	FAMILY:_MODIOMORPHIDAE	PARAPHTONIA_Khalfin,_1958
PHOLADOMORPHA_Foerste,_1914	SUBCLASS:_PALAEOHETERODONTA	ORDER:_MODIOMORPHOIDA	FAMILY:_MODIOMORPHIDAE	PHOLADOMORPHA_Foerste,_1914
PHYSETOMYA_Ulrich,_1893	SUBCLASS:_PALAEOHETERODONTA	ORDER:_MODIOMORPHOIDA	FAMILY:_MODIOMORPHIDAE	PHYSETOMYA_Ulrich,_1893
PROLOBELLA_Ulrich,_1894	SUBCLASS:_PALAEOHETERODONTA	ORDER:_MODIOMORPHOIDA	FAMILY:_MODIOMORPHIDAE	PROLOBELLA_Ulrich,_1894
PSILOCONCHA_Ulrich,_1894	SUBCLASS:_PALAEOHETERODONTA	ORDER:_MODIOMORPHOIDA	FAMILY:_MODIOMORPHIDAE	PSILOCONCHA_Ulrich,_1894
PYANOMYA_Miller,_18811	SUBCLASS:_PALAEOHETERODONTA	ORDER:_MODIOMORPHOIDA	FAMILY:_MODIOMORPHIDAE	PYANOMYA_Miller,_18811
RADIATODONTA_Dahmer,_1921	SUBCLASS:_PALAEOHETERODONTA	ORDER:_MODIOMORPHOIDA	FAMILY:_MODIOMORPHIDAE	RADIATODONTA_Dahmer,_1921
REDONIA_Rouault,_1851	SUBCLASS:_PALAEOHETERODONTA	ORDER:_MODIOMORPHOIDA	FAMILY:_MODIOMORPHIDAE	REDONIA_Rouault,_1851
SAFFORDIA_Ulrich,_1894	SUBCLASS:_PALAEOHETERODONTA	ORDER:_MODIOMORPHOIDA	FAMILY:_MODIOMORPHIDAE	SAFFORDIA_Ulrich,_1894
SEMICORALLIDOMUS_Isberg,_1934	SUBCLASS:_PALAEOHETERODONTA	ORDER:_MODIOMORPHOIDA	FAMILY:_MODIOMORPHIDAE	SEMICORALLIDOMUS_Isberg,_1934
SOLLEA_Dahmer,_1949	SUBCLASS:_PALAEOHETERODONTA	ORDER:_MODIOMORPHOIDA	FAMILY:_MODIOMORPHIDAE	SOLLEA_Dahmer,_1949
SPATHELLA_Hall,_1885	SUBCLASS:_PALAEOHETERODONTA	ORDER:_MODIOMORPHOIDA	FAMILY:_MODIOMORPHIDAE	SPATHELLA_Hall,_1885
SPHENOLIUM_Miller,_1889	SUBCLASS:_PALAEOHETERODONTA	ORDER:_MODIOMORPHOIDA	FAMILY:_MODIOMORPHIDAE	SPHENOLIUM_Miller,_1889
SPHENOTOMORPHA_Williams_&_Breger,_1916	SUBCLASS:_PALAEOHETERODONTA	ORDER:_MODIOMORPHOIDA	FAMILY:_MODIOMORPHIDAE	SPHENOTOMORPHA_Williams_&_Breger,_1916
TANAODON_Kirk,_1927	SUBCLASS:_PALAEOHETERODONTA	ORDER:_MODIOMORPHOIDA	FAMILY:_MODIOMORPHIDAE	TANAODON_Kirk,_1927
WHITEAVESIA_Ulrich,_1893	SUBCLASS:_PALAEOHETERODONTA	ORDER:_MODIOMORPHOIDA	FAMILY:_MODIOMORPHIDAE	WHITEAVESIA_Ulrich,_1893
BUCHOTRIGONIA_Dietrich,_1938	SUBCLASS:_PALAEOHETERODONTA	ORDER:_TRIGONIOIDA	FAMILY:_BUCHOTRIGONIIDAE	BUCHOTRIGONIA_Dietrich,_1938
SYROTRIGONIA_Cox,_1952	SUBCLASS:_PALAEOHETERODONTA	ORDER:_TRIGONIOIDA	FAMILY:_BUCHOTRIGONIIDAE	SYROTRIGONIA_Cox,_1952
LYRODESMA_Conrad,_1841	SUBCLASS:_PALAEOHETERODONTA	ORDER:_TRIGONIOIDA	FAMILY:_LYRODESMATIDAE	LYRODESMA_Conrad,_1841
LYRONUCULA_Fischer,_1886	SUBCLASS:_PALAEOHETERODONTA	ORDER:_TRIGONIOIDA	FAMILY:_LYRODESMATIDAE	LYRONUCULA_Fischer,_1886
PSEUDAXINUS_Salter,_1864	SUBCLASS:_PALAEOHETERODONTA	ORDER:_TRIGONIOIDA	FAMILY:_LYRODESMATIDAE	PSEUDAXINUS_Salter,_1864
COSTATORIA_Waagen,_1907	SUBCLASS:_PALAEOHETERODONTA	ORDER:_TRIGONIOIDA	FAMILY:_MYOPHORIIDAE	COSTATORIA_Waagen,_1907
CRYPTINA_Deshayes,_1835	SUBCLASS:_PALAEOHETERODONTA	ORDER:_TRIGONIOIDA	FAMILY:_MYOPHORIIDAE	CRYPTINA_Deshayes,_1835
CYTHERODON_Hall_&_Whitfield,_1872	SUBCLASS:_PALAEOHETERODONTA	ORDER:_TRIGONIOIDA	FAMILY:_MYOPHORIIDAE	CYTHERODON_Hall_&_Whitfield,_1872
EOSCHIZODUS_Cox,_1951	SUBCLASS:_PALAEOHETERODONTA	ORDER:_TRIGONIOIDA	FAMILY:_MYOPHORIIDAE	EOSCHIZODUS_Cox,_1951
GRUENEWALDIA_Wöhrmann,_1889	SUBCLASS:_PALAEOHETERODONTA	ORDER:_TRIGONIOIDA	FAMILY:_MYOPHORIIDAE	GRUENEWALDIA_Wöhrmann,_1889
HEFTERIA_Dahmer,_1948	SUBCLASS:_PALAEOHETERODONTA	ORDER:_TRIGONIOIDA	FAMILY:_MYOPHORIIDAE	HEFTERIA_Dahmer,_1948
HEMINAJAS_Neumayr,_1891	SUBCLASS:_PALAEOHETERODONTA	ORDER:_TRIGONIOIDA	FAMILY:_MYOPHORIIDAE	HEMINAJAS_Neumayr,_1891
LEPTODOMELLA_Khalfin,_1940	SUBCLASS:_PALAEOHETERODONTA	ORDER:_TRIGONIOIDA	FAMILY:_MYOPHORIIDAE	LEPTODOMELLA_Khalfin,_1940
LEVICONCHA_Waagen,_1907	SUBCLASS:_PALAEOHETERODONTA	ORDER:_TRIGONIOIDA	FAMILY:_MYOPHORIIDAE	LEVICONCHA_Waagen,_1907
LIOTRIGONIA_Cox,_1952	SUBCLASS:_PALAEOHETERODONTA	ORDER:_TRIGONIOIDA	FAMILY:_MYOPHORIIDAE	LIOTRIGONIA_Cox,_1952
LYRIOMYOPHORIA_Kobayashi,_1954	SUBCLASS:_PALAEOHETERODONTA	ORDER:_TRIGONIOIDA	FAMILY:_MYOPHORIIDAE	LYRIOMYOPHORIA_Kobayashi,_1954
MIDDALAYA_Dickens,_1956	SUBCLASS:_PALAEOHETERODONTA	ORDER:_TRIGONIOIDA	FAMILY:_MYOPHORIIDAE	MIDDALAYA_Dickens,_1956
MISERINOTUS_Ebersin,_1960	SUBCLASS:_PALAEOHETERODONTA	ORDER:_TRIGONIOIDA	FAMILY:_MYOPHORIIDAE	MISERINOTUS_Ebersin,_1960
MYOPHORIA_Bronn,_1834	SUBCLASS:_PALAEOHETERODONTA	ORDER:_TRIGONIOIDA	FAMILY:_MYOPHORIIDAE	MYOPHORIA_Bronn,_1834
NEOSCHIZODUS_Giebel,_1855	SUBCLASS:_PALAEOHETERODONTA	ORDER:_TRIGONIOIDA	FAMILY:_MYOPHORIIDAE	NEOSCHIZODUS_Giebel,_1855
OKUNOMINETANIA_Ichikawa,_1954	SUBCLASS:_PALAEOHETERODONTA	ORDER:_TRIGONIOIDA	FAMILY:_MYOPHORIIDAE	OKUNOMINETANIA_Ichikawa,_1954
PRAEMYPHORIA_Khalfin,_1940	SUBCLASS:_PALAEOHETERODONTA	ORDER:_TRIGONIOIDA	FAMILY:_MYOPHORIIDAE	PRAEMYPHORIA_Khalfin,_1940
PRISCONAIA_Conrad,_1867	SUBCLASS:_PALAEOHETERODONTA	ORDER:_TRIGONIOIDA	FAMILY:_MYOPHORIIDAE	PRISCONAIA_Conrad,_1867
PROTOSCHIZODUS_deKoninck,_1885	SUBCLASS:_PALAEOHETERODONTA	ORDER:_TRIGONIOIDA	FAMILY:_MYOPHORIIDAE	PROTOSCHIZODUS_deKoninck,_1885
RHENANIA_Waagen,_1907	SUBCLASS:_PALAEOHETERODONTA	ORDER:_TRIGONIOIDA	FAMILY:_MYOPHORIIDAE	RHENANIA_Waagen,_1907
RHOMBOSCHIZODUS_Khalfin,_1948	SUBCLASS:_PALAEOHETERODONTA	ORDER:_TRIGONIOIDA	FAMILY:_MYOPHORIIDAE	RHOMBOSCHIZODUS_Khalfin,_1948
SCHIZODUS_King,_1844	SUBCLASS:_PALAEOHETERODONTA	ORDER:_TRIGONIOIDA	FAMILY:_MYOPHORIIDAE	SCHIZODUS_King,_1844
TOECHOMYA_Clarke,_1899	SUBCLASS:_PALAEOHETERODONTA	ORDER:_TRIGONIOIDA	FAMILY:_MYOPHORIIDAE	TOECHOMYA_Clarke,_1899
TRIGOMYOPHORIA_Kobayashi,_1954	SUBCLASS:_PALAEOHETERODONTA	ORDER:_TRIGONIOIDA	FAMILY:_MYOPHORIIDAE	TRIGOMYOPHORIA_Kobayashi,_1954
TROPIPHORA_Waagen,_1907	SUBCLASS:_PALAEOHETERODONTA	ORDER:_TRIGONIOIDA	FAMILY:_MYOPHORIIDAE	TROPIPHORA_Waagen,_1907
NAKAMURANAIA_Suzuki,_1943	SUBCLASS:_PALAEOHETERODONTA	ORDER:_TRIGONIOIDA	FAMILY:_NAKAMURANAIIDAE	NAKAMURANAIA_Suzuki,_1943
NIPPONONAIA_Suzuki,_1943	SUBCLASS:_PALAEOHETERODONTA	ORDER:_TRIGONIOIDA	FAMILY:_NIPPONONAIIDAE	NIPPONONAIA_Suzuki,_1943
PLICATOUNIO_Kobayashi_&_Suzuki,_1936	SUBCLASS:_PALAEOHETERODONTA	ORDER:_TRIGONIOIDA	FAMILY:_PLICATOUNIONIDAE	PLICATOUNIO_Kobayashi_&_Suzuki,_1936
TAMURAIA_Guo,_1986	SUBCLASS:_PALAEOHETERODONTA	ORDER:_TRIGONIOIDA	FAMILY:_PLICATOUNIONIDAE	TAMURAIA_Guo,_1986
PSEUDOHYRIA_Morris,_1936	SUBCLASS:_PALAEOHETERODONTA	ORDER:_TRIGONIOIDA	FAMILY:_PSEUDOHYRIIDAE	PSEUDOHYRIA_Morris,_1936
SCAPHELLINA_Newell_&_Ciriacks,_1962	SUBCLASS:_PALAEOHETERODONTA	ORDER:_TRIGONIOIDA	FAMILY:_SCAPHELLINIDAE	SCAPHELLINA_Newell_&_Ciriacks,_1962
ACTINOTRIGONIA_Cox,_1963	SUBCLASS:_PALAEOHETERODONTA	ORDER:_TRIGONIOIDA	FAMILY:_TRIGONIIDAE	ACTINOTRIGONIA_Cox,_1963
AGONISCA_Fleming,_1963	SUBCLASS:_PALAEOHETERODONTA	ORDER:_TRIGONIOIDA	FAMILY:_TRIGONIIDAE	AGONISCA_Fleming,_1963
APIOTRIGONIA_Cox,_1952	SUBCLASS:_PALAEOHETERODONTA	ORDER:_TRIGONIOIDA	FAMILY:_TRIGONIIDAE	APIOTRIGONIA_Cox,_1952
ASIATOTRIGONIA_Cox,_1952	SUBCLASS:_PALAEOHETERODONTA	ORDER:_TRIGONIOIDA	FAMILY:_TRIGONIIDAE	ASIATOTRIGONIA_Cox,_1952
AUSTROTRIGONIA_Skwarko,_1963	SUBCLASS:_PALAEOHETERODONTA	ORDER:_TRIGONIOIDA	FAMILY:_TRIGONIIDAE	AUSTROTRIGONIA_Skwarko,_1963
CALLITRIGONIA_Cox,_1963	SUBCLASS:_PALAEOHETERODONTA	ORDER:_TRIGONIOIDA	FAMILY:_TRIGONIIDAE	CALLITRIGONIA_Cox,_1963
CALVOTRIGONIA_Lebküchner,_1932	SUBCLASS:_PALAEOHETERODONTA	ORDER:_TRIGONIOIDA	FAMILY:_TRIGONIIDAE	CALVOTRIGONIA_Lebküchner,_1932
CLIMACOTRIGONIA_Cox,_1964	SUBCLASS:_PALAEOHETERODONTA	ORDER:_TRIGONIOIDA	FAMILY:_TRIGONIIDAE	CLIMACOTRIGONIA_Cox,_1964
EOTRIGONIA_Cossmann,_1912	SUBCLASS:_PALAEOHETERODONTA	ORDER:_TRIGONIOIDA	FAMILY:_TRIGONIIDAE	EOTRIGONIA_Cossmann,_1912
ESELAEVITRIGONIA_Kobayashi_&_Mori,_1954	SUBCLASS:_PALAEOHETERODONTA	ORDER:_TRIGONIOIDA	FAMILY:_TRIGONIIDAE	ESELAEVITRIGONIA_Kobayashi_&_Mori,_1954
FRENGUELLIELLA_Leanza,_1942	SUBCLASS:_PALAEOHETERODONTA	ORDER:_TRIGONIOIDA	FAMILY:_TRIGONIIDAE	FRENGUELLIELLA_Leanza,_1942
GERATRIGONIA_Kobayashi,_1954	SUBCLASS:_PALAEOHETERODONTA	ORDER:_TRIGONIOIDA	FAMILY:_TRIGONIIDAE	GERATRIGONIA_Kobayashi,_1954
HAIDAIA_Crickmay,_1930	SUBCLASS:_PALAEOHETERODONTA	ORDER:_TRIGONIOIDA	FAMILY:_TRIGONIIDAE	HAIDAIA_Crickmay,_1930
HETEROTRIGONIA_Cox,_1952	SUBCLASS:_PALAEOHETERODONTA	ORDER:_TRIGONIOIDA	FAMILY:_TRIGONIIDAE	HETEROTRIGONIA_Cox,_1952
HIJITRIGONIA_Kobayashi_&_Mori,_1955	SUBCLASS:_PALAEOHETERODONTA	ORDER:_TRIGONIOIDA	FAMILY:_TRIGONIIDAE	HIJITRIGONIA_Kobayashi_&_Mori,_1955
IBOTRIGONIA_Kobayashi,_1957	SUBCLASS:_PALAEOHETERODONTA	ORDER:_TRIGONIOIDA	FAMILY:_TRIGONIIDAE	IBOTRIGONIA_Kobayashi,_1957
INDOTRIGONIA_Dietrich,_1933	SUBCLASS:_PALAEOHETERODONTA	ORDER:_TRIGONIOIDA	FAMILY:_TRIGONIIDAE	INDOTRIGONIA_Dietrich,_1933
IOTRIGONIA_van_Hoepen,_1929	SUBCLASS:_PALAEOHETERODONTA	ORDER:_TRIGONIOIDA	FAMILY:_TRIGONIIDAE	IOTRIGONIA_van_Hoepen,_1929
JAWORSKIELLA_Leanza,_1942	SUBCLASS:_PALAEOHETERODONTA	ORDER:_TRIGONIOIDA	FAMILY:_TRIGONIIDAE	JAWORSKIELLA_Leanza,_1942
KOROBKOVITRIGONIA_Saveliev,_1958	SUBCLASS:_PALAEOHETERODONTA	ORDER:_TRIGONIOIDA	FAMILY:_TRIGONIIDAE	KOROBKOVITRIGONIA_Saveliev,_1958
KUMATRIGONIA_Tamura,_1959	SUBCLASS:_PALAEOHETERODONTA	ORDER:_TRIGONIOIDA	FAMILY:_TRIGONIIDAE	KUMATRIGONIA_Tamura,_1959
LAEVITRIGONIA_Lebküchner,_1932	SUBCLASS:_PALAEOHETERODONTA	ORDER:_TRIGONIOIDA	FAMILY:_TRIGONIIDAE	LAEVITRIGONIA_Lebküchner,_1932
LATITRIGONIA_Kobayashi,_1957	SUBCLASS:_PALAEOHETERODONTA	ORDER:_TRIGONIOIDA	FAMILY:_TRIGONIIDAE	LATITRIGONIA_Kobayashi,_1957
LEPTOTRIGONIA_Saveliev,_1958	SUBCLASS:_PALAEOHETERODONTA	ORDER:_TRIGONIOIDA	FAMILY:_TRIGONIIDAE	LEPTOTRIGONIA_Saveliev,_1958
LINOTRIGONIA_van_Hoepen,_1929	SUBCLASS:_PALAEOHETERODONTA	ORDER:_TRIGONIOIDA	FAMILY:_TRIGONIIDAE	LINOTRIGONIA_van_Hoepen,_1929
LITSCHKOVITRIGONIA_Saveliev,_1958	SUBCLASS:_PALAEOHETERODONTA	ORDER:_TRIGONIOIDA	FAMILY:_TRIGONIIDAE	LITSCHKOVITRIGONIA_Saveliev,_1958
MALAGASITRIGONIA_Cox,_1963	SUBCLASS:_PALAEOHETERODONTA	ORDER:_TRIGONIOIDA	FAMILY:_TRIGONIIDAE	MALAGASITRIGONIA_Cox,_1963
MAORITRIGONIA_Fleming,_1962	SUBCLASS:_PALAEOHETERODONTA	ORDER:_TRIGONIOIDA	FAMILY:_TRIGONIIDAE	MAORITRIGONIA_Fleming,_1962
MEGATRIGONIA_van_Hoepen,_1929	SUBCLASS:_PALAEOHETERODONTA	ORDER:_TRIGONIOIDA	FAMILY:_TRIGONIIDAE	MEGATRIGONIA_van_Hoepen,_1929
MESOTRIGONIA_Freneix,_1958	SUBCLASS:_PALAEOHETERODONTA	ORDER:_TRIGONIOIDA	FAMILY:_TRIGONIIDAE	MESOTRIGONIA_Freneix,_1958
MICROTRIGONIA_Nakano,_1957	SUBCLASS:_PALAEOHETERODONTA	ORDER:_TRIGONIOIDA	FAMILY:_TRIGONIIDAE	MICROTRIGONIA_Nakano,_1957
MINETRIGONIA_Kobayashi_&_Katayama,_1938	SUBCLASS:_PALAEOHETERODONTA	ORDER:_TRIGONIOIDA	FAMILY:_TRIGONIIDAE	MINETRIGONIA_Kobayashi_&_Katayama,_1938
MYOPHORELLA_Bayle,_1878	SUBCLASS:_PALAEOHETERODONTA	ORDER:_TRIGONIOIDA	FAMILY:_TRIGONIIDAE	MYOPHORELLA_Bayle,_1878
MYOPHORIGONIA_Cox,_1952	SUBCLASS:_PALAEOHETERODONTA	ORDER:_TRIGONIOIDA	FAMILY:_TRIGONIIDAE	MYOPHORIGONIA_Cox,_1952
NEOTRIGONIA_Cossmann,_1912	SUBCLASS:_PALAEOHETERODONTA	ORDER:_TRIGONIOIDA	FAMILY:_TRIGONIIDAE	NEOTRIGONIA_Cossmann,_1912
NIPPONITRIGONIA_Cox,_1952	SUBCLASS:_PALAEOHETERODONTA	ORDER:_TRIGONIOIDA	FAMILY:_TRIGONIIDAE	NIPPONITRIGONIA_Cox,_1952
NOTOSCABROTRIGONIA_Dietrich,_1933	SUBCLASS:_PALAEOHETERODONTA	ORDER:_TRIGONIOIDA	FAMILY:_TRIGONIIDAE	NOTOSCABROTRIGONIA_Dietrich,_1933
NOTOTRIGONIA_Cox,_1952	SUBCLASS:_PALAEOHETERODONTA	ORDER:_TRIGONIOIDA	FAMILY:_TRIGONIIDAE	NOTOTRIGONIA_Cox,_1952
OISTOTRIGONIA_Cox,_1952	SUBCLASS:_PALAEOHETERODONTA	ORDER:_TRIGONIOIDA	FAMILY:_TRIGONIIDAE	OISTOTRIGONIA_Cox,_1952
OPISTHOTRIGONIA_Cox,_1952	SUBCLASS:_PALAEOHETERODONTA	ORDER:_TRIGONIOIDA	FAMILY:_TRIGONIIDAE	OPISTHOTRIGONIA_Cox,_1952
ORTHOTRIGONIA_Cox,_1952	SUBCLASS:_PALAEOHETERODONTA	ORDER:_TRIGONIOIDA	FAMILY:_TRIGONIIDAE	ORTHOTRIGONIA_Cox,_1952
PACITRIGONIA_Marwick,_1932	SUBCLASS:_PALAEOHETERODONTA	ORDER:_TRIGONIOIDA	FAMILY:_TRIGONIIDAE	PACITRIGONIA_Marwick,_1932
PISOTRIGONIA_van_Hoepen,_1929	SUBCLASS:_PALAEOHETERODONTA	ORDER:_TRIGONIOIDA	FAMILY:_TRIGONIIDAE	PISOTRIGONIA_van_Hoepen,_1929
PLEUROTRIGONIA_van_Hoepen,_1929	SUBCLASS:_PALAEOHETERODONTA	ORDER:_TRIGONIOIDA	FAMILY:_TRIGONIIDAE	PLEUROTRIGONIA_van_Hoepen,_1929
PRAEGONIA_Fleming,_1962	SUBCLASS:_PALAEOHETERODONTA	ORDER:_TRIGONIOIDA	FAMILY:_TRIGONIIDAE	PRAEGONIA_Fleming,_1962
PROMYOPHORELLA_Kobayashi_&_Tamura,_1955	SUBCLASS:_PALAEOHETERODONTA	ORDER:_TRIGONIOIDA	FAMILY:_TRIGONIIDAE	PROMYOPHORELLA_Kobayashi_&_Tamura,_1955
PROROTRIGONIA_Cox,_1952	SUBCLASS:_PALAEOHETERODONTA	ORDER:_TRIGONIOIDA	FAMILY:_TRIGONIIDAE	PROROTRIGONIA_Cox,_1952
PROSOGYROTRIGONIA_Krumbeck,_1924	SUBCLASS:_PALAEOHETERODONTA	ORDER:_TRIGONIOIDA	FAMILY:_TRIGONIIDAE	PROSOGYROTRIGONIA_Krumbeck,_1924
PSEUDOMYOPHORELLA_Nakano,_1961	SUBCLASS:_PALAEOHETERODONTA	ORDER:_TRIGONIOIDA	FAMILY:_TRIGONIIDAE	PSEUDOMYOPHORELLA_Nakano,_1961
PSILOTRIGONIA_Cox,_1952	SUBCLASS:_PALAEOHETERODONTA	ORDER:_TRIGONIOIDA	FAMILY:_TRIGONIIDAE	PSILOTRIGONIA_Cox,_1952
PTEROTRIGONIA_van_Hoepen,_1929	SUBCLASS:_PALAEOHETERODONTA	ORDER:_TRIGONIOIDA	FAMILY:_TRIGONIIDAE	PTEROTRIGONIA_van_Hoepen,_1929
PTILOTRIGONIA_van_Hoepen,_1929	SUBCLASS:_PALAEOHETERODONTA	ORDER:_TRIGONIOIDA	FAMILY:_TRIGONIIDAE	PTILOTRIGONIA_van_Hoepen,_1929
QUADRATOTRIGONIA_Dietrich,_1933	SUBCLASS:_PALAEOHETERODONTA	ORDER:_TRIGONIOIDA	FAMILY:_TRIGONIIDAE	QUADRATOTRIGONIA_Dietrich,_1933
QUOIECCHIA_Crickmay,_1930	SUBCLASS:_PALAEOHETERODONTA	ORDER:_TRIGONIOIDA	FAMILY:_TRIGONIIDAE	QUOIECCHIA_Crickmay,_1930
RINETRIGONIA_van_Hoepen,_1929	SUBCLASS:_PALAEOHETERODONTA	ORDER:_TRIGONIOIDA	FAMILY:_TRIGONIIDAE	RINETRIGONIA_van_Hoepen,_1929
RUTITRIGONIA_van_Hoepen,_1929	SUBCLASS:_PALAEOHETERODONTA	ORDER:_TRIGONIOIDA	FAMILY:_TRIGONIIDAE	RUTITRIGONIA_van_Hoepen,_1929
SCABROTRIGONIA_Dietrich,_1933	SUBCLASS:_PALAEOHETERODONTA	ORDER:_TRIGONIOIDA	FAMILY:_TRIGONIIDAE	SCABROTRIGONIA_Dietrich,_1933
SCAPHOGONIA_Crickmay,_1930	SUBCLASS:_PALAEOHETERODONTA	ORDER:_TRIGONIOIDA	FAMILY:_TRIGONIIDAE	SCAPHOGONIA_Crickmay,_1930
SCAPHOTRIGONIA_Dietrich,_1933	SUBCLASS:_PALAEOHETERODONTA	ORDER:_TRIGONIOIDA	FAMILY:_TRIGONIIDAE	SCAPHOTRIGONIA_Dietrich,_1933
SETOTRIGONIA_Kobayashi_&_Amano,_1955	SUBCLASS:_PALAEOHETERODONTA	ORDER:_TRIGONIOIDA	FAMILY:_TRIGONIIDAE	SETOTRIGONIA_Kobayashi_&_Amano,_1955
SPHENOTRIGONIA_Rennie,_1936	SUBCLASS:_PALAEOHETERODONTA	ORDER:_TRIGONIOIDA	FAMILY:_TRIGONIIDAE	SPHENOTRIGONIA_Rennie,_1936
STEINMANELLA_Crickmay,_1930	SUBCLASS:_PALAEOHETERODONTA	ORDER:_TRIGONIOIDA	FAMILY:_TRIGONIIDAE	STEINMANELLA_Crickmay,_1930
TRANSITRIGONIA_Dietrich,_1932	SUBCLASS:_PALAEOHETERODONTA	ORDER:_TRIGONIOIDA	FAMILY:_TRIGONIIDAE	TRANSITRIGONIA_Dietrich,_1932
TRIGONIA_Bruguière,_1798	SUBCLASS:_PALAEOHETERODONTA	ORDER:_TRIGONIOIDA	FAMILY:_TRIGONIIDAE	TRIGONIA_Bruguière,_1798
VAUGONIA_Crickmay,_1930	SUBCLASS:_PALAEOHETERODONTA	ORDER:_TRIGONIOIDA	FAMILY:_TRIGONIIDAE	VAUGONIA_Crickmay,_1930
YAADIA_Crickmay,_1930	SUBCLASS:_PALAEOHETERODONTA	ORDER:_TRIGONIOIDA	FAMILY:_TRIGONIIDAE	YAADIA_Crickmay,_1930
YEHARELLA_Kobayashi_&_Amano,_1955	SUBCLASS:_PALAEOHETERODONTA	ORDER:_TRIGONIOIDA	FAMILY:_TRIGONIIDAE	YEHARELLA_Kobayashi_&_Amano,_1955
ZALETRIGONIA_Skwarko,_1963	SUBCLASS:_PALAEOHETERODONTA	ORDER:_TRIGONIOIDA	FAMILY:_TRIGONIIDAE	ZALETRIGONIA_Skwarko,_1963
HOFFETRIGONIA_Suzuki,_1940	SUBCLASS:_PALAEOHETERODONTA	ORDER:_TRIGONIOIDA	FAMILY:_TRIGONIOIDIDAE	HOFFETRIGONIA_Suzuki,_1940
SAINSCHANDIA_Martinson,_1957	SUBCLASS:_PALAEOHETERODONTA	ORDER:_TRIGONIOIDA	FAMILY:_TRIGONIOIDIDAE	SAINSCHANDIA_Martinson,_1957
TRIGONIOIDES_Kobayashi_&_Suzuki,_1936	SUBCLASS:_PALAEOHETERODONTA	ORDER:_TRIGONIOIDA	FAMILY:_TRIGONIOIDIDAE	TRIGONIOIDES_Kobayashi_&_Suzuki,_1936
WAKINOA_Ota,_1963	SUBCLASS:_PALAEOHETERODONTA	ORDER:_TRIGONIOIDA	FAMILY:_TRIGONIOIDIDAE	WAKINOA_Ota,_1963
ACTINODONTOPHORA_Ichikawa,_1951	SUBCLASS:_PALAEOHETERODONTA	ORDER:_UNIONIDA	FAMILY:_ACTINODONTOPHORIDAE	ACTINODONTOPHORA_Ichikawa,_1951
PALAEOPHARUS_Kittl,_1907	SUBCLASS:_PALAEOHETERODONTA	ORDER:_UNIONIDA	FAMILY:_ACTINODONTOPHORIDAE	PALAEOPHARUS_Kittl,_1907
ANTHRACOSIA_King,_1856	SUBCLASS:_PALAEOHETERODONTA	ORDER:_UNIONIDA	FAMILY:_ANTHRACOSIIDAE	ANTHRACOSIA_King,_1856
ANTHRACOSPHAERIUM_Trueman_&_Weir,_1946	SUBCLASS:_PALAEOHETERODONTA	ORDER:_UNIONIDA	FAMILY:_ANTHRACOSIIDAE	ANTHRACOSPHAERIUM_Trueman_&_Weir,_1946
CARBONICOLA_McCoy,_1855	SUBCLASS:_PALAEOHETERODONTA	ORDER:_UNIONIDA	FAMILY:_ANTHRACOSIIDAE	CARBONICOLA_McCoy,_1855
PALAEANODONTA_Amalitzky,_1895	SUBCLASS:_PALAEOHETERODONTA	ORDER:_UNIONIDA	FAMILY:_ANTHRACOSIIDAE	PALAEANODONTA_Amalitzky,_1895
AMNIGENIA_Hall,_1885	SUBCLASS:_PALAEOHETERODONTA	ORDER:_UNIONIDA	FAMILY:_ARCHANODONTIDAE	AMNIGENIA_Hall,_1885
ARCHANODON_Howse,_1878	SUBCLASS:_PALAEOHETERODONTA	ORDER:_UNIONIDA	FAMILY:_ARCHANODONTIDAE	ARCHANODON_Howse,_1878
ASTHENODONTA_Whiteaves,_1893	SUBCLASS:_PALAEOHETERODONTA	ORDER:_UNIONIDA	FAMILY:_ARCHANODONTIDAE	ASTHENODONTA_Whiteaves,_1893
NEAMNIGENIA_Khalfin,_1950	SUBCLASS:_PALAEOHETERODONTA	ORDER:_UNIONIDA	FAMILY:_ARCHANODONTIDAE	NEAMNIGENIA_Khalfin,_1950
PARAMNIGENIA_Khalfin,_1948	SUBCLASS:_PALAEOHETERODONTA	ORDER:_UNIONIDA	FAMILY:_ARCHANODONTIDAE	PARAMNIGENIA_Khalfin,_1948
DESERTELLA_Haug,_1905	SUBCLASS:_PALAEOHETERODONTA	ORDER:_UNIONIDA	FAMILY:_DESERTELLIDAE	DESERTELLA_Haug,_1905
ACOSTAEA_d’Orbigny,_1851	SUBCLASS:_PALAEOHETERODONTA	ORDER:_UNIONIDA	FAMILY:_ETHERIIDAE	ACOSTAEA_d’Orbigny,_1851
BARTLETTIA_A._Adams,_1867	SUBCLASS:_PALAEOHETERODONTA	ORDER:_UNIONIDA	FAMILY:_ETHERIIDAE	BARTLETTIA_A._Adams,_1867
ETHERIA_Lamarck,_1807	SUBCLASS:_PALAEOHETERODONTA	ORDER:_UNIONIDA	FAMILY:_ETHERIIDAE	ETHERIA_Lamarck,_1807
PSEUDOMULLERIA_Anthony,_1907_?	SUBCLASS:_PALAEOHETERODONTA	ORDER:_UNIONIDA	FAMILY:_ETHERIIDAE	PSEUDOMULLERIA_Anthony,_1907_?
FERGANOCONCHA_Chernyshev,_1937	SUBCLASS:_PALAEOHETERODONTA	ORDER:_UNIONIDA	FAMILY:_FERGANOCONCHIDAE	FERGANOCONCHA_Chernyshev,_1937
ANTEDIPLODON_Marshall,_1929	SUBCLASS:_PALAEOHETERODONTA	ORDER:_UNIONIDA	FAMILY:_HYRIIDAE	ANTEDIPLODON_Marshall,_1929
BULLOIDEUS_Simpson,_1900	SUBCLASS:_PALAEOHETERODONTA	ORDER:_UNIONIDA	FAMILY:_HYRIIDAE	BULLOIDEUS_Simpson,_1900
CALLONAIA_Simpson,_1900	SUBCLASS:_PALAEOHETERODONTA	ORDER:_UNIONIDA	FAMILY:_HYRIIDAE	CALLONAIA_Simpson,_1900
CASTALIA_Lamarck,_1819	SUBCLASS:_PALAEOHETERODONTA	ORDER:_UNIONIDA	FAMILY:_HYRIIDAE	CASTALIA_Lamarck,_1819
CASTALIELLA_Simpson,_1900	SUBCLASS:_PALAEOHETERODONTA	ORDER:_UNIONIDA	FAMILY:_HYRIIDAE	CASTALIELLA_Simpson,_1900
CASTALINA_Ihering,_1891	SUBCLASS:_PALAEOHETERODONTA	ORDER:_UNIONIDA	FAMILY:_HYRIIDAE	CASTALINA_Ihering,_1891
CASTALIOIDES_Marshall,_1934	SUBCLASS:_PALAEOHETERODONTA	ORDER:_UNIONIDA	FAMILY:_HYRIIDAE	CASTALIOIDES_Marshall,_1934
CHEVRONAIS_Olsson_&_Wurtz,_1951	SUBCLASS:_PALAEOHETERODONTA	ORDER:_UNIONIDA	FAMILY:_HYRIIDAE	CHEVRONAIS_Olsson_&_Wurtz,_1951
CUCUMERUNIO_Iredale,_1934	SUBCLASS:_PALAEOHETERODONTA	ORDER:_UNIONIDA	FAMILY:_HYRIIDAE	CUCUMERUNIO_Iredale,_1934
DIPLODON_Spix,_1827	SUBCLASS:_PALAEOHETERODONTA	ORDER:_UNIONIDA	FAMILY:_HYRIIDAE	DIPLODON_Spix,_1827
DIPLODONTITES_Marshall,_1922	SUBCLASS:_PALAEOHETERODONTA	ORDER:_UNIONIDA	FAMILY:_HYRIIDAE	DIPLODONTITES_Marshall,_1922
ECHYRIDELLA_McMichael_&_Hiscock,_1958	SUBCLASS:_PALAEOHETERODONTA	ORDER:_UNIONIDA	FAMILY:_HYRIIDAE	ECHYRIDELLA_McMichael_&_Hiscock,_1958
ECUADOREA_Marshall_&_Bowles,_1932	SUBCLASS:_PALAEOHETERODONTA	ORDER:_UNIONIDA	FAMILY:_HYRIIDAE	ECUADOREA_Marshall_&_Bowles,_1932
EODIPLODON_Marshall,_1928	SUBCLASS:_PALAEOHETERODONTA	ORDER:_UNIONIDA	FAMILY:_HYRIIDAE	EODIPLODON_Marshall,_1928
HYRIDELLA_Swainson,_1840	SUBCLASS:_PALAEOHETERODONTA	ORDER:_UNIONIDA	FAMILY:_HYRIIDAE	HYRIDELLA_Swainson,_1840
LORTIELLA_Iredale,_1934	SUBCLASS:_PALAEOHETERODONTA	ORDER:_UNIONIDA	FAMILY:_HYRIIDAE	LORTIELLA_Iredale,_1934
MESOHYRIDELLA_McMichael,_1957	SUBCLASS:_PALAEOHETERODONTA	ORDER:_UNIONIDA	FAMILY:_HYRIIDAE	MESOHYRIDELLA_McMichael,_1957
PAXYODON_Schumacher,_1817	SUBCLASS:_PALAEOHETERODONTA	ORDER:_UNIONIDA	FAMILY:_HYRIIDAE	PAXYODON_Schumacher,_1817
PRISODON_Schumacher,_1817	SUBCLASS:_PALAEOHETERODONTA	ORDER:_UNIONIDA	FAMILY:_HYRIIDAE	PRISODON_Schumacher,_1817
PRODIPLODON_Marshall,_1928	SUBCLASS:_PALAEOHETERODONTA	ORDER:_UNIONIDA	FAMILY:_HYRIIDAE	PRODIPLODON_Marshall,_1928
PROHYRIA_McMichael,_1957	SUBCLASS:_PALAEOHETERODONTA	ORDER:_UNIONIDA	FAMILY:_HYRIIDAE	PROHYRIA_McMichael,_1957
PROTOHYRIDELLA_Cotton_&_Gabriel,_1932	SUBCLASS:_PALAEOHETERODONTA	ORDER:_UNIONIDA	FAMILY:_HYRIIDAE	PROTOHYRIDELLA_Cotton_&_Gabriel,_1932
PROTOVIRGUS_McMichael,_1957	SUBCLASS:_PALAEOHETERODONTA	ORDER:_UNIONIDA	FAMILY:_HYRIIDAE	PROTOVIRGUS_McMichael,_1957
RECTIDENS_Simpson,_1900	SUBCLASS:_PALAEOHETERODONTA	ORDER:_UNIONIDA	FAMILY:_HYRIIDAE	RECTIDENS_Simpson,_1900
RHIPIDODONTA_Mörch,_1853	SUBCLASS:_PALAEOHETERODONTA	ORDER:_UNIONIDA	FAMILY:_HYRIIDAE	RHIPIDODONTA_Mörch,_1853
SCHLESCHIELLA_Modell,_1950	SUBCLASS:_PALAEOHETERODONTA	ORDER:_UNIONIDA	FAMILY:_HYRIIDAE	SCHLESCHIELLA_Modell,_1950
TRIPLODON_Spix,_1827	SUBCLASS:_PALAEOHETERODONTA	ORDER:_UNIONIDA	FAMILY:_HYRIIDAE	TRIPLODON_Spix,_1827
TRIQUETRANA_Simpson,_1900	SUBCLASS:_PALAEOHETERODONTA	ORDER:_UNIONIDA	FAMILY:_HYRIIDAE	TRIQUETRANA_Simpson,_1900
VELESUNIO_Iredale,_1934	SUBCLASS:_PALAEOHETERODONTA	ORDER:_UNIONIDA	FAMILY:_HYRIIDAE	VELESUNIO_Iredale,_1934
ANGARIDELLA_Kolesnikov,_1976	SUBCLASS:_PALAEOHETERODONTA	ORDER:_UNIONIDA	FAMILY:_KIJAIDAE	ANGARIDELLA_Kolesnikov,_1976
KIJA_Lebedew,_1959	SUBCLASS:_PALAEOHETERODONTA	ORDER:_UNIONIDA	FAMILY:_KIJAIDAE	KIJA_Lebedew,_1959
MARGARITANOPSIS_Haas,_1910	SUBCLASS:_PALAEOHETERODONTA	ORDER:_UNIONIDA	FAMILY:_MARGARITIFERIDAE	MARGARITANOPSIS_Haas,_1910
MARGARITIFERA_Schumacher,_1816	SUBCLASS:_PALAEOHETERODONTA	ORDER:_UNIONIDA	FAMILY:_MARGARITIFERIDAE	MARGARITIFERA_Schumacher,_1816
PSEUDUNIO_Haas,_1910	SUBCLASS:_PALAEOHETERODONTA	ORDER:_UNIONIDA	FAMILY:_MARGARITIFERIDAE	PSEUDUNIO_Haas,_1910
ARTHROPTERON_Rochebrune,_1905_?	SUBCLASS:_PALAEOHETERODONTA	ORDER:_UNIONIDA	FAMILY:_MUTELIDAE	ARTHROPTERON_Rochebrune,_1905_?
ASPATHARIA_Bourguignat,_1885	SUBCLASS:_PALAEOHETERODONTA	ORDER:_UNIONIDA	FAMILY:_MUTELIDAE	ASPATHARIA_Bourguignat,_1885
BERPOLIS_Leach,_1825_?	SUBCLASS:_PALAEOHETERODONTA	ORDER:_UNIONIDA	FAMILY:_MUTELIDAE	BERPOLIS_Leach,_1825_?
CAMERONIA_Bourguignat,_1879	SUBCLASS:_PALAEOHETERODONTA	ORDER:_UNIONIDA	FAMILY:_MUTELIDAE	CAMERONIA_Bourguignat,_1879
CHAMBARDIA_Bourguignat,_1890	SUBCLASS:_PALAEOHETERODONTA	ORDER:_UNIONIDA	FAMILY:_MUTELIDAE	CHAMBARDIA_Bourguignat,_1890
CHELIDONOPSIS_Ancey,_1887	SUBCLASS:_PALAEOHETERODONTA	ORDER:_UNIONIDA	FAMILY:_MUTELIDAE	CHELIDONOPSIS_Ancey,_1887
IRIDINA_Lamarck,_1819	SUBCLASS:_PALAEOHETERODONTA	ORDER:_UNIONIDA	FAMILY:_MUTELIDAE	IRIDINA_Lamarck,_1819
MONCETIA_Bourguignat,_1885	SUBCLASS:_PALAEOHETERODONTA	ORDER:_UNIONIDA	FAMILY:_MUTELIDAE	MONCETIA_Bourguignat,_1885
MUTELA_Scopoli,_1777	SUBCLASS:_PALAEOHETERODONTA	ORDER:_UNIONIDA	FAMILY:_MUTELIDAE	MUTELA_Scopoli,_1777
PLEIODON_Conrad,_1834	SUBCLASS:_PALAEOHETERODONTA	ORDER:_UNIONIDA	FAMILY:_MUTELIDAE	PLEIODON_Conrad,_1834
PSEUDOSPATHA_Simpson,_1900	SUBCLASS:_PALAEOHETERODONTA	ORDER:_UNIONIDA	FAMILY:_MUTELIDAE	PSEUDOSPATHA_Simpson,_1900
PTEROMUTELA_Starobagatov,_1970_?	SUBCLASS:_PALAEOHETERODONTA	ORDER:_UNIONIDA	FAMILY:_MUTELIDAE	PTEROMUTELA_Starobagatov,_1970_?
ANODONTITES_Bruguière,_1792	SUBCLASS:_PALAEOHETERODONTA	ORDER:_UNIONIDA	FAMILY:_MYCETOPODIDAE	ANODONTITES_Bruguière,_1792
FOSSULA_Lea,_1870	SUBCLASS:_PALAEOHETERODONTA	ORDER:_UNIONIDA	FAMILY:_MYCETOPODIDAE	FOSSULA_Lea,_1870
HAASICA_Strand,_1932	SUBCLASS:_PALAEOHETERODONTA	ORDER:_UNIONIDA	FAMILY:_MYCETOPODIDAE	HAASICA_Strand,_1932
LEILA_Gray,_1840	SUBCLASS:_PALAEOHETERODONTA	ORDER:_UNIONIDA	FAMILY:_MYCETOPODIDAE	LEILA_Gray,_1840
MONOCONDYLAEA_d’Orbigny,_1835	SUBCLASS:_PALAEOHETERODONTA	ORDER:_UNIONIDA	FAMILY:_MYCETOPODIDAE	MONOCONDYLAEA_d’Orbigny,_1835
MYCETOPODA_d’Orbigny,_1835	SUBCLASS:_PALAEOHETERODONTA	ORDER:_UNIONIDA	FAMILY:_MYCETOPODIDAE	MYCETOPODA_d’Orbigny,_1835
MYCETOPODELLA_Marshall,_1927	SUBCLASS:_PALAEOHETERODONTA	ORDER:_UNIONIDA	FAMILY:_MYCETOPODIDAE	MYCETOPODELLA_Marshall,_1927
PSEUDOLEILA_Crosse_&_Fischer,_1894_?	SUBCLASS:_PALAEOHETERODONTA	ORDER:_UNIONIDA	FAMILY:_MYCETOPODIDAE	PSEUDOLEILA_Crosse_&_Fischer,_1894_?
RUGANODONTITES_Marshall,_1931	SUBCLASS:_PALAEOHETERODONTA	ORDER:_UNIONIDA	FAMILY:_MYCETOPODIDAE	RUGANODONTITES_Marshall,_1931
TAMSIELLA_Haas,_1931	SUBCLASS:_PALAEOHETERODONTA	ORDER:_UNIONIDA	FAMILY:_MYCETOPODIDAE	TAMSIELLA_Haas,_1931
NYASSA_Hall_&_Whitfield,_1869	SUBCLASS:_PALAEOHETERODONTA	ORDER:_UNIONIDA	FAMILY:_NYASSIDAE	NYASSA_Hall_&_Whitfield,_1869
ANGARODON_Ragozin,_1935	SUBCLASS:_PALAEOHETERODONTA	ORDER:_UNIONIDA	FAMILY:_PALAEOMUTELIDAE	ANGARODON_Ragozin,_1935
OLIGODON_Amalitzky,_1892	SUBCLASS:_PALAEOHETERODONTA	ORDER:_UNIONIDA	FAMILY:_PALAEOMUTELIDAE	OLIGODON_Amalitzky,_1892
PALAEOMUTELA_Amalitzky,_1892	SUBCLASS:_PALAEOHETERODONTA	ORDER:_UNIONIDA	FAMILY:_PALAEOMUTELIDAE	PALAEOMUTELA_Amalitzky,_1892
RECTODONTIA_Chernyshev,_1943	SUBCLASS:_PALAEOHETERODONTA	ORDER:_UNIONIDA	FAMILY:_PALAEOMUTELIDAE	RECTODONTIA_Chernyshev,_1943
ABIELLA_Ragozin,_1933	SUBCLASS:_PALAEOHETERODONTA	ORDER:_UNIONIDA	FAMILY:_PRILUKIELLIDAE	ABIELLA_Ragozin,_1933
MICRODONTA_Khalfin,_1950	SUBCLASS:_PALAEOHETERODONTA	ORDER:_UNIONIDA	FAMILY:_PRILUKIELLIDAE	MICRODONTA_Khalfin,_1950
MICRODONTELLA_Lebedev,_1944	SUBCLASS:_PALAEOHETERODONTA	ORDER:_UNIONIDA	FAMILY:_PRILUKIELLIDAE	MICRODONTELLA_Lebedev,_1944
OPOKIELLA_Plotnikov,_1949	SUBCLASS:_PALAEOHETERODONTA	ORDER:_UNIONIDA	FAMILY:_PRILUKIELLIDAE	OPOKIELLA_Plotnikov,_1949
PRILUKIELLA_Plotnikov,_1945	SUBCLASS:_PALAEOHETERODONTA	ORDER:_UNIONIDA	FAMILY:_PRILUKIELLIDAE	PRILUKIELLA_Plotnikov,_1945
ARKITELLA_Repman,_1959	SUBCLASS:_PALAEOHETERODONTA	ORDER:_UNIONIDA	FAMILY:_PSEUDOCARDINIIDAE	ARKITELLA_Repman,_1959
OKRIBELLA_Kakhadzé,_1942	SUBCLASS:_PALAEOHETERODONTA	ORDER:_UNIONIDA	FAMILY:_PSEUDOCARDINIIDAE	OKRIBELLA_Kakhadzé,_1942
PSEUDOCARDINIA_Martinson,_1959	SUBCLASS:_PALAEOHETERODONTA	ORDER:_UNIONIDA	FAMILY:_PSEUDOCARDINIIDAE	PSEUDOCARDINIA_Martinson,_1959
SIBIRECONCHA_Lebedev,_1958	SUBCLASS:_PALAEOHETERODONTA	ORDER:_UNIONIDA	FAMILY:_PSEUDOCARDINIIDAE	SIBIRECONCHA_Lebedev,_1958
TUTUELLA_Ragozin,_1938	SUBCLASS:_PALAEOHETERODONTA	ORDER:_UNIONIDA	FAMILY:_PSEUDOCARDINIIDAE	TUTUELLA_Ragozin,_1938
UTSCHAMIELLA_Ragozin,_1938	SUBCLASS:_PALAEOHETERODONTA	ORDER:_UNIONIDA	FAMILY:_PSEUDOCARDINIIDAE	UTSCHAMIELLA_Ragozin,_1938
ANODONTOPHORA_Cossmann,_1897	SUBCLASS:_PALAEOHETERODONTA	ORDER:_UNIONIDA	FAMILY:_TRIGONODIDAE	ANODONTOPHORA_Cossmann,_1897
CARDINIOIDES_Kobayashi_&_Ichikawa,_1952	SUBCLASS:_PALAEOHETERODONTA	ORDER:_UNIONIDA	FAMILY:_TRIGONODIDAE	CARDINIOIDES_Kobayashi_&_Ichikawa,_1952
KIDODIA_Cox,_1936	SUBCLASS:_PALAEOHETERODONTA	ORDER:_UNIONIDA	FAMILY:_TRIGONODIDAE	KIDODIA_Cox,_1936
PACHYCARDIA_Hauer,_1957	SUBCLASS:_PALAEOHETERODONTA	ORDER:_UNIONIDA	FAMILY:_TRIGONODIDAE	PACHYCARDIA_Hauer,_1957
TRIGONODUS_Alberti,_1864	SUBCLASS:_PALAEOHETERODONTA	ORDER:_UNIONIDA	FAMILY:_TRIGONODIDAE	TRIGONODUS_Alberti,_1864
UNIONA_Pohlig,_1880	SUBCLASS:_PALAEOHETERODONTA	ORDER:_UNIONIDA	FAMILY:_TRIGONODIDAE	UNIONA_Pohlig,_1880
UNIONITES_Wissmann,_1841	SUBCLASS:_PALAEOHETERODONTA	ORDER:_UNIONIDA	FAMILY:_TRIGONODIDAE	UNIONITES_Wissmann,_1841
ACTINONAIAS_Crosse_&_Fischer,_1893	SUBCLASS:_PALAEOHETERODONTA	ORDER:_UNIONIDA	FAMILY:_UNIONIDAE	ACTINONAIAS_Crosse_&_Fischer,_1893
AFRONAIA_Haas,_1962	SUBCLASS:_PALAEOHETERODONTA	ORDER:_UNIONIDA	FAMILY:_UNIONIDAE	AFRONAIA_Haas,_1962
AFROPARREYSIA_Haas,_1936	SUBCLASS:_PALAEOHETERODONTA	ORDER:_UNIONIDA	FAMILY:_UNIONIDAE	AFROPARREYSIA_Haas,_1936
ALASMIDONTA_Say,_1818	SUBCLASS:_PALAEOHETERODONTA	ORDER:_UNIONIDA	FAMILY:_UNIONIDAE	ALASMIDONTA_Say,_1818
AMBLEMA_Rafinesque,_1820	SUBCLASS:_PALAEOHETERODONTA	ORDER:_UNIONIDA	FAMILY:_UNIONIDAE	AMBLEMA_Rafinesque,_1820
AMPHINAIAS_Fischer_&_Crosse,_1894	SUBCLASS:_PALAEOHETERODONTA	ORDER:_UNIONIDA	FAMILY:_UNIONIDAE	AMPHINAIAS_Fischer_&_Crosse,_1894
AMURANODONTA_Moskvicheva,_1973	SUBCLASS:_PALAEOHETERODONTA	ORDER:_UNIONIDA	FAMILY:_UNIONIDAE	AMURANODONTA_Moskvicheva,_1973
ANODONTA_Lamarck,_1799	SUBCLASS:_PALAEOHETERODONTA	ORDER:_UNIONIDA	FAMILY:_UNIONIDAE	ANODONTA_Lamarck,_1799
ANODONTOIDES_Baker,_1898	SUBCLASS:_PALAEOHETERODONTA	ORDER:_UNIONIDA	FAMILY:_UNIONIDAE	ANODONTOIDES_Baker,_1898
ANUNIO_Lebedev,_1959	SUBCLASS:_PALAEOHETERODONTA	ORDER:_UNIONIDA	FAMILY:_UNIONIDAE	ANUNIO_Lebedev,_1959
ARCHIPARREYSIA_Modell,_1964	SUBCLASS:_PALAEOHETERODONTA	ORDER:_UNIONIDA	FAMILY:_UNIONIDAE	ARCHIPARREYSIA_Modell,_1964
ARCIDENS_Simpson,_1900	SUBCLASS:_PALAEOHETERODONTA	ORDER:_UNIONIDA	FAMILY:_UNIONIDAE	ARCIDENS_Simpson,_1900
ARCIDOPSIS_Simpson,_1900	SUBCLASS:_PALAEOHETERODONTA	ORDER:_UNIONIDA	FAMILY:_UNIONIDAE	ARCIDOPSIS_Simpson,_1900
ARCONAIA_Conrad,_1865	SUBCLASS:_PALAEOHETERODONTA	ORDER:_UNIONIDA	FAMILY:_UNIONIDAE	ARCONAIA_Conrad,_1865
ARKANSIA_Ortmann_&_Walker,_1912	SUBCLASS:_PALAEOHETERODONTA	ORDER:_UNIONIDA	FAMILY:_UNIONIDAE	ARKANSIA_Ortmann_&_Walker,_1912
ARNOLDINA_Hannibal,_1912	SUBCLASS:_PALAEOHETERODONTA	ORDER:_UNIONIDA	FAMILY:_UNIONIDAE	ARNOLDINA_Hannibal,_1912
BALWANTIA_Prashad,_1919	SUBCLASS:_PALAEOHETERODONTA	ORDER:_UNIONIDA	FAMILY:_UNIONIDAE	BALWANTIA_Prashad,_1919
BINEURUS_Simpson,_1900	SUBCLASS:_PALAEOHETERODONTA	ORDER:_UNIONIDA	FAMILY:_UNIONIDAE	BINEURUS_Simpson,_1900
BRAZZAEA_Bourguignat,_1885	SUBCLASS:_PALAEOHETERODONTA	ORDER:_UNIONIDA	FAMILY:_UNIONIDAE	BRAZZAEA_Bourguignat,_1885
BULDOWSKIA_Moskvicheva,_1973	SUBCLASS:_PALAEOHETERODONTA	ORDER:_UNIONIDA	FAMILY:_UNIONIDAE	BULDOWSKIA_Moskvicheva,_1973
BULLELLA_Simpson,_1900	SUBCLASS:_PALAEOHETERODONTA	ORDER:_UNIONIDA	FAMILY:_UNIONIDAE	BULLELLA_Simpson,_1900
CAELATURA_Conrad,_1853	SUBCLASS:_PALAEOHETERODONTA	ORDER:_UNIONIDA	FAMILY:_UNIONIDAE	CAELATURA_Conrad,_1853
CAFFERIA_Simpson,_1900	SUBCLASS:_PALAEOHETERODONTA	ORDER:_UNIONIDA	FAMILY:_UNIONIDAE	CAFFERIA_Simpson,_1900
CANTHYRIA_Swainson,_1840_?	SUBCLASS:_PALAEOHETERODONTA	ORDER:_UNIONIDA	FAMILY:_UNIONIDAE	CANTHYRIA_Swainson,_1840_?
CAPSAEFORMIS_Frierson,_1927	SUBCLASS:_PALAEOHETERODONTA	ORDER:_UNIONIDA	FAMILY:_UNIONIDAE	CAPSAEFORMIS_Frierson,_1927
CARUNCULINA_Simpson,_1898	SUBCLASS:_PALAEOHETERODONTA	ORDER:_UNIONIDA	FAMILY:_UNIONIDAE	CARUNCULINA_Simpson,_1898
CAUDICULATUS_Simpson,_1900	SUBCLASS:_PALAEOHETERODONTA	ORDER:_UNIONIDA	FAMILY:_UNIONIDAE	CAUDICULATUS_Simpson,_1900
CHAMBERLAINIA_Simpson,_1900	SUBCLASS:_PALAEOHETERODONTA	ORDER:_UNIONIDA	FAMILY:_UNIONIDAE	CHAMBERLAINIA_Simpson,_1900
CHONDROSTES_Gistel_(1847)_1848_?	SUBCLASS:_PALAEOHETERODONTA	ORDER:_UNIONIDA	FAMILY:_UNIONIDAE	CHONDROSTES_Gistel_(1847)_1848_?
CHRYSOPSEUDODON_Haas,_1921	SUBCLASS:_PALAEOHETERODONTA	ORDER:_UNIONIDA	FAMILY:_UNIONIDAE	CHRYSOPSEUDODON_Haas,_1921
COKERIA_Marshall,_1916	SUBCLASS:_PALAEOHETERODONTA	ORDER:_UNIONIDA	FAMILY:_UNIONIDAE	COKERIA_Marshall,_1916
CONTRADENS_Haas,_1913	SUBCLASS:_PALAEOHETERODONTA	ORDER:_UNIONIDA	FAMILY:_UNIONIDAE	CONTRADENS_Haas,_1913
COSMOPSEUDODON_Haas,_1920	SUBCLASS:_PALAEOHETERODONTA	ORDER:_UNIONIDA	FAMILY:_UNIONIDAE	COSMOPSEUDODON_Haas,_1920
COSTANAIA_MacNeil,_1935	SUBCLASS:_PALAEOHETERODONTA	ORDER:_UNIONIDA	FAMILY:_UNIONIDAE	COSTANAIA_MacNeil,_1935
CRASSUNIO_Modell,_1964_?	SUBCLASS:_PALAEOHETERODONTA	ORDER:_UNIONIDA	FAMILY:_UNIONIDAE	CRASSUNIO_Modell,_1964_?
CRISTARIA_Schumacher,_1817	SUBCLASS:_PALAEOHETERODONTA	ORDER:_UNIONIDA	FAMILY:_UNIONIDAE	CRISTARIA_Schumacher,_1817
CRISTARIOPSIS_Moskvicheva,_1973	SUBCLASS:_PALAEOHETERODONTA	ORDER:_UNIONIDA	FAMILY:_UNIONIDAE	CRISTARIOPSIS_Moskvicheva,_1973
CTENODESMA_Simpson,_1900	SUBCLASS:_PALAEOHETERODONTA	ORDER:_UNIONIDA	FAMILY:_UNIONIDAE	CTENODESMA_Simpson,_1900
CUNEOPSIDEA_Wenz,_1928	SUBCLASS:_PALAEOHETERODONTA	ORDER:_UNIONIDA	FAMILY:_UNIONIDAE	CUNEOPSIDEA_Wenz,_1928
CUNEOPSIS_Simpson,_1900	SUBCLASS:_PALAEOHETERODONTA	ORDER:_UNIONIDA	FAMILY:_UNIONIDAE	CUNEOPSIS_Simpson,_1900
CYCLONAIAS_Pilsbry,_1922	SUBCLASS:_PALAEOHETERODONTA	ORDER:_UNIONIDA	FAMILY:_UNIONIDAE	CYCLONAIAS_Pilsbry,_1922
CYPROGENIA_Agassiz,_1852	SUBCLASS:_PALAEOHETERODONTA	ORDER:_UNIONIDA	FAMILY:_UNIONIDAE	CYPROGENIA_Agassiz,_1852
CYRTONAIAS_Crosse_&_Fischer,_1893	SUBCLASS:_PALAEOHETERODONTA	ORDER:_UNIONIDA	FAMILY:_UNIONIDAE	CYRTONAIAS_Crosse_&_Fischer,_1893
DECURAMBIS_Rafinesque,_1831	SUBCLASS:_PALAEOHETERODONTA	ORDER:_UNIONIDA	FAMILY:_UNIONIDAE	DECURAMBIS_Rafinesque,_1831
DELPHINONAIAS_Crosse_&_Fischer,_1894	SUBCLASS:_PALAEOHETERODONTA	ORDER:_UNIONIDA	FAMILY:_UNIONIDAE	DELPHINONAIAS_Crosse_&_Fischer,_1894
DENTASPATHARIA_Modell,_1964	SUBCLASS:_PALAEOHETERODONTA	ORDER:_UNIONIDA	FAMILY:_UNIONIDAE	DENTASPATHARIA_Modell,_1964
DIAURORA_Cockerell,_1903	SUBCLASS:_PALAEOHETERODONTA	ORDER:_UNIONIDA	FAMILY:_UNIONIDAE	DIAURORA_Cockerell,_1903
DIPLOPSEUDODON_Haas,_1920	SUBCLASS:_PALAEOHETERODONTA	ORDER:_UNIONIDA	FAMILY:_UNIONIDAE	DIPLOPSEUDODON_Haas,_1920
DISCOMYA_Simpson,_1900	SUBCLASS:_PALAEOHETERODONTA	ORDER:_UNIONIDA	FAMILY:_UNIONIDAE	DISCOMYA_Simpson,_1900
DISCONAIAS_Fischer_&_Crosse,_1894	SUBCLASS:_PALAEOHETERODONTA	ORDER:_UNIONIDA	FAMILY:_UNIONIDAE	DISCONAIAS_Fischer_&_Crosse,_1894
DROMUS_Simpson,_1900	SUBCLASS:_PALAEOHETERODONTA	ORDER:_UNIONIDA	FAMILY:_UNIONIDAE	DROMUS_Simpson,_1900
ELLIPTIO_Rafinesque,_1819	SUBCLASS:_PALAEOHETERODONTA	ORDER:_UNIONIDA	FAMILY:_UNIONIDAE	ELLIPTIO_Rafinesque,_1819
ELLIPTOIDEUS_Frierson,_1927	SUBCLASS:_PALAEOHETERODONTA	ORDER:_UNIONIDA	FAMILY:_UNIONIDAE	ELLIPTOIDEUS_Frierson,_1927
ELONGARIA_Haas,_1913	SUBCLASS:_PALAEOHETERODONTA	ORDER:_UNIONIDA	FAMILY:_UNIONIDAE	ELONGARIA_Haas,_1913
ENSIDENS_Frierson,_1911	SUBCLASS:_PALAEOHETERODONTA	ORDER:_UNIONIDA	FAMILY:_UNIONIDAE	ENSIDENS_Frierson,_1911
ENSINAIA_Starobogatov,_1970	SUBCLASS:_PALAEOHETERODONTA	ORDER:_UNIONIDA	FAMILY:_UNIONIDAE	ENSINAIA_Starobogatov,_1970
EOLYMNIUM_Prashad,_1919	SUBCLASS:_PALAEOHETERODONTA	ORDER:_UNIONIDA	FAMILY:_UNIONIDAE	EOLYMNIUM_Prashad,_1919
EONAIAS_Marshall,_1929	SUBCLASS:_PALAEOHETERODONTA	ORDER:_UNIONIDA	FAMILY:_UNIONIDAE	EONAIAS_Marshall,_1929
EPIOBLASMA_Rafinesque,_1831	SUBCLASS:_PALAEOHETERODONTA	ORDER:_UNIONIDA	FAMILY:_UNIONIDAE	EPIOBLASMA_Rafinesque,_1831
FRIERSONIA_Ortmann,_1912	SUBCLASS:_PALAEOHETERODONTA	ORDER:_UNIONIDA	FAMILY:_UNIONIDAE	FRIERSONIA_Ortmann,_1912
FUSCONAIA_Simpson,_1900	SUBCLASS:_PALAEOHETERODONTA	ORDER:_UNIONIDA	FAMILY:_UNIONIDAE	FUSCONAIA_Simpson,_1900
GABILLOTIA_Servain,_1890	SUBCLASS:_PALAEOHETERODONTA	ORDER:_UNIONIDA	FAMILY:_UNIONIDAE	GABILLOTIA_Servain,_1890
GLEBULA_Conrad,_1853	SUBCLASS:_PALAEOHETERODONTA	ORDER:_UNIONIDA	FAMILY:_UNIONIDAE	GLEBULA_Conrad,_1853
GONIDEA_Conrad,_1857	SUBCLASS:_PALAEOHETERODONTA	ORDER:_UNIONIDA	FAMILY:_UNIONIDAE	GONIDEA_Conrad,_1857
GRANDIDIERIA_Bourguignat,_1885	SUBCLASS:_PALAEOHETERODONTA	ORDER:_UNIONIDA	FAMILY:_UNIONIDAE	GRANDIDIERIA_Bourguignat,_1885
HAASODONTA_McMichael,_1956	SUBCLASS:_PALAEOHETERODONTA	ORDER:_UNIONIDA	FAMILY:_UNIONIDAE	HAASODONTA_McMichael,_1956
HEMISTENA_Rafinesque,_1820	SUBCLASS:_PALAEOHETERODONTA	ORDER:_UNIONIDA	FAMILY:_UNIONIDAE	HEMISTENA_Rafinesque,_1820
HETERODON_Gray,_1840	SUBCLASS:_PALAEOHETERODONTA	ORDER:_UNIONIDA	FAMILY:_UNIONIDAE	HETERODON_Gray,_1840
HETERUNIO_Lindholm,_1932	SUBCLASS:_PALAEOHETERODONTA	ORDER:_UNIONIDA	FAMILY:_UNIONIDAE	HETERUNIO_Lindholm,_1932
HEUDEANA_Frierson,_1922	SUBCLASS:_PALAEOHETERODONTA	ORDER:_UNIONIDA	FAMILY:_UNIONIDAE	HEUDEANA_Frierson,_1922
HYRIOPSIS_Conrad,_1853	SUBCLASS:_PALAEOHETERODONTA	ORDER:_UNIONIDA	FAMILY:_UNIONIDAE	HYRIOPSIS_Conrad,_1853
INDOPSEUDODON_Prashad,_1922	SUBCLASS:_PALAEOHETERODONTA	ORDER:_UNIONIDA	FAMILY:_UNIONIDAE	INDOPSEUDODON_Prashad,_1922
INVERSIDENS_Haas,_1911	SUBCLASS:_PALAEOHETERODONTA	ORDER:_UNIONIDA	FAMILY:_UNIONIDAE	INVERSIDENS_Haas,_1911
INVERSIUNIO_Habe,_1991	SUBCLASS:_PALAEOHETERODONTA	ORDER:_UNIONIDA	FAMILY:_UNIONIDAE	INVERSIUNIO_Habe,_1991
ISFARIOPSIS_Martinson,_1953	SUBCLASS:_PALAEOHETERODONTA	ORDER:_UNIONIDA	FAMILY:_UNIONIDAE	ISFARIOPSIS_Martinson,_1953
JUGOSUS_Simpson,_1914	SUBCLASS:_PALAEOHETERODONTA	ORDER:_UNIONIDA	FAMILY:_UNIONIDAE	JUGOSUS_Simpson,_1914
KALLIPHENGA_Haas,_1936	SUBCLASS:_PALAEOHETERODONTA	ORDER:_UNIONIDA	FAMILY:_UNIONIDAE	KALLIPHENGA_Haas,_1936
KISTINAIA_Haas,_1936	SUBCLASS:_PALAEOHETERODONTA	ORDER:_UNIONIDA	FAMILY:_UNIONIDAE	KISTINAIA_Haas,_1936
LAEVIROSTRIS_Simpson,_1900	SUBCLASS:_PALAEOHETERODONTA	ORDER:_UNIONIDA	FAMILY:_UNIONIDAE	LAEVIROSTRIS_Simpson,_1900
LAMELLIDENS_Simpson,_1900	SUBCLASS:_PALAEOHETERODONTA	ORDER:_UNIONIDA	FAMILY:_UNIONIDAE	LAMELLIDENS_Simpson,_1900
LAMPROTULA_Simpson,_1900	SUBCLASS:_PALAEOHETERODONTA	ORDER:_UNIONIDA	FAMILY:_UNIONIDAE	LAMPROTULA_Simpson,_1900
LAMPSILIS_Rafinesque,_1820	SUBCLASS:_PALAEOHETERODONTA	ORDER:_UNIONIDA	FAMILY:_UNIONIDAE	LAMPSILIS_Rafinesque,_1820
LANCEOLARIA_Conrad,_1853	SUBCLASS:_PALAEOHETERODONTA	ORDER:_UNIONIDA	FAMILY:_UNIONIDAE	LANCEOLARIA_Conrad,_1853
LASMIGONA_Rafinesque,_1831	SUBCLASS:_PALAEOHETERODONTA	ORDER:_UNIONIDA	FAMILY:_UNIONIDAE	LASMIGONA_Rafinesque,_1831
LEGUMINAIA_Conrad,_1865	SUBCLASS:_PALAEOHETERODONTA	ORDER:_UNIONIDA	FAMILY:_UNIONIDAE	LEGUMINAIA_Conrad,_1865
LEIOVIRGUS_Haas,_1912	SUBCLASS:_PALAEOHETERODONTA	ORDER:_UNIONIDA	FAMILY:_UNIONIDAE	LEIOVIRGUS_Haas,_1912
LEMIOX_Rafinesque,_1831	SUBCLASS:_PALAEOHETERODONTA	ORDER:_UNIONIDA	FAMILY:_UNIONIDAE	LEMIOX_Rafinesque,_1831
LENS_Simpson,_1900	SUBCLASS:_PALAEOHETERODONTA	ORDER:_UNIONIDA	FAMILY:_UNIONIDAE	LENS_Simpson,_1900
LEPIDODESMA_Simpson,_1896	SUBCLASS:_PALAEOHETERODONTA	ORDER:_UNIONIDA	FAMILY:_UNIONIDAE	LEPIDODESMA_Simpson,_1896
LEPTANODONTA_Wenz,_1927	SUBCLASS:_PALAEOHETERODONTA	ORDER:_UNIONIDA	FAMILY:_UNIONIDAE	LEPTANODONTA_Wenz,_1927
LEPTODEA_Rafinesque,_1820	SUBCLASS:_PALAEOHETERODONTA	ORDER:_UNIONIDA	FAMILY:_UNIONIDAE	LEPTODEA_Rafinesque,_1820
LIGUMIA_Swainson,_1840	SUBCLASS:_PALAEOHETERODONTA	ORDER:_UNIONIDA	FAMILY:_UNIONIDAE	LIGUMIA_Swainson,_1840
LUTEACARNEA_Frierson,_1927	SUBCLASS:_PALAEOHETERODONTA	ORDER:_UNIONIDA	FAMILY:_UNIONIDAE	LUTEACARNEA_Frierson,_1927
MAGNONAIAS_Utterback,_1915	SUBCLASS:_PALAEOHETERODONTA	ORDER:_UNIONIDA	FAMILY:_UNIONIDAE	MAGNONAIAS_Utterback,_1915
MARTENSNAIAS_Frierson,_1927	SUBCLASS:_PALAEOHETERODONTA	ORDER:_UNIONIDA	FAMILY:_UNIONIDAE	MARTENSNAIAS_Frierson,_1927
MEDIONIDUS_Simpson,_1900	SUBCLASS:_PALAEOHETERODONTA	ORDER:_UNIONIDA	FAMILY:_UNIONIDAE	MEDIONIDUS_Simpson,_1900
MEEKIELLA_Modell,_1964	SUBCLASS:_PALAEOHETERODONTA	ORDER:_UNIONIDA	FAMILY:_UNIONIDAE	MEEKIELLA_Modell,_1964
MEGALONOIDEA_MacNeil,_1935	SUBCLASS:_PALAEOHETERODONTA	ORDER:_UNIONIDA	FAMILY:_UNIONIDAE	MEGALONOIDEA_MacNeil,_1935
MESAFRA_Haas,_1936	SUBCLASS:_PALAEOHETERODONTA	ORDER:_UNIONIDA	FAMILY:_UNIONIDAE	MESAFRA_Haas,_1936
MESANODON_Crosse_&_Fischer,_1893	SUBCLASS:_PALAEOHETERODONTA	ORDER:_UNIONIDA	FAMILY:_UNIONIDAE	MESANODON_Crosse_&_Fischer,_1893
MESONAIAS_Crosse_&_Fischer,_1893	SUBCLASS:_PALAEOHETERODONTA	ORDER:_UNIONIDA	FAMILY:_UNIONIDAE	MESONAIAS_Crosse_&_Fischer,_1893
MICROCONDYLAEA_Vest,_1866	SUBCLASS:_PALAEOHETERODONTA	ORDER:_UNIONIDA	FAMILY:_UNIONIDAE	MICROCONDYLAEA_Vest,_1866
MICROMYA_Agassiz,_1852	SUBCLASS:_PALAEOHETERODONTA	ORDER:_UNIONIDA	FAMILY:_UNIONIDAE	MICROMYA_Agassiz,_1852
MICRONAIAS_Simpson,_1900	SUBCLASS:_PALAEOHETERODONTA	ORDER:_UNIONIDA	FAMILY:_UNIONIDAE	MICRONAIAS_Simpson,_1900
MIDDENDORFFINAIA_Moskvicheva_&_Starobogatov,_1973	SUBCLASS:_PALAEOHETERODONTA	ORDER:_UNIONIDA	FAMILY:_UNIONIDAE	MIDDENDORFFINAIA_Moskvicheva_&_Starobogatov,_1973
MONODONTINA_Conrad,_1853	SUBCLASS:_PALAEOHETERODONTA	ORDER:_UNIONIDA	FAMILY:_UNIONIDAE	MONODONTINA_Conrad,_1853
MWERUELLA_Haas,_1936	SUBCLASS:_PALAEOHETERODONTA	ORDER:_UNIONIDA	FAMILY:_UNIONIDAE	MWERUELLA_Haas,_1936
NANNONAIA_Haas,_1913	SUBCLASS:_PALAEOHETERODONTA	ORDER:_UNIONIDA	FAMILY:_UNIONIDAE	NANNONAIA_Haas,_1913
NEPHRITICA_Frierson,_1927	SUBCLASS:_PALAEOHETERODONTA	ORDER:_UNIONIDA	FAMILY:_UNIONIDAE	NEPHRITICA_Frierson,_1927
NEPHRONAIAS_Crosse_&_Fischer,_1894	SUBCLASS:_PALAEOHETERODONTA	ORDER:_UNIONIDA	FAMILY:_UNIONIDAE	NEPHRONAIAS_Crosse_&_Fischer,_1894
NITIA_Pallary,_1924	SUBCLASS:_PALAEOHETERODONTA	ORDER:_UNIONIDA	FAMILY:_UNIONIDAE	NITIA_Pallary,_1924
NYASSUNIO_Haas,_1936	SUBCLASS:_PALAEOHETERODONTA	ORDER:_UNIONIDA	FAMILY:_UNIONIDAE	NYASSUNIO_Haas,_1936
OBLIQUARIA_Rafinesque,_1820	SUBCLASS:_PALAEOHETERODONTA	ORDER:_UNIONIDA	FAMILY:_UNIONIDAE	OBLIQUARIA_Rafinesque,_1820
OBLIQUATA_Frierson,_1927	SUBCLASS:_PALAEOHETERODONTA	ORDER:_UNIONIDA	FAMILY:_UNIONIDAE	OBLIQUATA_Frierson,_1927
OBOVALIS_Simpson,_1900	SUBCLASS:_PALAEOHETERODONTA	ORDER:_UNIONIDA	FAMILY:_UNIONIDAE	OBOVALIS_Simpson,_1900
OBOVARIA_Rafinesque,_1819	SUBCLASS:_PALAEOHETERODONTA	ORDER:_UNIONIDA	FAMILY:_UNIONIDAE	OBOVARIA_Rafinesque,_1819
OGURANODONTA_Kuroda_&_Habe,_1987_?	SUBCLASS:_PALAEOHETERODONTA	ORDER:_UNIONIDA	FAMILY:_UNIONIDAE	OGURANODONTA_Kuroda_&_Habe,_1987_?
ORTHONYMUS_Agassiz,_1852	SUBCLASS:_PALAEOHETERODONTA	ORDER:_UNIONIDA	FAMILY:_UNIONIDAE	ORTHONYMUS_Agassiz,_1852
ORTMANNIANA_Frierson,_1927	SUBCLASS:_PALAEOHETERODONTA	ORDER:_UNIONIDA	FAMILY:_UNIONIDAE	ORTMANNIANA_Frierson,_1927
OXYNAIA_Haas,_1912	SUBCLASS:_PALAEOHETERODONTA	ORDER:_UNIONIDA	FAMILY:_UNIONIDAE	OXYNAIA_Haas,_1912
PACHYNAIAS_Fischer_&_Crosse,_1894	SUBCLASS:_PALAEOHETERODONTA	ORDER:_UNIONIDA	FAMILY:_UNIONIDAE	PACHYNAIAS_Fischer_&_Crosse,_1894
PALINDONAIA_Modell,_1950	SUBCLASS:_PALAEOHETERODONTA	ORDER:_UNIONIDA	FAMILY:_UNIONIDAE	PALINDONAIA_Modell,_1950
PARANODONTA_Kobayashi_&_Suzuki,_1936	SUBCLASS:_PALAEOHETERODONTA	ORDER:_UNIONIDA	FAMILY:_UNIONIDAE	PARANODONTA_Kobayashi_&_Suzuki,_1936
PARREYSIA_Conrad,_1853	SUBCLASS:_PALAEOHETERODONTA	ORDER:_UNIONIDA	FAMILY:_UNIONIDAE	PARREYSIA_Conrad,_1853
PARUNIO_Ping,_1931	SUBCLASS:_PALAEOHETERODONTA	ORDER:_UNIONIDA	FAMILY:_UNIONIDAE	PARUNIO_Ping,_1931
PEGIAS_Simpson,_1900_?	SUBCLASS:_PALAEOHETERODONTA	ORDER:_UNIONIDA	FAMILY:_UNIONIDAE	PEGIAS_Simpson,_1900_?
PENITA_Frierson,_1927	SUBCLASS:_PALAEOHETERODONTA	ORDER:_UNIONIDA	FAMILY:_UNIONIDAE	PENITA_Frierson,_1927
PHYLLONAIAS_Fischer_&_Crosse,_1894	SUBCLASS:_PALAEOHETERODONTA	ORDER:_UNIONIDA	FAMILY:_UNIONIDAE	PHYLLONAIAS_Fischer_&_Crosse,_1894
PHYSUNIO_Simpson,_1900	SUBCLASS:_PALAEOHETERODONTA	ORDER:_UNIONIDA	FAMILY:_UNIONIDAE	PHYSUNIO_Simpson,_1900
PILEA_Simpson,_1900	SUBCLASS:_PALAEOHETERODONTA	ORDER:_UNIONIDA	FAMILY:_UNIONIDAE	PILEA_Simpson,_1900
PILSBRYOCONCHA_Simpson,_1900	SUBCLASS:_PALAEOHETERODONTA	ORDER:_UNIONIDA	FAMILY:_UNIONIDAE	PILSBRYOCONCHA_Simpson,_1900
PLATYNAIAS_Walker,_1918	SUBCLASS:_PALAEOHETERODONTA	ORDER:_UNIONIDA	FAMILY:_UNIONIDAE	PLATYNAIAS_Walker,_1918
PLECTOMERUS_Conrad,_1853	SUBCLASS:_PALAEOHETERODONTA	ORDER:_UNIONIDA	FAMILY:_UNIONIDAE	PLECTOMERUS_Conrad,_1853
PLESIELLIPTIO_Russell,_1934	SUBCLASS:_PALAEOHETERODONTA	ORDER:_UNIONIDA	FAMILY:_UNIONIDAE	PLESIELLIPTIO_Russell,_1934
PLETHOBASUS_Simpson,_1900	SUBCLASS:_PALAEOHETERODONTA	ORDER:_UNIONIDA	FAMILY:_UNIONIDAE	PLETHOBASUS_Simpson,_1900
PLETHOLOPHUS_Simpson,_1900	SUBCLASS:_PALAEOHETERODONTA	ORDER:_UNIONIDA	FAMILY:_UNIONIDAE	PLETHOLOPHUS_Simpson,_1900
PLEUROBEMA_Rafinesque,_1820	SUBCLASS:_PALAEOHETERODONTA	ORDER:_UNIONIDA	FAMILY:_UNIONIDAE	PLEUROBEMA_Rafinesque,_1820
PLEURONAIA_Frierson,_1927	SUBCLASS:_PALAEOHETERODONTA	ORDER:_UNIONIDA	FAMILY:_UNIONIDAE	PLEURONAIA_Frierson,_1927
PLICONAIAS_Marshall,_1929	SUBCLASS:_PALAEOHETERODONTA	ORDER:_UNIONIDA	FAMILY:_UNIONIDAE	PLICONAIAS_Marshall,_1929
POPENAIAS_Frierson,_1927	SUBCLASS:_PALAEOHETERODONTA	ORDER:_UNIONIDA	FAMILY:_UNIONIDAE	POPENAIAS_Frierson,_1927
POTAMILUS_Rafinesque,_1818	SUBCLASS:_PALAEOHETERODONTA	ORDER:_UNIONIDA	FAMILY:_UNIONIDAE	POTAMILUS_Rafinesque,_1818
POTOMIDA_Swainson,_1840	SUBCLASS:_PALAEOHETERODONTA	ORDER:_UNIONIDA	FAMILY:_UNIONIDAE	POTOMIDA_Swainson,_1840
PRESSIDENS_Haas,_1900	SUBCLASS:_PALAEOHETERODONTA	ORDER:_UNIONIDA	FAMILY:_UNIONIDAE	PRESSIDENS_Haas,_1900
PRESSODONTA_Simpson,_1900	SUBCLASS:_PALAEOHETERODONTA	ORDER:_UNIONIDA	FAMILY:_UNIONIDAE	PRESSODONTA_Simpson,_1900
PRISODONTOPSIS_Tomlin,_1928	SUBCLASS:_PALAEOHETERODONTA	ORDER:_UNIONIDA	FAMILY:_UNIONIDAE	PRISODONTOPSIS_Tomlin,_1928
PROHYRIOPSIS_Haas,_1914	SUBCLASS:_PALAEOHETERODONTA	ORDER:_UNIONIDA	FAMILY:_UNIONIDAE	PROHYRIOPSIS_Haas,_1914
PROLANCEALARIA_Moskvicheva,_1973	SUBCLASS:_PALAEOHETERODONTA	ORDER:_UNIONIDA	FAMILY:_UNIONIDAE	PROLANCEALARIA_Moskvicheva,_1973
PROLASMIDONTA_Ortmann,_1914	SUBCLASS:_PALAEOHETERODONTA	ORDER:_UNIONIDA	FAMILY:_UNIONIDAE	PROLASMIDONTA_Ortmann,_1914
PRONODULARIA_Starobogatov,_1970	SUBCLASS:_PALAEOHETERODONTA	ORDER:_UNIONIDA	FAMILY:_UNIONIDAE	PRONODULARIA_Starobogatov,_1970
PROPARREYSIA_Pilsbry,_1921	SUBCLASS:_PALAEOHETERODONTA	ORDER:_UNIONIDA	FAMILY:_UNIONIDAE	PROPARREYSIA_Pilsbry,_1921
PROTAMBLEMA_Modell,_1957	SUBCLASS:_PALAEOHETERODONTA	ORDER:_UNIONIDA	FAMILY:_UNIONIDAE	PROTAMBLEMA_Modell,_1957
PROTELLIPTIO_Russell,_1934	SUBCLASS:_PALAEOHETERODONTA	ORDER:_UNIONIDA	FAMILY:_UNIONIDAE	PROTELLIPTIO_Russell,_1934
PROTOPOMIDA_Modell,_1964	SUBCLASS:_PALAEOHETERODONTA	ORDER:_UNIONIDA	FAMILY:_UNIONIDAE	PROTOPOMIDA_Modell,_1964
PROTUNIO_Haas,_1913	SUBCLASS:_PALAEOHETERODONTA	ORDER:_UNIONIDA	FAMILY:_UNIONIDAE	PROTUNIO_Haas,_1913
PSEUDANODONTA_Bourguignat,_1876	SUBCLASS:_PALAEOHETERODONTA	ORDER:_UNIONIDA	FAMILY:_UNIONIDAE	PSEUDANODONTA_Bourguignat,_1876
PSEUDOBOVARIA_Adam,_1957	SUBCLASS:_PALAEOHETERODONTA	ORDER:_UNIONIDA	FAMILY:_UNIONIDAE	PSEUDOBOVARIA_Adam,_1957
PSEUDOCOELATURA_Germain,_1921	SUBCLASS:_PALAEOHETERODONTA	ORDER:_UNIONIDA	FAMILY:_UNIONIDAE	PSEUDOCOELATURA_Germain,_1921
PSEUDODIPLODON_Adam,_1957	SUBCLASS:_PALAEOHETERODONTA	ORDER:_UNIONIDA	FAMILY:_UNIONIDAE	PSEUDODIPLODON_Adam,_1957
PSEUDODON_Gould,_1844	SUBCLASS:_PALAEOHETERODONTA	ORDER:_UNIONIDA	FAMILY:_UNIONIDAE	PSEUDODON_Gould,_1844
PSEUDODONTOIDEUS_Frierson,_1927	SUBCLASS:_PALAEOHETERODONTA	ORDER:_UNIONIDA	FAMILY:_UNIONIDAE	PSEUDODONTOIDEUS_Frierson,_1927
PSEUDODONTOPSIS_Kobelt,_1912	SUBCLASS:_PALAEOHETERODONTA	ORDER:_UNIONIDA	FAMILY:_UNIONIDAE	PSEUDODONTOPSIS_Kobelt,_1912
PSEUDOLEGUMINAIA_Germain,_1911	SUBCLASS:_PALAEOHETERODONTA	ORDER:_UNIONIDA	FAMILY:_UNIONIDAE	PSEUDOLEGUMINAIA_Germain,_1911
PSEUDOPARREYSIA_Woodward,_1965	SUBCLASS:_PALAEOHETERODONTA	ORDER:_UNIONIDA	FAMILY:_UNIONIDAE	PSEUDOPARREYSIA_Woodward,_1965
PSEUDOPOTOMIDA_Moskvicheva_&_Starobogatov,_1973	SUBCLASS:_PALAEOHETERODONTA	ORDER:_UNIONIDA	FAMILY:_UNIONIDAE	PSEUDOPOTOMIDA_Moskvicheva_&_Starobogatov,_1973
PSORONAIAS_Crosse_&_Fischer,_1893	SUBCLASS:_PALAEOHETERODONTA	ORDER:_UNIONIDA	FAMILY:_UNIONIDAE	PSORONAIAS_Crosse_&_Fischer,_1893
PSORULA_Haas,_1930	SUBCLASS:_PALAEOHETERODONTA	ORDER:_UNIONIDA	FAMILY:_UNIONIDAE	PSORULA_Haas,_1930
PTEROSYNA_Rafinesque,_1831	SUBCLASS:_PALAEOHETERODONTA	ORDER:_UNIONIDA	FAMILY:_UNIONIDAE	PTEROSYNA_Rafinesque,_1831
PTYCHOBRANCHUS_Simpson,_1900	SUBCLASS:_PALAEOHETERODONTA	ORDER:_UNIONIDA	FAMILY:_UNIONIDAE	PTYCHOBRANCHUS_Simpson,_1900
PTYCHORHYCHOIDEUS_Modell,_1931	SUBCLASS:_PALAEOHETERODONTA	ORDER:_UNIONIDA	FAMILY:_UNIONIDAE	PTYCHORHYCHOIDEUS_Modell,_1931
PTYCHORHYNCHUS_Simpson,_1900	SUBCLASS:_PALAEOHETERODONTA	ORDER:_UNIONIDA	FAMILY:_UNIONIDAE	PTYCHORHYNCHUS_Simpson,_1900
PYGANODON_Crosse_&_Fischer,_1894	SUBCLASS:_PALAEOHETERODONTA	ORDER:_UNIONIDA	FAMILY:_UNIONIDAE	PYGANODON_Crosse_&_Fischer,_1894
QUADRULA_Rafinesque,_1820	SUBCLASS:_PALAEOHETERODONTA	ORDER:_UNIONIDA	FAMILY:_UNIONIDAE	QUADRULA_Rafinesque,_1820
QUINCUNCINA_Ortmann,_1922	SUBCLASS:_PALAEOHETERODONTA	ORDER:_UNIONIDA	FAMILY:_UNIONIDAE	QUINCUNCINA_Ortmann,_1922
RADIATULA_Simpson,_1900	SUBCLASS:_PALAEOHETERODONTA	ORDER:_UNIONIDA	FAMILY:_UNIONIDAE	RADIATULA_Simpson,_1900
RETICULATUS_Frierson,_1927	SUBCLASS:_PALAEOHETERODONTA	ORDER:_UNIONIDA	FAMILY:_UNIONIDAE	RETICULATUS_Frierson,_1927
RHABDOTOPHORUS_Russell,_1935	SUBCLASS:_PALAEOHETERODONTA	ORDER:_UNIONIDA	FAMILY:_UNIONIDAE	RHABDOTOPHORUS_Russell,_1935
RHOMBUNIOPSIS_Haas,_1920	SUBCLASS:_PALAEOHETERODONTA	ORDER:_UNIONIDA	FAMILY:_UNIONIDAE	RHOMBUNIOPSIS_Haas,_1920
RHYTIDONAIA_Haas,_1936	SUBCLASS:_PALAEOHETERODONTA	ORDER:_UNIONIDA	FAMILY:_UNIONIDAE	RHYTIDONAIA_Haas,_1936
RICHTOFENIA_Modell,_1964	SUBCLASS:_PALAEOHETERODONTA	ORDER:_UNIONIDA	FAMILY:_UNIONIDAE	RICHTOFENIA_Modell,_1964
ROTUNDARIA_Rafinesque,_1820	SUBCLASS:_PALAEOHETERODONTA	ORDER:_UNIONIDA	FAMILY:_UNIONIDAE	ROTUNDARIA_Rafinesque,_1820
SAHARELLA_Mongin,_1963	SUBCLASS:_PALAEOHETERODONTA	ORDER:_UNIONIDA	FAMILY:_UNIONIDAE	SAHARELLA_Mongin,_1963
SCABIES_Haas,_1911	SUBCLASS:_PALAEOHETERODONTA	ORDER:_UNIONIDA	FAMILY:_UNIONIDAE	SCABIES_Haas,_1911
SCALENILLA_Ortmann_&_Walker,_1922	SUBCLASS:_PALAEOHETERODONTA	ORDER:_UNIONIDA	FAMILY:_UNIONIDAE	SCALENILLA_Ortmann_&_Walker,_1922
SCHEPMANIA_Haas,_1912	SUBCLASS:_PALAEOHETERODONTA	ORDER:_UNIONIDA	FAMILY:_UNIONIDAE	SCHEPMANIA_Haas,_1912
SCHISTODESMUS_Simpson,_1900	SUBCLASS:_PALAEOHETERODONTA	ORDER:_UNIONIDA	FAMILY:_UNIONIDAE	SCHISTODESMUS_Simpson,_1900
SCRIPTOLAMPROTULA_Modell,_1964	SUBCLASS:_PALAEOHETERODONTA	ORDER:_UNIONIDA	FAMILY:_UNIONIDAE	SCRIPTOLAMPROTULA_Modell,_1964
SCULPTUNIO_Lindholm,_1932	SUBCLASS:_PALAEOHETERODONTA	ORDER:_UNIONIDA	FAMILY:_UNIONIDAE	SCULPTUNIO_Lindholm,_1932
SIMPSONELLA_Cockerell,_1903	SUBCLASS:_PALAEOHETERODONTA	ORDER:_UNIONIDA	FAMILY:_UNIONIDAE	SIMPSONELLA_Cockerell,_1903
SIMPSONICONCHA_Frierson,_1914	SUBCLASS:_PALAEOHETERODONTA	ORDER:_UNIONIDA	FAMILY:_UNIONIDAE	SIMPSONICONCHA_Frierson,_1914
SIMPSONUNIO_Starobogatov,_1970	SUBCLASS:_PALAEOHETERODONTA	ORDER:_UNIONIDA	FAMILY:_UNIONIDAE	SIMPSONUNIO_Starobogatov,_1970
SOLENAIA_Conrad,_1868	SUBCLASS:_PALAEOHETERODONTA	ORDER:_UNIONIDA	FAMILY:_UNIONIDAE	SOLENAIA_Conrad,_1868
SPHENONAIAS_Crosse_&_Fischer,_1894	SUBCLASS:_PALAEOHETERODONTA	ORDER:_UNIONIDA	FAMILY:_UNIONIDAE	SPHENONAIAS_Crosse_&_Fischer,_1894
SPRICHIA_Modell,_1942	SUBCLASS:_PALAEOHETERODONTA	ORDER:_UNIONIDA	FAMILY:_UNIONIDAE	SPRICHIA_Modell,_1942
STROPHITUS_Rafinesque,_1820	SUBCLASS:_PALAEOHETERODONTA	ORDER:_UNIONIDA	FAMILY:_UNIONIDAE	STROPHITUS_Rafinesque,_1820
SUBTENTUS_Frierson,_1927	SUBCLASS:_PALAEOHETERODONTA	ORDER:_UNIONIDA	FAMILY:_UNIONIDAE	SUBTENTUS_Frierson,_1927
SULCATAPEX_Yen,_1946	SUBCLASS:_PALAEOHETERODONTA	ORDER:_UNIONIDA	FAMILY:_UNIONIDAE	SULCATAPEX_Yen,_1946
SULCATULA_Leroy,_1940	SUBCLASS:_PALAEOHETERODONTA	ORDER:_UNIONIDA	FAMILY:_UNIONIDAE	SULCATULA_Leroy,_1940
SULCULARIA_Rafinesque,_1831	SUBCLASS:_PALAEOHETERODONTA	ORDER:_UNIONIDA	FAMILY:_UNIONIDAE	SULCULARIA_Rafinesque,_1831
TAMESNELLA_Mongin,_1963	SUBCLASS:_PALAEOHETERODONTA	ORDER:_UNIONIDA	FAMILY:_UNIONIDAE	TAMESNELLA_Mongin,_1963
TERUELLA_Mongin,_1965	SUBCLASS:_PALAEOHETERODONTA	ORDER:_UNIONIDA	FAMILY:_UNIONIDAE	TERUELLA_Mongin,_1965
TIHKIA_Sahni_&_Tewari,_1958	SUBCLASS:_PALAEOHETERODONTA	ORDER:_UNIONIDA	FAMILY:_UNIONIDAE	TIHKIA_Sahni_&_Tewari,_1958
TORULOSA_Frierson,_1927	SUBCLASS:_PALAEOHETERODONTA	ORDER:_UNIONIDA	FAMILY:_UNIONIDAE	TORULOSA_Frierson,_1927
TRAPEZOIDEUS_Simpson,_1900	SUBCLASS:_PALAEOHETERODONTA	ORDER:_UNIONIDA	FAMILY:_UNIONIDAE	TRAPEZOIDEUS_Simpson,_1900
TRITOGONIA_Agassiz,_1852	SUBCLASS:_PALAEOHETERODONTA	ORDER:_UNIONIDA	FAMILY:_UNIONIDAE	TRITOGONIA_Agassiz,_1852
TRUNCILLA_Rafinesque,_1820	SUBCLASS:_PALAEOHETERODONTA	ORDER:_UNIONIDA	FAMILY:_UNIONIDAE	TRUNCILLA_Rafinesque,_1820
TRUNCILLOPSIS_Ortmann_&_Walker,_1922	SUBCLASS:_PALAEOHETERODONTA	ORDER:_UNIONIDA	FAMILY:_UNIONIDAE	TRUNCILLOPSIS_Ortmann_&_Walker,_1922
TUBERUNIO_Lindholm,_1932	SUBCLASS:_PALAEOHETERODONTA	ORDER:_UNIONIDA	FAMILY:_UNIONIDAE	TUBERUNIO_Lindholm,_1932
UNIANDRA_Haas,_1912	SUBCLASS:_PALAEOHETERODONTA	ORDER:_UNIONIDA	FAMILY:_UNIONIDAE	UNIANDRA_Haas,_1912
UNIO_Philipsson,_1788	SUBCLASS:_PALAEOHETERODONTA	ORDER:_UNIONIDA	FAMILY:_UNIONIDAE	UNIO_Philipsson,_1788
UNIOMERUS_Conrad,_1853	SUBCLASS:_PALAEOHETERODONTA	ORDER:_UNIONIDA	FAMILY:_UNIONIDAE	UNIOMERUS_Conrad,_1853
UNIONETTA_Haas,_1955	SUBCLASS:_PALAEOHETERODONTA	ORDER:_UNIONIDA	FAMILY:_UNIONIDAE	UNIONETTA_Haas,_1955
UTTERBACKIANA_Frierson,_1927	SUBCLASS:_PALAEOHETERODONTA	ORDER:_UNIONIDA	FAMILY:_UNIONIDAE	UTTERBACKIANA_Frierson,_1927
VANDERSCHLIEA_Modell,_1943	SUBCLASS:_PALAEOHETERODONTA	ORDER:_UNIONIDA	FAMILY:_UNIONIDAE	VANDERSCHLIEA_Modell,_1943
VELUNIO_Haas,_1914	SUBCLASS:_PALAEOHETERODONTA	ORDER:_UNIONIDA	FAMILY:_UNIONIDAE	VELUNIO_Haas,_1914
VENUSTACONCHA_Thiele,_1934	SUBCLASS:_PALAEOHETERODONTA	ORDER:_UNIONIDA	FAMILY:_UNIONIDAE	VENUSTACONCHA_Thiele,_1934
VETULONAIA_Branson,_1935	SUBCLASS:_PALAEOHETERODONTA	ORDER:_UNIONIDA	FAMILY:_UNIONIDAE	VETULONAIA_Branson,_1935
VILLOSA_Frierson,_1927	SUBCLASS:_PALAEOHETERODONTA	ORDER:_UNIONIDA	FAMILY:_UNIONIDAE	VILLOSA_Frierson,_1927
VIRGUS_Simpson,_1900	SUBCLASS:_PALAEOHETERODONTA	ORDER:_UNIONIDA	FAMILY:_UNIONIDAE	VIRGUS_Simpson,_1900
WENZIELLA_Modell,_1959	SUBCLASS:_PALAEOHETERODONTA	ORDER:_UNIONIDA	FAMILY:_UNIONIDAE	WENZIELLA_Modell,_1959
YENIELLA_Modell,_1964	SUBCLASS:_PALAEOHETERODONTA	ORDER:_UNIONIDA	FAMILY:_UNIONIDAE	YENIELLA_Modell,_1964
ZAIRELLA_Haas,_1962	SUBCLASS:_PALAEOHETERODONTA	ORDER:_UNIONIDA	FAMILY:_UNIONIDAE	ZAIRELLA_Haas,_1962
ZAIRIA_Rochebrune,_1886	SUBCLASS:_PALAEOHETERODONTA	ORDER:_UNIONIDA	FAMILY:_UNIONIDAE	ZAIRIA_Rochebrune,_1886
ANATINELLA_Sowerby,_1833	SUBCLASS:_HETERODONTA	ORDER:_CHAMIDA	FAMILY:_ANATINELLIDAE	ANATINELLA_Sowerby,_1833
ARCHAEOCARDIUM_Khalfin,_1940	SUBCLASS:_HETERODONTA	ORDER:_CHAMIDA	FAMILY:_ARCHAEOCARDIIDAE	ARCHAEOCARDIUM_Khalfin,_1940
AMBONICARDIA_Whitfield,_1885	SUBCLASS:_HETERODONTA	ORDER:_CHAMIDA	FAMILY:_ARCTICIDAE	AMBONICARDIA_Whitfield,_1885
ANISOCARDIA_Munier-Chalmas,_1863	SUBCLASS:_HETERODONTA	ORDER:_CHAMIDA	FAMILY:_ARCTICIDAE	ANISOCARDIA_Munier-Chalmas,_1863
ANTIQUICYPRINA_Casey,_1952	SUBCLASS:_HETERODONTA	ORDER:_CHAMIDA	FAMILY:_ARCTICIDAE	ANTIQUICYPRINA_Casey,_1952
ARCTICA_Schumacher,_1817	SUBCLASS:_HETERODONTA	ORDER:_CHAMIDA	FAMILY:_ARCTICIDAE	ARCTICA_Schumacher,_1817
BRADICARDIA_Loriol,_1891	SUBCLASS:_HETERODONTA	ORDER:_CHAMIDA	FAMILY:_ARCTICIDAE	BRADICARDIA_Loriol,_1891
CICATREA_Stoliczka,_1870	SUBCLASS:_HETERODONTA	ORDER:_CHAMIDA	FAMILY:_ARCTICIDAE	CICATREA_Stoliczka,_1870
COELOCYPRINA_Douvillé,_1921	SUBCLASS:_HETERODONTA	ORDER:_CHAMIDA	FAMILY:_ARCTICIDAE	COELOCYPRINA_Douvillé,_1921
COLLIGNONICARDIA_Mahmoud,_1955	SUBCLASS:_HETERODONTA	ORDER:_CHAMIDA	FAMILY:_ARCTICIDAE	COLLIGNONICARDIA_Mahmoud,_1955
DIETRICHIA_Reck,_1921	SUBCLASS:_HETERODONTA	ORDER:_CHAMIDA	FAMILY:_ARCTICIDAE	DIETRICHIA_Reck,_1921
EOTRAPEZIUM_Douvillé,_1912	SUBCLASS:_HETERODONTA	ORDER:_CHAMIDA	FAMILY:_ARCTICIDAE	EOTRAPEZIUM_Douvillé,_1912
EPICYPRINA_Casey,_1952	SUBCLASS:_HETERODONTA	ORDER:_CHAMIDA	FAMILY:_ARCTICIDAE	EPICYPRINA_Casey,_1952
ETEA_Conrad,_1873	SUBCLASS:_HETERODONTA	ORDER:_CHAMIDA	FAMILY:_ARCTICIDAE	ETEA_Conrad,_1873
FISSILUNULA_Etheridge,_1902	SUBCLASS:_HETERODONTA	ORDER:_CHAMIDA	FAMILY:_ARCTICIDAE	FISSILUNULA_Etheridge,_1902
GYTHEMON_Casey,_1952	SUBCLASS:_HETERODONTA	ORDER:_CHAMIDA	FAMILY:_ARCTICIDAE	GYTHEMON_Casey,_1952
HARTWELLIA_Kitchin,_1926	SUBCLASS:_HETERODONTA	ORDER:_CHAMIDA	FAMILY:_ARCTICIDAE	HARTWELLIA_Kitchin,_1926
ISOCYPRINA_Röder,_1882	SUBCLASS:_HETERODONTA	ORDER:_CHAMIDA	FAMILY:_ARCTICIDAE	ISOCYPRINA_Röder,_1882
IZUMIA_Ichikawa,_1963	SUBCLASS:_HETERODONTA	ORDER:_CHAMIDA	FAMILY:_ARCTICIDAE	IZUMIA_Ichikawa,_1963
KOBYA_Loriol,_1901	SUBCLASS:_HETERODONTA	ORDER:_CHAMIDA	FAMILY:_ARCTICIDAE	KOBYA_Loriol,_1901
LOPARIA_Oppenheim,_1901	SUBCLASS:_HETERODONTA	ORDER:_CHAMIDA	FAMILY:_ARCTICIDAE	LOPARIA_Oppenheim,_1901
MICROCYPRINA_Cossmann,_1921	SUBCLASS:_HETERODONTA	ORDER:_CHAMIDA	FAMILY:_ARCTICIDAE	MICROCYPRINA_Cossmann,_1921
MOKATTAMIA_Mayer,_1889	SUBCLASS:_HETERODONTA	ORDER:_CHAMIDA	FAMILY:_ARCTICIDAE	MOKATTAMIA_Mayer,_1889
PLATOPIS_Whitfield,_1891	SUBCLASS:_HETERODONTA	ORDER:_CHAMIDA	FAMILY:_ARCTICIDAE	PLATOPIS_Whitfield,_1891
PLESIOCYPRINA_Fischer,_1887	SUBCLASS:_HETERODONTA	ORDER:_CHAMIDA	FAMILY:_ARCTICIDAE	PLESIOCYPRINA_Fischer,_1887
PROCYPRINA_Casey,_1952	SUBCLASS:_HETERODONTA	ORDER:_CHAMIDA	FAMILY:_ARCTICIDAE	PROCYPRINA_Casey,_1952
PRONOELLA_Fischer,_1887	SUBCLASS:_HETERODONTA	ORDER:_CHAMIDA	FAMILY:_ARCTICIDAE	PRONOELLA_Fischer,_1887
PROVENIELLA_Casey,_1952	SUBCLASS:_HETERODONTA	ORDER:_CHAMIDA	FAMILY:_ARCTICIDAE	PROVENIELLA_Casey,_1952
PSEUDOTRAPEZIUM_Fischer,_1887	SUBCLASS:_HETERODONTA	ORDER:_CHAMIDA	FAMILY:_ARCTICIDAE	PSEUDOTRAPEZIUM_Fischer,_1887
PYGOCARDIA_Fischer,_1887	SUBCLASS:_HETERODONTA	ORDER:_CHAMIDA	FAMILY:_ARCTICIDAE	PYGOCARDIA_Fischer,_1887
RAETOLUCINA_Osswald,_1930	SUBCLASS:_HETERODONTA	ORDER:_CHAMIDA	FAMILY:_ARCTICIDAE	RAETOLUCINA_Osswald,_1930
ROLLIERELLA_Cossmann,_1924	SUBCLASS:_HETERODONTA	ORDER:_CHAMIDA	FAMILY:_ARCTICIDAE	ROLLIERELLA_Cossmann,_1924
ROUDAIRIA_Munier-Chalmas,_1881	SUBCLASS:_HETERODONTA	ORDER:_CHAMIDA	FAMILY:_ARCTICIDAE	ROUDAIRIA_Munier-Chalmas,_1881
SCHEDOTRAPEZIUM_Stewart,_1930	SUBCLASS:_HETERODONTA	ORDER:_CHAMIDA	FAMILY:_ARCTICIDAE	SCHEDOTRAPEZIUM_Stewart,_1930
SOMARCTICA_Tamura,_1960	SUBCLASS:_HETERODONTA	ORDER:_CHAMIDA	FAMILY:_ARCTICIDAE	SOMARCTICA_Tamura,_1960
STAFFINELLA_Casey,_1952	SUBCLASS:_HETERODONTA	ORDER:_CHAMIDA	FAMILY:_ARCTICIDAE	STAFFINELLA_Casey,_1952
TEALBYA_Casey,_1952	SUBCLASS:_HETERODONTA	ORDER:_CHAMIDA	FAMILY:_ARCTICIDAE	TEALBYA_Casey,_1952
TENEA_Conrad,_1870	SUBCLASS:_HETERODONTA	ORDER:_CHAMIDA	FAMILY:_ARCTICIDAE	TENEA_Conrad,_1870
TORTARCTICA_Casey,_1961	SUBCLASS:_HETERODONTA	ORDER:_CHAMIDA	FAMILY:_ARCTICIDAE	TORTARCTICA_Casey,_1961
VECTIANELLA_Casey,_1952	SUBCLASS:_HETERODONTA	ORDER:_CHAMIDA	FAMILY:_ARCTICIDAE	VECTIANELLA_Casey,_1952
VENERICYPRINA_Casey,_1952	SUBCLASS:_HETERODONTA	ORDER:_CHAMIDA	FAMILY:_ARCTICIDAE	VENERICYPRINA_Casey,_1952
VENIELLA_Stoliczka,_1870	SUBCLASS:_HETERODONTA	ORDER:_CHAMIDA	FAMILY:_ARCTICIDAE	VENIELLA_Stoliczka,_1870
VENILICARDIA_Stoliczka,_1870	SUBCLASS:_HETERODONTA	ORDER:_CHAMIDA	FAMILY:_ARCTICIDAE	VENILICARDIA_Stoliczka,_1870
AMPHIARAUS_Vokes,_1946	SUBCLASS:_HETERODONTA	ORDER:_CHAMIDA	FAMILY:_ASTARTIDAE	AMPHIARAUS_Vokes,_1946
ASHTAROTHA_Dall,_1903	SUBCLASS:_HETERODONTA	ORDER:_CHAMIDA	FAMILY:_ASTARTIDAE	ASHTAROTHA_Dall,_1903
ASTARTE_Sowerby,_1816	SUBCLASS:_HETERODONTA	ORDER:_CHAMIDA	FAMILY:_ASTARTIDAE	ASTARTE_Sowerby,_1816
ASTARTELLA_Hall_&_Whitney,_1958	SUBCLASS:_HETERODONTA	ORDER:_CHAMIDA	FAMILY:_ASTARTIDAE	ASTARTELLA_Hall_&_Whitney,_1958
ASTARTELLOPSIS_Beurlen,_1954	SUBCLASS:_HETERODONTA	ORDER:_CHAMIDA	FAMILY:_ASTARTIDAE	ASTARTELLOPSIS_Beurlen,_1954
ASTARTEMYA_Stephenson,_1941	SUBCLASS:_HETERODONTA	ORDER:_CHAMIDA	FAMILY:_ASTARTIDAE	ASTARTEMYA_Stephenson,_1941
ASTARTOPIS_Wöhrmann,_1889	SUBCLASS:_HETERODONTA	ORDER:_CHAMIDA	FAMILY:_ASTARTIDAE	ASTARTOPIS_Wöhrmann,_1889
ASTARTOPSIS_Loriol,_1891	SUBCLASS:_HETERODONTA	ORDER:_CHAMIDA	FAMILY:_ASTARTIDAE	ASTARTOPSIS_Loriol,_1891
BRUNIASTARTE_Chavan,_1952	SUBCLASS:_HETERODONTA	ORDER:_CHAMIDA	FAMILY:_ASTARTIDAE	BRUNIASTARTE_Chavan,_1952
BYTHIAMENA_Gardner,_1926	SUBCLASS:_HETERODONTA	ORDER:_CHAMIDA	FAMILY:_ASTARTIDAE	BYTHIAMENA_Gardner,_1926
CARDINIOPSIS_Stanton,_1895	SUBCLASS:_HETERODONTA	ORDER:_CHAMIDA	FAMILY:_ASTARTIDAE	CARDINIOPSIS_Stanton,_1895
CARINASTARTE_Hinsch,_1952	SUBCLASS:_HETERODONTA	ORDER:_CHAMIDA	FAMILY:_ASTARTIDAE	CARINASTARTE_Hinsch,_1952
COELASTARTE_Böhm,_1893	SUBCLASS:_HETERODONTA	ORDER:_CHAMIDA	FAMILY:_ASTARTIDAE	COELASTARTE_Böhm,_1893
COELOPIS_Fischer,_1887	SUBCLASS:_HETERODONTA	ORDER:_CHAMIDA	FAMILY:_ASTARTIDAE	COELOPIS_Fischer,_1887
CRASSATELLINA_Meek,_1871	SUBCLASS:_HETERODONTA	ORDER:_CHAMIDA	FAMILY:_ASTARTIDAE	CRASSATELLINA_Meek,_1871
CRASSATELLOPSIS_Beushausen,_1895	SUBCLASS:_HETERODONTA	ORDER:_CHAMIDA	FAMILY:_ASTARTIDAE	CRASSATELLOPSIS_Beushausen,_1895
CRUSTULOIDES_Harris,_1919	SUBCLASS:_HETERODONTA	ORDER:_CHAMIDA	FAMILY:_ASTARTIDAE	CRUSTULOIDES_Harris,_1919
CRYPTOCOELOPIS_Bittner,_1895	SUBCLASS:_HETERODONTA	ORDER:_CHAMIDA	FAMILY:_ASTARTIDAE	CRYPTOCOELOPIS_Bittner,_1895
DIGITARIA_S._Wood,_1853	SUBCLASS:_HETERODONTA	ORDER:_CHAMIDA	FAMILY:_ASTARTIDAE	DIGITARIA_S._Wood,_1853
DIGITARIOPSIS_Chavan,_1952	SUBCLASS:_HETERODONTA	ORDER:_CHAMIDA	FAMILY:_ASTARTIDAE	DIGITARIOPSIS_Chavan,_1952
DISPARILIA_Chavan,_1953	SUBCLASS:_HETERODONTA	ORDER:_CHAMIDA	FAMILY:_ASTARTIDAE	DISPARILIA_Chavan,_1953
DOZYIA_Dewalque,_1868	SUBCLASS:_HETERODONTA	ORDER:_CHAMIDA	FAMILY:_ASTARTIDAE	DOZYIA_Dewalque,_1868
ENSIO_Cox,_1962	SUBCLASS:_HETERODONTA	ORDER:_CHAMIDA	FAMILY:_ASTARTIDAE	ENSIO_Cox,_1962
EOASTARTE_Ciriacks,_1963	SUBCLASS:_HETERODONTA	ORDER:_CHAMIDA	FAMILY:_ASTARTIDAE	EOASTARTE_Ciriacks,_1963
EODON_Hall,_1877	SUBCLASS:_HETERODONTA	ORDER:_CHAMIDA	FAMILY:_ASTARTIDAE	EODON_Hall,_1877
ERIPHYLA_Gabb,_1864	SUBCLASS:_HETERODONTA	ORDER:_CHAMIDA	FAMILY:_ASTARTIDAE	ERIPHYLA_Gabb,_1864
ERIPHYLOPSIS_Meek,_1876	SUBCLASS:_HETERODONTA	ORDER:_CHAMIDA	FAMILY:_ASTARTIDAE	ERIPHYLOPSIS_Meek,_1876
FILATOVAELLA_Merklin,_1959	SUBCLASS:_HETERODONTA	ORDER:_CHAMIDA	FAMILY:_ASTARTIDAE	FILATOVAELLA_Merklin,_1959
FREIASTARTE_Chavan,_1952	SUBCLASS:_HETERODONTA	ORDER:_CHAMIDA	FAMILY:_ASTARTIDAE	FREIASTARTE_Chavan,_1952
GOODALLIA_Turton,_1822	SUBCLASS:_HETERODONTA	ORDER:_CHAMIDA	FAMILY:_ASTARTIDAE	GOODALLIA_Turton,_1822
GROTRIANIA_Speyer,_1860	SUBCLASS:_HETERODONTA	ORDER:_CHAMIDA	FAMILY:_ASTARTIDAE	GROTRIANIA_Speyer,_1860
HERZOGINA_Chavan,_1952	SUBCLASS:_HETERODONTA	ORDER:_CHAMIDA	FAMILY:_ASTARTIDAE	HERZOGINA_Chavan,_1952
HETEROPIS_Böhm,_1893	SUBCLASS:_HETERODONTA	ORDER:_CHAMIDA	FAMILY:_ASTARTIDAE	HETEROPIS_Böhm,_1893
ISOCRASSINA_Chavan,_1949	SUBCLASS:_HETERODONTA	ORDER:_CHAMIDA	FAMILY:_ASTARTIDAE	ISOCRASSINA_Chavan,_1949
KAIBABELLA_Chronic,_1952	SUBCLASS:_HETERODONTA	ORDER:_CHAMIDA	FAMILY:_ASTARTIDAE	KAIBABELLA_Chronic,_1952
LAEVASTARTE_Hinsch,_1952	SUBCLASS:_HETERODONTA	ORDER:_CHAMIDA	FAMILY:_ASTARTIDAE	LAEVASTARTE_Hinsch,_1952
LECKHAMPTONIA_Cox_&_Arkell,_1948	SUBCLASS:_HETERODONTA	ORDER:_CHAMIDA	FAMILY:_ASTARTIDAE	LECKHAMPTONIA_Cox_&_Arkell,_1948
LIRODISCUS_Conrad,_1869	SUBCLASS:_HETERODONTA	ORDER:_CHAMIDA	FAMILY:_ASTARTIDAE	LIRODISCUS_Conrad,_1869
MEGAPRAECONIA_Chavan,_1952	SUBCLASS:_HETERODONTA	ORDER:_CHAMIDA	FAMILY:_ASTARTIDAE	MEGAPRAECONIA_Chavan,_1952
NEOCRASSINA_Fischer,_1887	SUBCLASS:_HETERODONTA	ORDER:_CHAMIDA	FAMILY:_ASTARTIDAE	NEOCRASSINA_Fischer,_1887
NICANIELLA_Chavan,_1945	SUBCLASS:_HETERODONTA	ORDER:_CHAMIDA	FAMILY:_ASTARTIDAE	NICANIELLA_Chavan,_1945
OPIS_Defrance,_1825	SUBCLASS:_HETERODONTA	ORDER:_CHAMIDA	FAMILY:_ASTARTIDAE	OPIS_Defrance,_1825
OPISOMA_Stoliczka,_1871	SUBCLASS:_HETERODONTA	ORDER:_CHAMIDA	FAMILY:_ASTARTIDAE	OPISOMA_Stoliczka,_1871
PACHYOPIS_Bigot,_1895	SUBCLASS:_HETERODONTA	ORDER:_CHAMIDA	FAMILY:_ASTARTIDAE	PACHYOPIS_Bigot,_1895
PACHYTYPUS_Fischer,_1887	SUBCLASS:_HETERODONTA	ORDER:_CHAMIDA	FAMILY:_ASTARTIDAE	PACHYTYPUS_Fischer,_1887
PARISIELLA_Cossmann,_1887	SUBCLASS:_HETERODONTA	ORDER:_CHAMIDA	FAMILY:_ASTARTIDAE	PARISIELLA_Cossmann,_1887
PRAECONIA_Stoliczka,_1871	SUBCLASS:_HETERODONTA	ORDER:_CHAMIDA	FAMILY:_ASTARTIDAE	PRAECONIA_Stoliczka,_1871
PROROKIA_Böhm,_1883	SUBCLASS:_HETERODONTA	ORDER:_CHAMIDA	FAMILY:_ASTARTIDAE	PROROKIA_Böhm,_1883
PROSOCOELOGETON_Quenstedt,_1926	SUBCLASS:_HETERODONTA	ORDER:_CHAMIDA	FAMILY:_ASTARTIDAE	PROSOCOELOGETON_Quenstedt,_1926
PROSOCOELUS_Keferstein,_1857	SUBCLASS:_HETERODONTA	ORDER:_CHAMIDA	FAMILY:_ASTARTIDAE	PROSOCOELUS_Keferstein,_1857
PRUVOSTIELLA_Agrawal,_1956	SUBCLASS:_HETERODONTA	ORDER:_CHAMIDA	FAMILY:_ASTARTIDAE	PRUVOSTIELLA_Agrawal,_1956
RICTOCYMA_Dall,_1871	SUBCLASS:_HETERODONTA	ORDER:_CHAMIDA	FAMILY:_ASTARTIDAE	RICTOCYMA_Dall,_1871
SEEBACHIA_Holub_&_Neumayr,_1882	SUBCLASS:_HETERODONTA	ORDER:_CHAMIDA	FAMILY:_ASTARTIDAE	SEEBACHIA_Holub_&_Neumayr,_1882
SEENDIA_Casey,_1961	SUBCLASS:_HETERODONTA	ORDER:_CHAMIDA	FAMILY:_ASTARTIDAE	SEENDIA_Casey,_1961
SITA_Semper,_1862	SUBCLASS:_HETERODONTA	ORDER:_CHAMIDA	FAMILY:_ASTARTIDAE	SITA_Semper,_1862
THEVENINIA_Roman,_1921	SUBCLASS:_HETERODONTA	ORDER:_CHAMIDA	FAMILY:_ASTARTIDAE	THEVENINIA_Roman,_1921
TRAUTSCHOLDIA_Cox_&_Arkell,_1948	SUBCLASS:_HETERODONTA	ORDER:_CHAMIDA	FAMILY:_ASTARTIDAE	TRAUTSCHOLDIA_Cox_&_Arkell,_1948
TRIGONASTARTE_Bigot,_1895	SUBCLASS:_HETERODONTA	ORDER:_CHAMIDA	FAMILY:_ASTARTIDAE	TRIGONASTARTE_Bigot,_1895
TRIGONOPIS_Fischer,_1887	SUBCLASS:_HETERODONTA	ORDER:_CHAMIDA	FAMILY:_ASTARTIDAE	TRIGONOPIS_Fischer,_1887
TRIPLEURA_Sandberger,_1889	SUBCLASS:_HETERODONTA	ORDER:_CHAMIDA	FAMILY:_ASTARTIDAE	TRIPLEURA_Sandberger,_1889
YABEA_Hayami,_1965	SUBCLASS:_HETERODONTA	ORDER:_CHAMIDA	FAMILY:_ASTARTIDAE	YABEA_Hayami,_1965
AVICULARIUM_Gray,_1853	SUBCLASS:_HETERODONTA	ORDER:_CHAMIDA	FAMILY:_AVICULARIIDAE	AVICULARIUM_Gray,_1853
BYSSOCARDIUM_Munier-Chalmas,_1882	SUBCLASS:_HETERODONTA	ORDER:_CHAMIDA	FAMILY:_AVICULARIIDAE	BYSSOCARDIUM_Munier-Chalmas,_1882
ACROSTERIGMA_Dall,_1900	SUBCLASS:_HETERODONTA	ORDER:_CHAMIDA	FAMILY:_CARDIIDAE	ACROSTERIGMA_Dall,_1900
AFROCARDIUM_Tomlin,_1931	SUBCLASS:_HETERODONTA	ORDER:_CHAMIDA	FAMILY:_CARDIIDAE	AFROCARDIUM_Tomlin,_1931
AGNOCARDIA_Stewart,_1930	SUBCLASS:_HETERODONTA	ORDER:_CHAMIDA	FAMILY:_CARDIIDAE	AGNOCARDIA_Stewart,_1930
APIOCARDIA_Olsson,_1961	SUBCLASS:_HETERODONTA	ORDER:_CHAMIDA	FAMILY:_CARDIIDAE	APIOCARDIA_Olsson,_1961
ARCTOPRATULUM_Keen,_1954	SUBCLASS:_HETERODONTA	ORDER:_CHAMIDA	FAMILY:_CARDIIDAE	ARCTOPRATULUM_Keen,_1954
BREVICARDIUM_Stephenson,_1941	SUBCLASS:_HETERODONTA	ORDER:_CHAMIDA	FAMILY:_CARDIIDAE	BREVICARDIUM_Stephenson,_1941
BUCARDIUM_Gray_J._E.,_1853	SUBCLASS:_HETERODONTA	ORDER:_CHAMIDA	FAMILY:_CARDIIDAE	BUCARDIUM_Gray_J._E.,_1853
CARDIUM_Linne,_1758	SUBCLASS:_HETERODONTA	ORDER:_CHAMIDA	FAMILY:_CARDIIDAE	CARDIUM_Linne,_1758
CERASTODERMA_Poli,_1795	SUBCLASS:_HETERODONTA	ORDER:_CHAMIDA	FAMILY:_CARDIIDAE	CERASTODERMA_Poli,_1795
CILIATOCARDIUM,_1974	SUBCLASS:_HETERODONTA	ORDER:_CHAMIDA	FAMILY:_CARDIIDAE	CILIATOCARDIUM,_1974
CORCULUM_Röding,_1798	SUBCLASS:_HETERODONTA	ORDER:_CHAMIDA	FAMILY:_CARDIIDAE	CORCULUM_Röding,_1798
DALLOCARDIA_Stewart,_1930	SUBCLASS:_HETERODONTA	ORDER:_CHAMIDA	FAMILY:_CARDIIDAE	DALLOCARDIA_Stewart,_1930
DINOCARDIUM_Dall,_1900_?	SUBCLASS:_HETERODONTA	ORDER:_CHAMIDA	FAMILY:_CARDIIDAE	DINOCARDIUM_Dall,_1900_?
DISCORS_Deshayes,_1858	SUBCLASS:_HETERODONTA	ORDER:_CHAMIDA	FAMILY:_CARDIIDAE	DISCORS_Deshayes,_1858
DIVARICARDIUM_Dollfus_&_Dautzenberg,_1886	SUBCLASS:_HETERODONTA	ORDER:_CHAMIDA	FAMILY:_CARDIIDAE	DIVARICARDIUM_Dollfus_&_Dautzenberg,_1886
ETHMOCARDIUM_White,_1880	SUBCLASS:_HETERODONTA	ORDER:_CHAMIDA	FAMILY:_CARDIIDAE	ETHMOCARDIUM_White,_1880
EUROPICARDIUM_Popov,_1977	SUBCLASS:_HETERODONTA	ORDER:_CHAMIDA	FAMILY:_CARDIIDAE	EUROPICARDIUM_Popov,_1977
FRAGUM_Röding,_1798	SUBCLASS:_HETERODONTA	ORDER:_CHAMIDA	FAMILY:_CARDIIDAE	FRAGUM_Röding,_1798
FRIGIDOCARDIUM_Habe,_1951	SUBCLASS:_HETERODONTA	ORDER:_CHAMIDA	FAMILY:_CARDIIDAE	FRIGIDOCARDIUM_Habe,_1951
FULVIA_Gray,_1853	SUBCLASS:_HETERODONTA	ORDER:_CHAMIDA	FAMILY:_CARDIIDAE	FULVIA_Gray,_1853
GLOBOCARDIUM_Hayami,_1965	SUBCLASS:_HETERODONTA	ORDER:_CHAMIDA	FAMILY:_CARDIIDAE	GLOBOCARDIUM_Hayami,_1965
GRANOCARDIUM_Gabb,_1868	SUBCLASS:_HETERODONTA	ORDER:_CHAMIDA	FAMILY:_CARDIIDAE	GRANOCARDIUM_Gabb,_1868
HABECARDIUM_Glibert_&_van_de_Poel,_1970	SUBCLASS:_HETERODONTA	ORDER:_CHAMIDA	FAMILY:_CARDIIDAE	HABECARDIUM_Glibert_&_van_de_Poel,_1970
HEDECARDIUM_Marwick,_1944	SUBCLASS:_HETERODONTA	ORDER:_CHAMIDA	FAMILY:_CARDIIDAE	HEDECARDIUM_Marwick,_1944
HEMIDISCORS_Rovereto,_1898	SUBCLASS:_HETERODONTA	ORDER:_CHAMIDA	FAMILY:_CARDIIDAE	HEMIDISCORS_Rovereto,_1898
INCACARDIUM_Olsson,_1944	SUBCLASS:_HETERODONTA	ORDER:_CHAMIDA	FAMILY:_CARDIIDAE	INCACARDIUM_Olsson,_1944
INTEGRICARDIUM_Rollier,_1912	SUBCLASS:_HETERODONTA	ORDER:_CHAMIDA	FAMILY:_CARDIIDAE	INTEGRICARDIUM_Rollier,_1912
JURASSICARDIUM_Cossmann,_1906	SUBCLASS:_HETERODONTA	ORDER:_CHAMIDA	FAMILY:_CARDIIDAE	JURASSICARDIUM_Cossmann,_1906
KEENAEA_Habe,_1951	SUBCLASS:_HETERODONTA	ORDER:_CHAMIDA	FAMILY:_CARDIIDAE	KEENAEA_Habe,_1951
KEENOCARDIUM_Kafanov._1974	SUBCLASS:_HETERODONTA	ORDER:_CHAMIDA	FAMILY:_CARDIIDAE	KEENOCARDIUM_Kafanov._1974
LAEVICARDIUM_Swainson,_1840	SUBCLASS:_HETERODONTA	ORDER:_CHAMIDA	FAMILY:_CARDIIDAE	LAEVICARDIUM_Swainson,_1840
LAEVIFULVIA_Vidal,_1994	SUBCLASS:_HETERODONTA	ORDER:_CHAMIDA	FAMILY:_CARDIIDAE	LAEVIFULVIA_Vidal,_1994
LEPTOCARDIA_Meek,_1876	SUBCLASS:_HETERODONTA	ORDER:_CHAMIDA	FAMILY:_CARDIIDAE	LEPTOCARDIA_Meek,_1876
LOPHOCARDIUM_Fischer,_1887	SUBCLASS:_HETERODONTA	ORDER:_CHAMIDA	FAMILY:_CARDIIDAE	LOPHOCARDIUM_Fischer,_1887
LOXOCARDIUM_Cossmann,_1886	SUBCLASS:_HETERODONTA	ORDER:_CHAMIDA	FAMILY:_CARDIIDAE	LOXOCARDIUM_Cossmann,_1886
LUNULICARDIA_Gray,_1853	SUBCLASS:_HETERODONTA	ORDER:_CHAMIDA	FAMILY:_CARDIIDAE	LUNULICARDIA_Gray,_1853
LYROCARDIUM_Meek,_1876	SUBCLASS:_HETERODONTA	ORDER:_CHAMIDA	FAMILY:_CARDIIDAE	LYROCARDIUM_Meek,_1876
MAORICARDIUM_Marwick,_1944	SUBCLASS:_HETERODONTA	ORDER:_CHAMIDA	FAMILY:_CARDIIDAE	MAORICARDIUM_Marwick,_1944
MEXICARDIA_Stewart,_1930	SUBCLASS:_HETERODONTA	ORDER:_CHAMIDA	FAMILY:_CARDIIDAE	MEXICARDIA_Stewart,_1930
MICROCARDIUM_Thiele,_1934	SUBCLASS:_HETERODONTA	ORDER:_CHAMIDA	FAMILY:_CARDIIDAE	MICROCARDIUM_Thiele,_1934
MICROFRAGUM_Habe,_1951	SUBCLASS:_HETERODONTA	ORDER:_CHAMIDA	FAMILY:_CARDIIDAE	MICROFRAGUM_Habe,_1951
NEMOCARDIUM_Meek,_1876	SUBCLASS:_HETERODONTA	ORDER:_CHAMIDA	FAMILY:_CARDIIDAE	NEMOCARDIUM_Meek,_1876
ONESTIA_McLearn,_1933	SUBCLASS:_HETERODONTA	ORDER:_CHAMIDA	FAMILY:_CARDIIDAE	ONESTIA_McLearn,_1933
ORTHOCARDIUM_Tremlett,_1950	SUBCLASS:_HETERODONTA	ORDER:_CHAMIDA	FAMILY:_CARDIIDAE	ORTHOCARDIUM_Tremlett,_1950
OVICARDIUM_Marwick,_1944	SUBCLASS:_HETERODONTA	ORDER:_CHAMIDA	FAMILY:_CARDIIDAE	OVICARDIUM_Marwick,_1944
PACHYCARDIUM_Conrad,_1869	SUBCLASS:_HETERODONTA	ORDER:_CHAMIDA	FAMILY:_CARDIIDAE	PACHYCARDIUM_Conrad,_1869
PAPYRIDEA_Swainson,_1840	SUBCLASS:_HETERODONTA	ORDER:_CHAMIDA	FAMILY:_CARDIIDAE	PAPYRIDEA_Swainson,_1840
PARVICARDIUM_Monterosato,_1884	SUBCLASS:_HETERODONTA	ORDER:_CHAMIDA	FAMILY:_CARDIIDAE	PARVICARDIUM_Monterosato,_1884
PASCOELLA_Cox,_1949	SUBCLASS:_HETERODONTA	ORDER:_CHAMIDA	FAMILY:_CARDIIDAE	PASCOELLA_Cox,_1949
PERUCARDIA_Olsson,_1944	SUBCLASS:_HETERODONTA	ORDER:_CHAMIDA	FAMILY:_CARDIIDAE	PERUCARDIA_Olsson,_1944
PHLOGOCARDIA_Stewart,_1930	SUBCLASS:_HETERODONTA	ORDER:_CHAMIDA	FAMILY:_CARDIIDAE	PHLOGOCARDIA_Stewart,_1930
PLAGIOCARDIUM_Cossmann,_1886	SUBCLASS:_HETERODONTA	ORDER:_CHAMIDA	FAMILY:_CARDIIDAE	PLAGIOCARDIUM_Cossmann,_1886
PRATULUM_Iredale,_1924	SUBCLASS:_HETERODONTA	ORDER:_CHAMIDA	FAMILY:_CARDIIDAE	PRATULUM_Iredale,_1924
PROTOCARDIA_Beyrich,_1845	SUBCLASS:_HETERODONTA	ORDER:_CHAMIDA	FAMILY:_CARDIIDAE	PROTOCARDIA_Beyrich,_1845
REGOZARA_Iredale,_1936	SUBCLASS:_HETERODONTA	ORDER:_CHAMIDA	FAMILY:_CARDIIDAE	REGOZARA_Iredale,_1936
RUDICARDIUM_Coen,_1914	SUBCLASS:_HETERODONTA	ORDER:_CHAMIDA	FAMILY:_CARDIIDAE	RUDICARDIUM_Coen,_1914
SCHEDOCARDIA_Stewart,_1930	SUBCLASS:_HETERODONTA	ORDER:_CHAMIDA	FAMILY:_CARDIIDAE	SCHEDOCARDIA_Stewart,_1930
SEPTOCARDIA_Hall_&_Whitfield,_1877	SUBCLASS:_HETERODONTA	ORDER:_CHAMIDA	FAMILY:_CARDIIDAE	SEPTOCARDIA_Hall_&_Whitfield,_1877
SERRIPES_Gould,_1841	SUBCLASS:_HETERODONTA	ORDER:_CHAMIDA	FAMILY:_CARDIIDAE	SERRIPES_Gould,_1841
TENDAGURIUM_Dietrich,_1933	SUBCLASS:_HETERODONTA	ORDER:_CHAMIDA	FAMILY:_CARDIIDAE	TENDAGURIUM_Dietrich,_1933
TRACHYCARDIUM_Mörch,_1853	SUBCLASS:_HETERODONTA	ORDER:_CHAMIDA	FAMILY:_CARDIIDAE	TRACHYCARDIUM_Mörch,_1853
TRIGONIOCARDIA_Dall,_1900	SUBCLASS:_HETERODONTA	ORDER:_CHAMIDA	FAMILY:_CARDIIDAE	TRIGONIOCARDIA_Dall,_1900
VARICARDIUM_Marwick,_1944	SUBCLASS:_HETERODONTA	ORDER:_CHAMIDA	FAMILY:_CARDIIDAE	VARICARDIUM_Marwick,_1944
VASTICARDIUM_Iredale,_1927	SUBCLASS:_HETERODONTA	ORDER:_CHAMIDA	FAMILY:_CARDIIDAE	VASTICARDIUM_Iredale,_1927
VEPRICARDIUM_Iredale,_1929	SUBCLASS:_HETERODONTA	ORDER:_CHAMIDA	FAMILY:_CARDIIDAE	VEPRICARDIUM_Iredale,_1929
YAGUDINELLA_Kafanov._1975_?	SUBCLASS:_HETERODONTA	ORDER:_CHAMIDA	FAMILY:_CARDIIDAE	YAGUDINELLA_Kafanov._1975_?
CARDILIA_Deshayes,_1835	SUBCLASS:_HETERODONTA	ORDER:_CHAMIDA	FAMILY:_CARDILIIDAE	CARDILIA_Deshayes,_1835
CARDILONA_Marwick,_1943	SUBCLASS:_HETERODONTA	ORDER:_CHAMIDA	FAMILY:_CARDILIIDAE	CARDILONA_Marwick,_1943
HEMICYCLONOSTA_Deshayes_in_Blainville,_1825	SUBCLASS:_HETERODONTA	ORDER:_CHAMIDA	FAMILY:_CARDILIIDAE	HEMICYCLONOSTA_Deshayes_in_Blainville,_1825
CARDINIA_Agassiz,_1841	SUBCLASS:_HETERODONTA	ORDER:_CHAMIDA	FAMILY:_CARDINIIDAE	CARDINIA_Agassiz,_1841
CARDINIOMORPHA_Cox,_1964	SUBCLASS:_HETERODONTA	ORDER:_CHAMIDA	FAMILY:_CARDINIIDAE	CARDINIOMORPHA_Cox,_1964
CYPRICARDINIA_Hall,_1858	SUBCLASS:_HETERODONTA	ORDER:_CHAMIDA	FAMILY:_CARDINIIDAE	CYPRICARDINIA_Hall,_1858
ISOPRISTES_Nicol_&_Allen,_1953	SUBCLASS:_HETERODONTA	ORDER:_CHAMIDA	FAMILY:_CARDINIIDAE	ISOPRISTES_Nicol_&_Allen,_1953
MINEPHARUS_Tokuyama,_1958	SUBCLASS:_HETERODONTA	ORDER:_CHAMIDA	FAMILY:_CARDINIIDAE	MINEPHARUS_Tokuyama,_1958
NIDARICA_Cox,_1961	SUBCLASS:_HETERODONTA	ORDER:_CHAMIDA	FAMILY:_CARDINIIDAE	NIDARICA_Cox,_1961
PSEUDASTARTE_Cossmann,_1921	SUBCLASS:_HETERODONTA	ORDER:_CHAMIDA	FAMILY:_CARDINIIDAE	PSEUDASTARTE_Cossmann,_1921
SYNOPLEURA_Meek,_1871	SUBCLASS:_HETERODONTA	ORDER:_CHAMIDA	FAMILY:_CARDINIIDAE	SYNOPLEURA_Meek,_1871
TELLIDORELLA_Berry,_1963	SUBCLASS:_HETERODONTA	ORDER:_CHAMIDA	FAMILY:_CARDINIIDAE	TELLIDORELLA_Berry,_1963
TORASTARTE_Marwick,_1953	SUBCLASS:_HETERODONTA	ORDER:_CHAMIDA	FAMILY:_CARDINIIDAE	TORASTARTE_Marwick,_1953
CERATOMYOPSIS_Cossmann,_1915	SUBCLASS:_HETERODONTA	ORDER:_CHAMIDA	FAMILY:_CERATOMYOPSIDAE	CERATOMYOPSIS_Cossmann,_1915
TELLURIMYA_Cox,_1964	SUBCLASS:_HETERODONTA	ORDER:_CHAMIDA	FAMILY:_CERATOMYOPSIDAE	TELLURIMYA_Cox,_1964
ARCINELLA_Schumacher,_1817	SUBCLASS:_HETERODONTA	ORDER:_CHAMIDA	FAMILY:_CHAMIDAE	ARCINELLA_Schumacher,_1817
CHAMA_Linnaeus,_1758	SUBCLASS:_HETERODONTA	ORDER:_CHAMIDA	FAMILY:_CHAMIDAE	CHAMA_Linnaeus,_1758
EOPSEUMA_Odhner,_1919	SUBCLASS:_HETERODONTA	ORDER:_CHAMIDA	FAMILY:_CHAMIDAE	EOPSEUMA_Odhner,_1919
HELLIA_Schafhäutl,_1863	SUBCLASS:_HETERODONTA	ORDER:_CHAMIDA	FAMILY:_CHAMIDAE	HELLIA_Schafhäutl,_1863
PSEUDOCHAMA_Odhner,_1917	SUBCLASS:_HETERODONTA	ORDER:_CHAMIDA	FAMILY:_CHAMIDAE	PSEUDOCHAMA_Odhner,_1917
TRICHICHAMA_Tapaswi,_1983	SUBCLASS:_HETERODONTA	ORDER:_CHAMIDA	FAMILY:_CHAMIDAE	TRICHICHAMA_Tapaswi,_1983
COOPERELLA_Carpenter,_1864	SUBCLASS:_HETERODONTA	ORDER:_CHAMIDA	FAMILY:_COOPERELLIDAE	COOPERELLA_Carpenter,_1864
COOPERELLOPSIS_Woodring,_1825	SUBCLASS:_HETERODONTA	ORDER:_CHAMIDA	FAMILY:_COOPERELLIDAE	COOPERELLOPSIS_Woodring,_1825
BATISSA_Gray,_1853	SUBCLASS:_HETERODONTA	ORDER:_CHAMIDA	FAMILY:_CORBICULIDAE	BATISSA_Gray,_1853
CORBICULA_Megerle_von_Mühlfeld,_1811	SUBCLASS:_HETERODONTA	ORDER:_CHAMIDA	FAMILY:_CORBICULIDAE	CORBICULA_Megerle_von_Mühlfeld,_1811
CORBICULELLA_Ihering,_1907	SUBCLASS:_HETERODONTA	ORDER:_CHAMIDA	FAMILY:_CORBICULIDAE	CORBICULELLA_Ihering,_1907
CORBICULINA_Dall,_1903	SUBCLASS:_HETERODONTA	ORDER:_CHAMIDA	FAMILY:_CORBICULIDAE	CORBICULINA_Dall,_1903
COSTOCYRENA_Hayami,_1965	SUBCLASS:_HETERODONTA	ORDER:_CHAMIDA	FAMILY:_CORBICULIDAE	COSTOCYRENA_Hayami,_1965
CYANOCYCLAS_de_Blainville,_1818	SUBCLASS:_HETERODONTA	ORDER:_CHAMIDA	FAMILY:_CORBICULIDAE	CYANOCYCLAS_de_Blainville,_1818
CYRENOBATISSA_Suzuki_&_Oyama,_1943	SUBCLASS:_HETERODONTA	ORDER:_CHAMIDA	FAMILY:_CORBICULIDAE	CYRENOBATISSA_Suzuki_&_Oyama,_1943
CYRENODONAX_Dall,_1903	SUBCLASS:_HETERODONTA	ORDER:_CHAMIDA	FAMILY:_CORBICULIDAE	CYRENODONAX_Dall,_1903
DENTONIA_Stephenson,_1953	SUBCLASS:_HETERODONTA	ORDER:_CHAMIDA	FAMILY:_CORBICULIDAE	DENTONIA_Stephenson,_1953
DITYPODON_Sandberger,_1875	SUBCLASS:_HETERODONTA	ORDER:_CHAMIDA	FAMILY:_CORBICULIDAE	DITYPODON_Sandberger,_1875
DONACOPSIS_Sandberger,_1872	SUBCLASS:_HETERODONTA	ORDER:_CHAMIDA	FAMILY:_CORBICULIDAE	DONACOPSIS_Sandberger,_1872
EGETA_H._&_A._Adams,_1858	SUBCLASS:_HETERODONTA	ORDER:_CHAMIDA	FAMILY:_CORBICULIDAE	EGETA_H._&_A._Adams,_1858
EOCALLISTA_Douvillé,_1921	SUBCLASS:_HETERODONTA	ORDER:_CHAMIDA	FAMILY:_CORBICULIDAE	EOCALLISTA_Douvillé,_1921
FILOSINA_Casey,_1956	SUBCLASS:_HETERODONTA	ORDER:_CHAMIDA	FAMILY:_CORBICULIDAE	FILOSINA_Casey,_1956
FULPIA_Stephenson,_1946	SUBCLASS:_HETERODONTA	ORDER:_CHAMIDA	FAMILY:_CORBICULIDAE	FULPIA_Stephenson,_1946
GELOINA_Gray,_1842	SUBCLASS:_HETERODONTA	ORDER:_CHAMIDA	FAMILY:_CORBICULIDAE	GELOINA_Gray,_1842
HEMICORBICULA_Casey,_1956	SUBCLASS:_HETERODONTA	ORDER:_CHAMIDA	FAMILY:_CORBICULIDAE	HEMICORBICULA_Casey,_1956
ISODOMELLA_Kobayashi_&_Suzuki,_1939	SUBCLASS:_HETERODONTA	ORDER:_CHAMIDA	FAMILY:_CORBICULIDAE	ISODOMELLA_Kobayashi_&_Suzuki,_1939
LEPTESTHES_Meek,_1871	SUBCLASS:_HETERODONTA	ORDER:_CHAMIDA	FAMILY:_CORBICULIDAE	LEPTESTHES_Meek,_1871
LOXOPTYCHODON_Sandberger,_1872	SUBCLASS:_HETERODONTA	ORDER:_CHAMIDA	FAMILY:_CORBICULIDAE	LOXOPTYCHODON_Sandberger,_1872
MESOCORBICULA_Suzuki_&_Oyama,_1943	SUBCLASS:_HETERODONTA	ORDER:_CHAMIDA	FAMILY:_CORBICULIDAE	MESOCORBICULA_Suzuki_&_Oyama,_1943
NEMETIA_Casey,_1956	SUBCLASS:_HETERODONTA	ORDER:_CHAMIDA	FAMILY:_CORBICULIDAE	NEMETIA_Casey,_1956
NEOCYRENA_Crosse_&_Fischer,_1894	SUBCLASS:_HETERODONTA	ORDER:_CHAMIDA	FAMILY:_CORBICULIDAE	NEOCYRENA_Crosse_&_Fischer,_1894
PARACORBICULA_Kobayashi_&_Suzuki,_1939	SUBCLASS:_HETERODONTA	ORDER:_CHAMIDA	FAMILY:_CORBICULIDAE	PARACORBICULA_Kobayashi_&_Suzuki,_1939
PHARODINA_Stephenson,_1953	SUBCLASS:_HETERODONTA	ORDER:_CHAMIDA	FAMILY:_CORBICULIDAE	PHARODINA_Stephenson,_1953
POLYMESODA_Rafinesque,_1820	SUBCLASS:_HETERODONTA	ORDER:_CHAMIDA	FAMILY:_CORBICULIDAE	POLYMESODA_Rafinesque,_1820
PSEUDASAPHIS_Matsumoto,_1938	SUBCLASS:_HETERODONTA	ORDER:_CHAMIDA	FAMILY:_CORBICULIDAE	PSEUDASAPHIS_Matsumoto,_1938
PSEUDOCYRENA_Bourguignat,_1854	SUBCLASS:_HETERODONTA	ORDER:_CHAMIDA	FAMILY:_CORBICULIDAE	PSEUDOCYRENA_Bourguignat,_1854
SOGAMOSA_Pilsbry_&_Olsson,_1935	SUBCLASS:_HETERODONTA	ORDER:_CHAMIDA	FAMILY:_CORBICULIDAE	SOGAMOSA_Pilsbry_&_Olsson,_1935
SOLEILLETIA_Bourguignat,_1885	SUBCLASS:_HETERODONTA	ORDER:_CHAMIDA	FAMILY:_CORBICULIDAE	SOLEILLETIA_Bourguignat,_1885
TELLINOCYCLAS_Dall,_1903	SUBCLASS:_HETERODONTA	ORDER:_CHAMIDA	FAMILY:_CORBICULIDAE	TELLINOCYCLAS_Dall,_1903
TETORIA_Kobayashi_&_Suzuki,_1937	SUBCLASS:_HETERODONTA	ORDER:_CHAMIDA	FAMILY:_CORBICULIDAE	TETORIA_Kobayashi_&_Suzuki,_1937
VELORITINA_Meek,_1873	SUBCLASS:_HETERODONTA	ORDER:_CHAMIDA	FAMILY:_CORBICULIDAE	VELORITINA_Meek,_1873
VILLORITA_Gray_in_Griffith_&_Pidgeon,_1834	SUBCLASS:_HETERODONTA	ORDER:_CHAMIDA	FAMILY:_CORBICULIDAE	VILLORITA_Gray_in_Griffith_&_Pidgeon,_1834
YOKOYAMAINA_Hayami,_1958	SUBCLASS:_HETERODONTA	ORDER:_CHAMIDA	FAMILY:_CORBICULIDAE	YOKOYAMAINA_Hayami,_1958
ANTHONYA_Gabb,_1864	SUBCLASS:_HETERODONTA	ORDER:_CHAMIDA	FAMILY:_CRASSATELLIDAE	ANTHONYA_Gabb,_1864
BATHYTORMUS_Stewart,_1930	SUBCLASS:_HETERODONTA	ORDER:_CHAMIDA	FAMILY:_CRASSATELLIDAE	BATHYTORMUS_Stewart,_1930
CHATTONIA_Marwick,_1929	SUBCLASS:_HETERODONTA	ORDER:_CHAMIDA	FAMILY:_CRASSATELLIDAE	CHATTONIA_Marwick,_1929
CRASSASULCA_H._E._Vokes,_1988	SUBCLASS:_HETERODONTA	ORDER:_CHAMIDA	FAMILY:_CRASSATELLIDAE	CRASSASULCA_H._E._Vokes,_1988
CRASSATELLA_Lamarck,_1799	SUBCLASS:_HETERODONTA	ORDER:_CHAMIDA	FAMILY:_CRASSATELLIDAE	CRASSATELLA_Lamarck,_1799
CRASSATINA_Kobelt,_1881	SUBCLASS:_HETERODONTA	ORDER:_CHAMIDA	FAMILY:_CRASSATELLIDAE	CRASSATINA_Kobelt,_1881
CRASSINELLA_Guppy,_1874	SUBCLASS:_HETERODONTA	ORDER:_CHAMIDA	FAMILY:_CRASSATELLIDAE	CRASSINELLA_Guppy,_1874
CYPRICARDELLA_Hall,_1858	SUBCLASS:_HETERODONTA	ORDER:_CHAMIDA	FAMILY:_CRASSATELLIDAE	CYPRICARDELLA_Hall,_1858
EUCRASSATELLA_Iredale,_1924	SUBCLASS:_HETERODONTA	ORDER:_CHAMIDA	FAMILY:_CRASSATELLIDAE	EUCRASSATELLA_Iredale,_1924
HYBOLOPHUS_Stewart,_1930_?	SUBCLASS:_HETERODONTA	ORDER:_CHAMIDA	FAMILY:_CRASSATELLIDAE	HYBOLOPHUS_Stewart,_1930_?
INDOCRASSATELLA_Chavan,_1952	SUBCLASS:_HETERODONTA	ORDER:_CHAMIDA	FAMILY:_CRASSATELLIDAE	INDOCRASSATELLA_Chavan,_1952
LANDINIA_Chavan,_1952	SUBCLASS:_HETERODONTA	ORDER:_CHAMIDA	FAMILY:_CRASSATELLIDAE	LANDINIA_Chavan,_1952
MEDIRAON_Vokes_H._E.,_1946	SUBCLASS:_HETERODONTA	ORDER:_CHAMIDA	FAMILY:_CRASSATELLIDAE	MEDIRAON_Vokes_H._E.,_1946
NIPPONOCRASSATELLA_Kuroda_&_Habe,_1971	SUBCLASS:_HETERODONTA	ORDER:_CHAMIDA	FAMILY:_CRASSATELLIDAE	NIPPONOCRASSATELLA_Kuroda_&_Habe,_1971
ORIOCRASSATELLA_Etheridge_&_Brown,_1907	SUBCLASS:_HETERODONTA	ORDER:_CHAMIDA	FAMILY:_CRASSATELLIDAE	ORIOCRASSATELLA_Etheridge_&_Brown,_1907
PACHYTHAERUS_Conrad,_1869	SUBCLASS:_HETERODONTA	ORDER:_CHAMIDA	FAMILY:_CRASSATELLIDAE	PACHYTHAERUS_Conrad,_1869
PROCRASSATELLA_Yakovlev,_1928	SUBCLASS:_HETERODONTA	ORDER:_CHAMIDA	FAMILY:_CRASSATELLIDAE	PROCRASSATELLA_Yakovlev,_1928
REMONDIA_Gabb,_1869	SUBCLASS:_HETERODONTA	ORDER:_CHAMIDA	FAMILY:_CRASSATELLIDAE	REMONDIA_Gabb,_1869
RIOSATELLA_Vokes,_1973	SUBCLASS:_HETERODONTA	ORDER:_CHAMIDA	FAMILY:_CRASSATELLIDAE	RIOSATELLA_Vokes,_1973
SALAPUTIUM_Iredale,_1924	SUBCLASS:_HETERODONTA	ORDER:_CHAMIDA	FAMILY:_CRASSATELLIDAE	SALAPUTIUM_Iredale,_1924
SCAMBULA_Conrad,_1869	SUBCLASS:_HETERODONTA	ORDER:_CHAMIDA	FAMILY:_CRASSATELLIDAE	SCAMBULA_Conrad,_1869
SPISSATELLA_Finlay,_1926	SUBCLASS:_HETERODONTA	ORDER:_CHAMIDA	FAMILY:_CRASSATELLIDAE	SPISSATELLA_Finlay,_1926
STEARNSIA_White,_1887	SUBCLASS:_HETERODONTA	ORDER:_CHAMIDA	FAMILY:_CRASSATELLIDAE	STEARNSIA_White,_1887
TALABRICA_Iredale,_1924	SUBCLASS:_HETERODONTA	ORDER:_CHAMIDA	FAMILY:_CRASSATELLIDAE	TALABRICA_Iredale,_1924
UDDENIA_Stephenson,_1941	SUBCLASS:_HETERODONTA	ORDER:_CHAMIDA	FAMILY:_CRASSATELLIDAE	UDDENIA_Stephenson,_1941
AGELASINA_Riedel,_1932	SUBCLASS:_HETERODONTA	ORDER:_CHAMIDA	FAMILY:_DICEROCARDIIDAE	AGELASINA_Riedel,_1932
AMBOCARDIA_Beringer,_1949	SUBCLASS:_HETERODONTA	ORDER:_CHAMIDA	FAMILY:_DICEROCARDIIDAE	AMBOCARDIA_Beringer,_1949
CORNUCARDIA_Koken,_1913	SUBCLASS:_HETERODONTA	ORDER:_CHAMIDA	FAMILY:_DICEROCARDIIDAE	CORNUCARDIA_Koken,_1913
DICEROCARDIUM_Stoppani,_1865	SUBCLASS:_HETERODONTA	ORDER:_CHAMIDA	FAMILY:_DICEROCARDIIDAE	DICEROCARDIUM_Stoppani,_1865
MEGALOCARDIA_Beringer,_1949	SUBCLASS:_HETERODONTA	ORDER:_CHAMIDA	FAMILY:_DICEROCARDIIDAE	MEGALOCARDIA_Beringer,_1949
PHYSOCARDIA_Wöhrmann,_1894	SUBCLASS:_HETERODONTA	ORDER:_CHAMIDA	FAMILY:_DICEROCARDIIDAE	PHYSOCARDIA_Wöhrmann,_1894
PLATYCARDIA_Beringer,_1949	SUBCLASS:_HETERODONTA	ORDER:_CHAMIDA	FAMILY:_DICEROCARDIIDAE	PLATYCARDIA_Beringer,_1949
PSEUDISOCARDIA_Douvillé,_1912	SUBCLASS:_HETERODONTA	ORDER:_CHAMIDA	FAMILY:_DICEROCARDIIDAE	PSEUDISOCARDIA_Douvillé,_1912
CAPSELLA_Gray,_1851	SUBCLASS:_HETERODONTA	ORDER:_CHAMIDA	FAMILY:_DONACIDAE	CAPSELLA_Gray,_1851
CHION_Scopoli,_1777	SUBCLASS:_HETERODONTA	ORDER:_CHAMIDA	FAMILY:_DONACIDAE	CHION_Scopoli,_1777
DELTACHION_Iredale,_1930	SUBCLASS:_HETERODONTA	ORDER:_CHAMIDA	FAMILY:_DONACIDAE	DELTACHION_Iredale,_1930
DONAX_Linnaeus,_1758	SUBCLASS:_HETERODONTA	ORDER:_CHAMIDA	FAMILY:_DONACIDAE	DONAX_Linnaeus,_1758
EGERELLA_Stoliczka,_1870	SUBCLASS:_HETERODONTA	ORDER:_CHAMIDA	FAMILY:_DONACIDAE	EGERELLA_Stoliczka,_1870
GALATEA_Bruguière,_1797	SUBCLASS:_HETERODONTA	ORDER:_CHAMIDA	FAMILY:_DONACIDAE	GALATEA_Bruguière,_1797
HECUBA_Schumacher,_1817	SUBCLASS:_HETERODONTA	ORDER:_CHAMIDA	FAMILY:_DONACIDAE	HECUBA_Schumacher,_1817
IPHIGENIA_Schumacher,_1817	SUBCLASS:_HETERODONTA	ORDER:_CHAMIDA	FAMILY:_DONACIDAE	IPHIGENIA_Schumacher,_1817
LATONA_Schumacher,_1817	SUBCLASS:_HETERODONTA	ORDER:_CHAMIDA	FAMILY:_DONACIDAE	LATONA_Schumacher,_1817
MACHAERODONAX_Römer,_1870	SUBCLASS:_HETERODONTA	ORDER:_CHAMIDA	FAMILY:_DONACIDAE	MACHAERODONAX_Römer,_1870
MACRODONAX_Olsson,_1940	SUBCLASS:_HETERODONTA	ORDER:_CHAMIDA	FAMILY:_DONACIDAE	MACRODONAX_Olsson,_1940
NOTODONAX_Feruglio,_1935	SUBCLASS:_HETERODONTA	ORDER:_CHAMIDA	FAMILY:_DONACIDAE	NOTODONAX_Feruglio,_1935
PARADONAX_Cossmann_in_Cossmann_&_Peyrot,_1911	SUBCLASS:_HETERODONTA	ORDER:_CHAMIDA	FAMILY:_DONACIDAE	PARADONAX_Cossmann_in_Cossmann_&_Peyrot,_1911
PLEBIDONAX_Iredale,_1930	SUBCLASS:_HETERODONTA	ORDER:_CHAMIDA	FAMILY:_DONACIDAE	PLEBIDONAX_Iredale,_1930
PROTODONAX_Vokes,_1945	SUBCLASS:_HETERODONTA	ORDER:_CHAMIDA	FAMILY:_DONACIDAE	PROTODONAX_Vokes,_1945
TEMBROCKIA_Glibert_&_van_de_Poel,_1967	SUBCLASS:_HETERODONTA	ORDER:_CHAMIDA	FAMILY:_DONACIDAE	TEMBROCKIA_Glibert_&_van_de_Poel,_1967
TENTIDONAX_Iredale,_1930	SUBCLASS:_HETERODONTA	ORDER:_CHAMIDA	FAMILY:_DONACIDAE	TENTIDONAX_Iredale,_1930
CONGERIA_Partsch,_1835	SUBCLASS:_HETERODONTA	ORDER:_CHAMIDA	FAMILY:_DREISSENIDAE	CONGERIA_Partsch,_1835
DREISSENA_Beneden,_1835	SUBCLASS:_HETERODONTA	ORDER:_CHAMIDA	FAMILY:_DREISSENIDAE	DREISSENA_Beneden,_1835
DREISSENOMYA_Fuchs,_1870	SUBCLASS:_HETERODONTA	ORDER:_CHAMIDA	FAMILY:_DREISSENIDAE	DREISSENOMYA_Fuchs,_1870
MYTILOPSIS_Conrad_1857	SUBCLASS:_HETERODONTA	ORDER:_CHAMIDA	FAMILY:_DREISSENIDAE	MYTILOPSIS_Conrad_1857
PONTODREISSENA_Logvinenko_&_Starobogatov,_1966	SUBCLASS:_HETERODONTA	ORDER:_CHAMIDA	FAMILY:_DREISSENIDAE	PONTODREISSENA_Logvinenko_&_Starobogatov,_1966
PRODREISSENSIA_Rovereto,_1898	SUBCLASS:_HETERODONTA	ORDER:_CHAMIDA	FAMILY:_DREISSENIDAE	PRODREISSENSIA_Rovereto,_1898
SINUCONGERIA_Loerenthey,_1894	SUBCLASS:_HETERODONTA	ORDER:_CHAMIDA	FAMILY:_DREISSENIDAE	SINUCONGERIA_Loerenthey,_1894
EULOXA_Conrad,_1862	SUBCLASS:_HETERODONTA	ORDER:_CHAMIDA	FAMILY:_EULOXIDAE	EULOXA_Conrad,_1862
EUGAIMARDIA_Cotton,_1931	SUBCLASS:_HETERODONTA	ORDER:_CHAMIDA	FAMILY:_GAIMARDIIDAE	EUGAIMARDIA_Cotton,_1931
GAIMARDIA_Gould,_1852	SUBCLASS:_HETERODONTA	ORDER:_CHAMIDA	FAMILY:_GAIMARDIIDAE	GAIMARDIA_Gould,_1852
KIDDERIA_Dall,_1876	SUBCLASS:_HETERODONTA	ORDER:_CHAMIDA	FAMILY:_GAIMARDIIDAE	KIDDERIA_Dall,_1876
NEOGAIMARDIA_Odhner,_1924	SUBCLASS:_HETERODONTA	ORDER:_CHAMIDA	FAMILY:_GAIMARDIIDAE	NEOGAIMARDIA_Odhner,_1924
PROGAIMARDIA_Ponder,_1971	SUBCLASS:_HETERODONTA	ORDER:_CHAMIDA	FAMILY:_GAIMARDIIDAE	PROGAIMARDIA_Ponder,_1971
GLAUCONOME_Gray,_1828	SUBCLASS:_HETERODONTA	ORDER:_CHAMIDA	FAMILY:_GLAUCONOMIDAE	GLAUCONOME_Gray,_1828
TURTONIA_Alder,_1848	SUBCLASS:_HETERODONTA	ORDER:_CHAMIDA	FAMILY:_GLAUCONOMIDAE	TURTONIA_Alder,_1848
ARALOCARDIA_“Vialov”_Korobkov,_1954	SUBCLASS:_HETERODONTA	ORDER:_CHAMIDA	FAMILY:_GLOSSIDAE	ARALOCARDIA_“Vialov”_Korobkov,_1954
BLAGRAVEIA_Cox,_1931	SUBCLASS:_HETERODONTA	ORDER:_CHAMIDA	FAMILY:_GLOSSIDAE	BLAGRAVEIA_Cox,_1931
CYTHEROCARDIA_Sacco,_1900	SUBCLASS:_HETERODONTA	ORDER:_CHAMIDA	FAMILY:_GLOSSIDAE	CYTHEROCARDIA_Sacco,_1900
GLOSSOCARDIA_Stoliczka,_1870	SUBCLASS:_HETERODONTA	ORDER:_CHAMIDA	FAMILY:_GLOSSIDAE	GLOSSOCARDIA_Stoliczka,_1870
GLOSSUS_Poli,_1795	SUBCLASS:_HETERODONTA	ORDER:_CHAMIDA	FAMILY:_GLOSSIDAE	GLOSSUS_Poli,_1795
MEIOCARDIA_H._&_A._Adams,_1857	SUBCLASS:_HETERODONTA	ORDER:_CHAMIDA	FAMILY:_GLOSSIDAE	MEIOCARDIA_H._&_A._Adams,_1857
MIOCARDIELLA_Sacco,_1904	SUBCLASS:_HETERODONTA	ORDER:_CHAMIDA	FAMILY:_GLOSSIDAE	MIOCARDIELLA_Sacco,_1904
MIOCARDIOPSIS_Glibert,_1936	SUBCLASS:_HETERODONTA	ORDER:_CHAMIDA	FAMILY:_GLOSSIDAE	MIOCARDIOPSIS_Glibert,_1936
PETALOCARDIA_Vincent,_1925	SUBCLASS:_HETERODONTA	ORDER:_CHAMIDA	FAMILY:_GLOSSIDAE	PETALOCARDIA_Vincent,_1925
RAKHIA_Eames,_1951	SUBCLASS:_HETERODONTA	ORDER:_CHAMIDA	FAMILY:_GLOSSIDAE	RAKHIA_Eames,_1951
SULCOCARDIA_Rovereto,_1898	SUBCLASS:_HETERODONTA	ORDER:_CHAMIDA	FAMILY:_GLOSSIDAE	SULCOCARDIA_Rovereto,_1898
GONIOCARDIUM_Vasseur,_1880	SUBCLASS:_HETERODONTA	ORDER:_CHAMIDA	FAMILY:_GONIOCARDIIDAE	GONIOCARDIUM_Vasseur,_1880
HEMIDONAX_Mörch,_1871	SUBCLASS:_HETERODONTA	ORDER:_CHAMIDA	FAMILY:_HEMIDONACIDAE	HEMIDONAX_Mörch,_1871
EPIHIPPOPODIUM_Dietrich,_1933	SUBCLASS:_HETERODONTA	ORDER:_CHAMIDA	FAMILY:_HIPPOPODIIDAE	EPIHIPPOPODIUM_Dietrich,_1933
HIPPOPODIUM_J._Sowerby,_1819	SUBCLASS:_HETERODONTA	ORDER:_CHAMIDA	FAMILY:_HIPPOPODIIDAE	HIPPOPODIUM_J._Sowerby,_1819
TUSAYANA_Stoyanow,_1948	SUBCLASS:_HETERODONTA	ORDER:_CHAMIDA	FAMILY:_HIPPOPODIIDAE	TUSAYANA_Stoyanow,_1948
ICANOTIA_Stoliczka,_1870	SUBCLASS:_HETERODONTA	ORDER:_CHAMIDA	FAMILY:_ICANOTIIDAE	ICANOTIA_Stoliczka,_1870
SCITTILA_Casey,_1961	SUBCLASS:_HETERODONTA	ORDER:_CHAMIDA	FAMILY:_ICANOTIIDAE	SCITTILA_Casey,_1961
ALLOPAGUS_Stoliczka,_1871	SUBCLASS:_HETERODONTA	ORDER:_CHAMIDA	FAMILY:_KELLIELLIDAE	ALLOPAGUS_Stoliczka,_1871
ALVEINUS_Conrad,_1865	SUBCLASS:_HETERODONTA	ORDER:_CHAMIDA	FAMILY:_KELLIELLIDAE	ALVEINUS_Conrad,_1865
DAVIDASCHVILIA_Merklin,_1950	SUBCLASS:_HETERODONTA	ORDER:_CHAMIDA	FAMILY:_KELLIELLIDAE	DAVIDASCHVILIA_Merklin,_1950
EOCRASSINA_Cossmann,_1913	SUBCLASS:_HETERODONTA	ORDER:_CHAMIDA	FAMILY:_KELLIELLIDAE	EOCRASSINA_Cossmann,_1913
KELLIELLA_M._Sars,_1870	SUBCLASS:_HETERODONTA	ORDER:_CHAMIDA	FAMILY:_KELLIELLIDAE	KELLIELLA_M._Sars,_1870
LUTETIA_Deshayes,_1860	SUBCLASS:_HETERODONTA	ORDER:_CHAMIDA	FAMILY:_KELLIELLIDAE	LUTETIA_Deshayes,_1860
PAULIELLA_Munier-Chalmas,_1895	SUBCLASS:_HETERODONTA	ORDER:_CHAMIDA	FAMILY:_KELLIELLIDAE	PAULIELLA_Munier-Chalmas,_1895
SAVANELLA_Zhgenti,_1961	SUBCLASS:_HETERODONTA	ORDER:_CHAMIDA	FAMILY:_KELLIELLIDAE	SAVANELLA_Zhgenti,_1961
SPANIODONTELLA_Andrussov_in_Golubiatnikov,_1902	SUBCLASS:_HETERODONTA	ORDER:_CHAMIDA	FAMILY:_KELLIELLIDAE	SPANIODONTELLA_Andrussov_in_Golubiatnikov,_1902
WARRANA_Laseron,_1953	SUBCLASS:_HETERODONTA	ORDER:_CHAMIDA	FAMILY:_KELLIELLIDAE	WARRANA_Laseron,_1953
LAHILLEONA_Finlay_&_Marwick,_1937	SUBCLASS:_HETERODONTA	ORDER:_CHAMIDA	FAMILY:_LAHILLIIDAE	LAHILLEONA_Finlay_&_Marwick,_1937
LAHILLIA_Cossmann,_1899	SUBCLASS:_HETERODONTA	ORDER:_CHAMIDA	FAMILY:_LAHILLIIDAE	LAHILLIA_Cossmann,_1899
ARCTEUGLESA_Pirogov_&_Starobogatov,_1974	SUBCLASS:_HETERODONTA	ORDER:_CHAMIDA	FAMILY:_LIMNOCYRENIDAE	ARCTEUGLESA_Pirogov_&_Starobogatov,_1974
CARINOCYRENA_Kolesnikov,_1974	SUBCLASS:_HETERODONTA	ORDER:_CHAMIDA	FAMILY:_LIMNOCYRENIDAE	CARINOCYRENA_Kolesnikov,_1974
CINGULIPISIDIUM_Pirogov_&_Starobogatov,_1974	SUBCLASS:_HETERODONTA	ORDER:_CHAMIDA	FAMILY:_LIMNOCYRENIDAE	CINGULIPISIDIUM_Pirogov_&_Starobogatov,_1974
CONVENTUS_Pirogov_&_Starobogatov,_1974	SUBCLASS:_HETERODONTA	ORDER:_CHAMIDA	FAMILY:_LIMNOCYRENIDAE	CONVENTUS_Pirogov_&_Starobogatov,_1974
COSTOPISIDIUM_Pirogov_&_Starobogatov,_1974	SUBCLASS:_HETERODONTA	ORDER:_CHAMIDA	FAMILY:_LIMNOCYRENIDAE	COSTOPISIDIUM_Pirogov_&_Starobogatov,_1974
DAURINIA_Kolesnikov,_1976	SUBCLASS:_HETERODONTA	ORDER:_CHAMIDA	FAMILY:_LIMNOCYRENIDAE	DAURINIA_Kolesnikov,_1976
HIBERNEUGLESA_Starobogatov,_1984	SUBCLASS:_HETERODONTA	ORDER:_CHAMIDA	FAMILY:_LIMNOCYRENIDAE	HIBERNEUGLESA_Starobogatov,_1984
LIMNOCYRENA_Martinson,_1961	SUBCLASS:_HETERODONTA	ORDER:_CHAMIDA	FAMILY:_LIMNOCYRENIDAE	LIMNOCYRENA_Martinson,_1961
PARASPHAERIUM_Alimov_&_Starobogatov,_1968	SUBCLASS:_HETERODONTA	ORDER:_CHAMIDA	FAMILY:_LIMNOCYRENIDAE	PARASPHAERIUM_Alimov_&_Starobogatov,_1968
PULCHELEUGLESA_Starobogatov,_1984	SUBCLASS:_HETERODONTA	ORDER:_CHAMIDA	FAMILY:_LIMNOCYRENIDAE	PULCHELEUGLESA_Starobogatov,_1984
STRIATICYCLAS_Starobogatov,_1968	SUBCLASS:_HETERODONTA	ORDER:_CHAMIDA	FAMILY:_LIMNOCYRENIDAE	STRIATICYCLAS_Starobogatov,_1968
TETRAGONOCYCLAS_Pirogov_&_Starobogatov,_1974	SUBCLASS:_HETERODONTA	ORDER:_CHAMIDA	FAMILY:_LIMNOCYRENIDAE	TETRAGONOCYCLAS_Pirogov_&_Starobogatov,_1974
ZECYCLAS_Starobogatov,_1968	SUBCLASS:_HETERODONTA	ORDER:_CHAMIDA	FAMILY:_LIMNOCYRENIDAE	ZECYCLAS_Starobogatov,_1968
ADACNA_Eichwald,_1838	SUBCLASS:_HETERODONTA	ORDER:_CHAMIDA	FAMILY:_LYMNOCARDIIDAE	ADACNA_Eichwald,_1838
APSCHERONIA_Andrussow,_1903	SUBCLASS:_HETERODONTA	ORDER:_CHAMIDA	FAMILY:_LYMNOCARDIIDAE	APSCHERONIA_Andrussow,_1903
ARCICARDIUM_Fischer,_1887	SUBCLASS:_HETERODONTA	ORDER:_CHAMIDA	FAMILY:_LYMNOCARDIIDAE	ARCICARDIUM_Fischer,_1887
ARPADICARDIUM_Ebersin,_1947	SUBCLASS:_HETERODONTA	ORDER:_CHAMIDA	FAMILY:_LYMNOCARDIIDAE	ARPADICARDIUM_Ebersin,_1947
AVICARDIUM_Kolesnikov,_1950	SUBCLASS:_HETERODONTA	ORDER:_CHAMIDA	FAMILY:_LYMNOCARDIIDAE	AVICARDIUM_Kolesnikov,_1950
BOSPHORICARDIUM_Ebersin,_1947	SUBCLASS:_HETERODONTA	ORDER:_CHAMIDA	FAMILY:_LYMNOCARDIIDAE	BOSPHORICARDIUM_Ebersin,_1947
BRACHIODACNA_Ebersin,_1964	SUBCLASS:_HETERODONTA	ORDER:_CHAMIDA	FAMILY:_LYMNOCARDIIDAE	BRACHIODACNA_Ebersin,_1964
BUDMANIA_Brusina,_1897	SUBCLASS:_HETERODONTA	ORDER:_CHAMIDA	FAMILY:_LYMNOCARDIIDAE	BUDMANIA_Brusina,_1897
CALADACNA_Andrussow,_1917	SUBCLASS:_HETERODONTA	ORDER:_CHAMIDA	FAMILY:_LYMNOCARDIIDAE	CALADACNA_Andrussow,_1917
CASPICARDIUM_Astafieva,_1955	SUBCLASS:_HETERODONTA	ORDER:_CHAMIDA	FAMILY:_LYMNOCARDIIDAE	CASPICARDIUM_Astafieva,_1955
CATILLOIDES_Andrussow,_1923	SUBCLASS:_HETERODONTA	ORDER:_CHAMIDA	FAMILY:_LYMNOCARDIIDAE	CATILLOIDES_Andrussow,_1923
CHARTOCONCHA_Andrussow,_1907	SUBCLASS:_HETERODONTA	ORDER:_CHAMIDA	FAMILY:_LYMNOCARDIIDAE	CHARTOCONCHA_Andrussow,_1907
CRASSADACNA_Ebersin,_1962	SUBCLASS:_HETERODONTA	ORDER:_CHAMIDA	FAMILY:_LYMNOCARDIIDAE	CRASSADACNA_Ebersin,_1962
DACICARDIUM_Papainopol,_1975_?	SUBCLASS:_HETERODONTA	ORDER:_CHAMIDA	FAMILY:_LYMNOCARDIIDAE	DACICARDIUM_Papainopol,_1975_?
DIDACNA_Eichwald,_1838	SUBCLASS:_HETERODONTA	ORDER:_CHAMIDA	FAMILY:_LYMNOCARDIIDAE	DIDACNA_Eichwald,_1838
DIDACNOIDES_Astafieva,_1955	SUBCLASS:_HETERODONTA	ORDER:_CHAMIDA	FAMILY:_LYMNOCARDIIDAE	DIDACNOIDES_Astafieva,_1955
DIDACNOMYA_Andrussow,_1923	SUBCLASS:_HETERODONTA	ORDER:_CHAMIDA	FAMILY:_LYMNOCARDIIDAE	DIDACNOMYA_Andrussow,_1923
DIGRESSODACNA_Davidaschvili_&_Kitovani,_1964	SUBCLASS:_HETERODONTA	ORDER:_CHAMIDA	FAMILY:_LYMNOCARDIIDAE	DIGRESSODACNA_Davidaschvili_&_Kitovani,_1964
DIVERSICOSTATA_Wassoievic_&_Ebersin,_1930	SUBCLASS:_HETERODONTA	ORDER:_CHAMIDA	FAMILY:_LYMNOCARDIIDAE	DIVERSICOSTATA_Wassoievic_&_Ebersin,_1930
ECERICARDIUM_Ebersin,_1947	SUBCLASS:_HETERODONTA	ORDER:_CHAMIDA	FAMILY:_LYMNOCARDIIDAE	ECERICARDIUM_Ebersin,_1947
EOPROSODACNA_Davidaschvili,_1934	SUBCLASS:_HETERODONTA	ORDER:_CHAMIDA	FAMILY:_LYMNOCARDIIDAE	EOPROSODACNA_Davidaschvili,_1934
EUXINICARDIUM_Ebersin,_1947	SUBCLASS:_HETERODONTA	ORDER:_CHAMIDA	FAMILY:_LYMNOCARDIIDAE	EUXINICARDIUM_Ebersin,_1947
HORIODACNA_Stefanescu,_1896	SUBCLASS:_HETERODONTA	ORDER:_CHAMIDA	FAMILY:_LYMNOCARDIIDAE	HORIODACNA_Stefanescu,_1896
HYPANIA_“Pander”_Kupffer,_1831	SUBCLASS:_HETERODONTA	ORDER:_CHAMIDA	FAMILY:_LYMNOCARDIIDAE	HYPANIA_“Pander”_Kupffer,_1831
HYRCANIA_Kolesnikov,_1950	SUBCLASS:_HETERODONTA	ORDER:_CHAMIDA	FAMILY:_LYMNOCARDIIDAE	HYRCANIA_Kolesnikov,_1950
HYRCANOMYA_Astafieva,_1955	SUBCLASS:_HETERODONTA	ORDER:_CHAMIDA	FAMILY:_LYMNOCARDIIDAE	HYRCANOMYA_Astafieva,_1955
IRINIA_Popov,_1956	SUBCLASS:_HETERODONTA	ORDER:_CHAMIDA	FAMILY:_LYMNOCARDIIDAE	IRINIA_Popov,_1956
LIMNODACNA_Ebersin,_1936	SUBCLASS:_HETERODONTA	ORDER:_CHAMIDA	FAMILY:_LYMNOCARDIIDAE	LIMNODACNA_Ebersin,_1936
LIMNOPAGETIA_Schlickum,_1963	SUBCLASS:_HETERODONTA	ORDER:_CHAMIDA	FAMILY:_LYMNOCARDIIDAE	LIMNOPAGETIA_Schlickum,_1963
LIMNOPAPPIA_Schlickum,_1963	SUBCLASS:_HETERODONTA	ORDER:_CHAMIDA	FAMILY:_LYMNOCARDIIDAE	LIMNOPAPPIA_Schlickum,_1963
LYMNOCARDIUM_Stoliczka,_1870	SUBCLASS:_HETERODONTA	ORDER:_CHAMIDA	FAMILY:_LYMNOCARDIIDAE	LYMNOCARDIUM_Stoliczka,_1870
METADACNA_Ebersin,_1959	SUBCLASS:_HETERODONTA	ORDER:_CHAMIDA	FAMILY:_LYMNOCARDIIDAE	METADACNA_Ebersin,_1959
MONODACNA_Eichwald,_1838	SUBCLASS:_HETERODONTA	ORDER:_CHAMIDA	FAMILY:_LYMNOCARDIIDAE	MONODACNA_Eichwald,_1838
MOQUICARDIUM_Ebersin,_1947	SUBCLASS:_HETERODONTA	ORDER:_CHAMIDA	FAMILY:_LYMNOCARDIIDAE	MOQUICARDIUM_Ebersin,_1947
MYOCARDIA_von_Vest,_1861	SUBCLASS:_HETERODONTA	ORDER:_CHAMIDA	FAMILY:_LYMNOCARDIIDAE	MYOCARDIA_von_Vest,_1861
NARGICARDIUM_Ebersin,_1947	SUBCLASS:_HETERODONTA	ORDER:_CHAMIDA	FAMILY:_LYMNOCARDIIDAE	NARGICARDIUM_Ebersin,_1947
ORAPHOCARDIUM_Ebersin,_1949	SUBCLASS:_HETERODONTA	ORDER:_CHAMIDA	FAMILY:_LYMNOCARDIIDAE	ORAPHOCARDIUM_Ebersin,_1949
OXYDACNA_Davidaschvili,_1930	SUBCLASS:_HETERODONTA	ORDER:_CHAMIDA	FAMILY:_LYMNOCARDIIDAE	OXYDACNA_Davidaschvili,_1930
PACHYDACNA_Ebersin,_1955	SUBCLASS:_HETERODONTA	ORDER:_CHAMIDA	FAMILY:_LYMNOCARDIIDAE	PACHYDACNA_Ebersin,_1955
PANNONICARDIUM_Stevanovic,_1951	SUBCLASS:_HETERODONTA	ORDER:_CHAMIDA	FAMILY:_LYMNOCARDIIDAE	PANNONICARDIUM_Stevanovic,_1951
PANTICAPAEA_Andrussow,_1923	SUBCLASS:_HETERODONTA	ORDER:_CHAMIDA	FAMILY:_LYMNOCARDIIDAE	PANTICAPAEA_Andrussow,_1923
PAPYROCARDIUM_Gabunia,_1953	SUBCLASS:_HETERODONTA	ORDER:_CHAMIDA	FAMILY:_LYMNOCARDIIDAE	PAPYROCARDIUM_Gabunia,_1953
PARADACNA_Andrussow,_1909	SUBCLASS:_HETERODONTA	ORDER:_CHAMIDA	FAMILY:_LYMNOCARDIIDAE	PARADACNA_Andrussow,_1909
PARAPSCHERONIA_Ebersin,_1955	SUBCLASS:_HETERODONTA	ORDER:_CHAMIDA	FAMILY:_LYMNOCARDIIDAE	PARAPSCHERONIA_Ebersin,_1955
PARVIDACNA_Stevanovic,_1950	SUBCLASS:_HETERODONTA	ORDER:_CHAMIDA	FAMILY:_LYMNOCARDIIDAE	PARVIDACNA_Stevanovic,_1950
PHYLLOCARDIUM_Fischer,_1887	SUBCLASS:_HETERODONTA	ORDER:_CHAMIDA	FAMILY:_LYMNOCARDIIDAE	PHYLLOCARDIUM_Fischer,_1887
PLAGIODACNA_Andrussow,_1903	SUBCLASS:_HETERODONTA	ORDER:_CHAMIDA	FAMILY:_LYMNOCARDIIDAE	PLAGIODACNA_Andrussow,_1903
PLAGIODACNOPSIS_Andrussow,_1923	SUBCLASS:_HETERODONTA	ORDER:_CHAMIDA	FAMILY:_LYMNOCARDIIDAE	PLAGIODACNOPSIS_Andrussow,_1923
PONTALMYRA_Stefanescu,_1896	SUBCLASS:_HETERODONTA	ORDER:_CHAMIDA	FAMILY:_LYMNOCARDIIDAE	PONTALMYRA_Stefanescu,_1896
PRIONOPLEURA_Ebersin,_1949	SUBCLASS:_HETERODONTA	ORDER:_CHAMIDA	FAMILY:_LYMNOCARDIIDAE	PRIONOPLEURA_Ebersin,_1949
PRODIDACNA_Logvinenko_&_Starobogatov,_1966_?	SUBCLASS:_HETERODONTA	ORDER:_CHAMIDA	FAMILY:_LYMNOCARDIIDAE	PRODIDACNA_Logvinenko_&_Starobogatov,_1966_?
PROPHYLLICARDIUM_Jekelius,_1944	SUBCLASS:_HETERODONTA	ORDER:_CHAMIDA	FAMILY:_LYMNOCARDIIDAE	PROPHYLLICARDIUM_Jekelius,_1944
PROSOCHIASTA_Ebersin,_1959	SUBCLASS:_HETERODONTA	ORDER:_CHAMIDA	FAMILY:_LYMNOCARDIIDAE	PROSOCHIASTA_Ebersin,_1959
PROSODACNA_Tournouër,_1882	SUBCLASS:_HETERODONTA	ORDER:_CHAMIDA	FAMILY:_LYMNOCARDIIDAE	PROSODACNA_Tournouër,_1882
PROSODACNOMYA_Ebersin,_1959	SUBCLASS:_HETERODONTA	ORDER:_CHAMIDA	FAMILY:_LYMNOCARDIIDAE	PROSODACNOMYA_Ebersin,_1959
PSEUDOCARDITA_Oppenheim,_1919	SUBCLASS:_HETERODONTA	ORDER:_CHAMIDA	FAMILY:_LYMNOCARDIIDAE	PSEUDOCARDITA_Oppenheim,_1919
PSEUDOCATILLUS_Andrussow,_1903	SUBCLASS:_HETERODONTA	ORDER:_CHAMIDA	FAMILY:_LYMNOCARDIIDAE	PSEUDOCATILLUS_Andrussow,_1903
PSEUDOPROSODACNA_Gillet,_1943	SUBCLASS:_HETERODONTA	ORDER:_CHAMIDA	FAMILY:_LYMNOCARDIIDAE	PSEUDOPROSODACNA_Gillet,_1943
PTERADACNA_Andrussow,_1907	SUBCLASS:_HETERODONTA	ORDER:_CHAMIDA	FAMILY:_LYMNOCARDIIDAE	PTERADACNA_Andrussow,_1907
REPLIDACNA_Jekelius,_1944	SUBCLASS:_HETERODONTA	ORDER:_CHAMIDA	FAMILY:_LYMNOCARDIIDAE	REPLIDACNA_Jekelius,_1944
STENODACNA_Andrussow,_1923	SUBCLASS:_HETERODONTA	ORDER:_CHAMIDA	FAMILY:_LYMNOCARDIIDAE	STENODACNA_Andrussow,_1923
STYLODACNA_Stefanescu,_1896	SUBCLASS:_HETERODONTA	ORDER:_CHAMIDA	FAMILY:_LYMNOCARDIIDAE	STYLODACNA_Stefanescu,_1896
SUCCURIDACNA_Korobkov,_1954	SUBCLASS:_HETERODONTA	ORDER:_CHAMIDA	FAMILY:_LYMNOCARDIIDAE	SUCCURIDACNA_Korobkov,_1954
TAURICARDIUM_Ebersin,_1947	SUBCLASS:_HETERODONTA	ORDER:_CHAMIDA	FAMILY:_LYMNOCARDIIDAE	TAURICARDIUM_Ebersin,_1947
TSCHAUDIA_Davidaschvili,_1956	SUBCLASS:_HETERODONTA	ORDER:_CHAMIDA	FAMILY:_LYMNOCARDIIDAE	TSCHAUDIA_Davidaschvili,_1956
TURKMENA_Popov,_1956	SUBCLASS:_HETERODONTA	ORDER:_CHAMIDA	FAMILY:_LYMNOCARDIIDAE	TURKMENA_Popov,_1956
UNIOCARDIUM_Capellini,_1880	SUBCLASS:_HETERODONTA	ORDER:_CHAMIDA	FAMILY:_LYMNOCARDIIDAE	UNIOCARDIUM_Capellini,_1880
ALIOMACTRA_Stephenson,_1952_[1953]	SUBCLASS:_HETERODONTA	ORDER:_CHAMIDA	FAMILY:_MACTRIDAE	ALIOMACTRA_Stephenson,_1952_[1953]
ALLOMACTRA_Tomlin,_1931	SUBCLASS:_HETERODONTA	ORDER:_CHAMIDA	FAMILY:_MACTRIDAE	ALLOMACTRA_Tomlin,_1931
ANATINA_Schumacher,_1817	SUBCLASS:_HETERODONTA	ORDER:_CHAMIDA	FAMILY:_MACTRIDAE	ANATINA_Schumacher,_1817
ANDRUSSELLA_Korobkov,_1954	SUBCLASS:_HETERODONTA	ORDER:_CHAMIDA	FAMILY:_MACTRIDAE	ANDRUSSELLA_Korobkov,_1954
AUSTROMACTRA_Iredale,_1930	SUBCLASS:_HETERODONTA	ORDER:_CHAMIDA	FAMILY:_MACTRIDAE	AUSTROMACTRA_Iredale,_1930
AVIMACTRA_Andrussov,_1905	SUBCLASS:_HETERODONTA	ORDER:_CHAMIDA	FAMILY:_MACTRIDAE	AVIMACTRA_Andrussov,_1905
BARYMACTRA_Cossmann,_1909	SUBCLASS:_HETERODONTA	ORDER:_CHAMIDA	FAMILY:_MACTRIDAE	BARYMACTRA_Cossmann,_1909
COELOMACTRA_Dall,_1895	SUBCLASS:_HETERODONTA	ORDER:_CHAMIDA	FAMILY:_MACTRIDAE	COELOMACTRA_Dall,_1895
CRASSULA_Marwick,_1948	SUBCLASS:_HETERODONTA	ORDER:_CHAMIDA	FAMILY:_MACTRIDAE	CRASSULA_Marwick,_1948
[truncated: 1,405 more rows]
