# Supplementary material for: Phylogenetic representativeness: a new method for evaluating taxon sampling in evolutionary studies
Source: BMC Bioinformatics. 2010 Apr 27;11:209. doi: 10.1186/1471-2105-11-209 (PMC2871275; doi:10.1186/1471-2105-11-209)
Supplement: Additional file 1 — PhyRe scripts and documentation. Three Python scripts constitute the PhyRe package. PhyRe script itself performs main analyses presented in this paper: AvTD, VarTD, IE, and funnel plots parameters are computed by this script. PhyloSample generates shuffled master lists, whereas PhyloAnalysis repeats PhyRe tasks across all newly-generated master lists. All scripts have been tested under Python 2.5.4. PhyRe documentation (doc.pdf) and eight sample files referring to datasets used in the paper to validate the method [19-22] are also enclosed. [file 1471-2105-11-209-S1.ZIP › bivalves_sample.txt]

ARCTICA_Schumacher,_1817	SUBCLASS:_HETERODONTA	ORDER:_CHAMIDA	FAMILY:_ARCTICIDAE	ARCTICA_Schumacher,_1817
ARGOPECTEN_Monterosato,_1899	SUBCLASS:_PTERIOMORPHIA	ORDER:_OSTREOIDA	FAMILY:_PECTINIDAE	ARGOPECTEN_Monterosato,_1899
CRASSOSTREA_Sacco,_1897	SUBCLASS:_PTERIOMORPHIA	ORDER:_OSTREOIDA	FAMILY:_OSTREIDAE	CRASSOSTREA_Sacco,_1897
GEUKENSIA_van_der_Poel,_1959	SUBCLASS:_PTERIOMORPHIA	ORDER:_MYTILIDA	FAMILY:_MYTILIDAE	GEUKENSIA_van_der_Poel,_1959
NUCULANA_Link,_1807	SUBCLASS:_PROTOBRANCHIA	ORDER:_NUCULOIDA	FAMILY:_NUCULANIDAE	NUCULANA_Link,_1807
PHAXAS_Leach_in_Gray,_1852	SUBCLASS:_HETERODONTA	ORDER:_CHAMIDA	FAMILY:_PHARIDAE	PHAXAS_Leach_in_Gray,_1852
PLACOPECTEN_Verrill,_1897	SUBCLASS:_PTERIOMORPHIA	ORDER:_OSTREOIDA	FAMILY:_PECTINIDAE	PLACOPECTEN_Verrill,_1897
SOLEMYA_Lamarck,_1818	SUBCLASS:_PROTOBRANCHIA	ORDER:_SOLEMYIDA	FAMILY:_SOLEMYIDAE	SOLEMYA_Lamarck,_1818
YOLDIA_M�ller,_1842	SUBCLASS:_PROTOBRANCHIA	ORDER:_NUCULOIDA	FAMILY:_YOLDIIDAE	YOLDIA_M�ller,_1842
