# Supplementary material for: Phylogenetic representativeness: a new method for evaluating taxon sampling in evolutionary studies
Source: BMC Bioinformatics. 2010 Apr 27;11:209. doi: 10.1186/1471-2105-11-209 (PMC2871275; doi:10.1186/1471-2105-11-209)
Supplement: Additional file 1 — PhyRe scripts and documentation. Three Python scripts constitute the PhyRe package. PhyRe script itself performs main analyses presented in this paper: AvTD, VarTD, IE, and funnel plots parameters are computed by this script. PhyloSample generates shuffled master lists, whereas PhyloAnalysis repeats PhyRe tasks across all newly-generated master lists. All scripts have been tested under Python 2.5.4. PhyRe documentation (doc.pdf) and eight sample files referring to datasets used in the paper to validate the method [19-22] are also enclosed. [file 1471-2105-11-209-S1.ZIP › carnivores_list.txt]

Taxon: family subfamily genus species
Alopex_lagopus	Canidae	/	Alopex	Alopex_lagopus
Atelocynus_microtis	Canidae	/	Atelocynus	Atelocynus_microtis
Canis_adustus	Canidae	/	Canis	Canis_adustus
Canis_aureus	Canidae	/	Canis	Canis_aureus
Canis_latrans	Canidae	/	Canis	Canis_latrans
Canis_lupus	Canidae	/	Canis	Canis_lupus
Canis_mesomelas	Canidae	/	Canis	Canis_mesomelas
Canis_rufus	Canidae	/	Canis	Canis_rufus
Canis_simensis	Canidae	/	Canis	Canis_simensis
Cerdocyon_thous	Canidae	/	Cerdocyon	Cerdocyon_thous
Chrysocyon_brachyurus	Canidae	/	Chrysocyon	Chrysocyon_brachyurus
Cuon_alpinus	Canidae	/	Cuon	Cuon_alpinus
Dusicyon_australis	Canidae	/	Dusicyon	Dusicyon_australis
Lycaon_pictus	Canidae	/	Lycaon	Lycaon_pictus
Nyctereutes_procyonoides	Canidae	/	Nyctereutes	Nyctereutes_procyonoides
Otocyon_megalotis	Canidae	/	Otocyon	Otocyon_megalotis
Pseudalopex_culpaeus	Canidae	/	Pseudalopex	Pseudalopex_culpaeus
Pseudalopex_griseus	Canidae	/	Pseudalopex	Pseudalopex_griseus
Pseudalopex_gymnocercus	Canidae	/	Pseudalopex	Pseudalopex_gymnocercus
Pseudalopex_sechurae	Canidae	/	Pseudalopex	Pseudalopex_sechurae
Pseudalopex_vetulus	Canidae	/	Pseudalopex	Pseudalopex_vetulus
Speothos_venaticus	Canidae	/	Speothos	Speothos_venaticus
Urocyon_cinereoargenteus	Canidae	/	Urocyon	Urocyon_cinereoargenteus
Urocyon_littoralis	Canidae	/	Urocyon	Urocyon_littoralis
Vulpes_bengalensis	Canidae	/	Vulpes	Vulpes_bengalensis
Vulpes_cana	Canidae	/	Vulpes	Vulpes_cana
Vulpes_chama	Canidae	/	Vulpes	Vulpes_chama
Vulpes_corsac	Canidae	/	Vulpes	Vulpes_corsac
Vulpes_ferrilata	Canidae	/	Vulpes	Vulpes_ferrilata
Vulpes_pallida	Canidae	/	Vulpes	Vulpes_pallida
Vulpes_rueppelli	Canidae	/	Vulpes	Vulpes_rueppelli
Vulpes_velox	Canidae	/	Vulpes	Vulpes_velox
Vulpes_vulpes	Canidae	/	Vulpes	Vulpes_vulpes
Vulpes_zerda	Canidae	/	Vulpes	Vulpes_zerda
Acinonyx_jubatus	Felidae	Acinonychinae	Acinonyx	Acinonyx_jubatus
Caracal_caracal	Felidae	Felinae	Caracal	Caracal_caracal
Catopuma_badia	Felidae	Felinae	Catopuma	Catopuma_badia
Catopuma_temminckii	Felidae	Felinae	Catopuma	Catopuma_temminckii
Felis_bieti	Felidae	Felinae	Felis	Felis_bieti
Felis_chaus	Felidae	Felinae	Felis	Felis_chaus
Felis_margarita	Felidae	Felinae	Felis	Felis_margarita
Felis_nigripes	Felidae	Felinae	Felis	Felis_nigripes
Felis_silvestris	Felidae	Felinae	Felis	Felis_silvestris
Herpailurus_yaguarondi	Felidae	Felinae	Herpailurus	Herpailurus_yaguarondi
Leopardus_pardalis	Felidae	Felinae	Leopardus	Leopardus_pardalis
Leopardus_tigrinus	Felidae	Felinae	Leopardus	Leopardus_tigrinus
Leopardus_wiedii	Felidae	Felinae	Leopardus	Leopardus_wiedii
Leptailurus_serval	Felidae	Felinae	Leptailurus	Leptailurus_serval
Lynx_canadensis	Felidae	Felinae	Lynx	Lynx_canadensis
Lynx_lynx	Felidae	Felinae	Lynx	Lynx_lynx
Lynx_pardinus	Felidae	Felinae	Lynx	Lynx_pardinus
Lynx_rufus	Felidae	Felinae	Lynx	Lynx_rufus
Oncifelis_colocolo	Felidae	Felinae	Oncifelis	Oncifelis_colocolo
Oncifelis_geoffroyi	Felidae	Felinae	Oncifelis	Oncifelis_geoffroyi
Oncifelis_guigna	Felidae	Felinae	Oncifelis	Oncifelis_guigna
Oreailurus_jacobita	Felidae	Felinae	Oreailurus	Oreailurus_jacobita
Otocolobus_manul	Felidae	Felinae	Otocolobus	Otocolobus_manul
Prionailurus_bengalensis	Felidae	Felinae	Prionailurus	Prionailurus_bengalensis
Prionailurus_planiceps	Felidae	Felinae	Prionailurus	Prionailurus_planiceps
Prionailurus_rubiginosus	Felidae	Felinae	Prionailurus	Prionailurus_rubiginosus
Prionailurus_viverrinus	Felidae	Felinae	Prionailurus	Prionailurus_viverrinus
Profelis_aurata	Felidae	Felinae	Profelis	Profelis_aurata
Puma_concolor	Felidae	Felinae	Puma	Puma_concolor
Neofelis_nebulosa	Felidae	Pantherinae	Neofelis	Neofelis_nebulosa
Panthera_leo	Felidae	Pantherinae	Panthera	Panthera_leo
Panthera_onca	Felidae	Pantherinae	Panthera	Panthera_onca
Panthera_pardus	Felidae	Pantherinae	Panthera	Panthera_pardus
Panthera_tigris	Felidae	Pantherinae	Panthera	Panthera_tigris
Pardofelis_marmorata	Felidae	Pantherinae	Pardofelis	Pardofelis_marmorata
Uncia_uncia	Felidae	Pantherinae	Uncia	Uncia_uncia
Galidia_elegans	Herpestidae	Galidiinae	Galidia	Galidia_elegans
Galidictis_fasciata	Herpestidae	Galidiinae	Galidictis	Galidictis_fasciata
Galidictis_grandidieri	Herpestidae	Galidiinae	Galidictis	Galidictis_grandidieri
Mungotictis_decemlineata	Herpestidae	Galidiinae	Mungotictis	Mungotictis_decemlineata
Salanoia_concolor	Herpestidae	Galidiinae	Salanoia	Salanoia_concolor
Atilax_paludinosus	Herpestidae	Herpestinae	Atilax	Atilax_paludinosus
Bdeogale_crassicauda	Herpestidae	Herpestinae	Bdeogale	Bdeogale_crassicauda
Bdeogale_jacksoni	Herpestidae	Herpestinae	Bdeogale	Bdeogale_jacksoni
Bdeogale_nigripes	Herpestidae	Herpestinae	Bdeogale	Bdeogale_nigripes
Crossarchus_alexandri	Herpestidae	Herpestinae	Crossarchus	Crossarchus_alexandri
Crossarchus_ansorgei	Herpestidae	Herpestinae	Crossarchus	Crossarchus_ansorgei
Crossarchus_obscurus	Herpestidae	Herpestinae	Crossarchus	Crossarchus_obscurus
Cynictis_penicillata	Herpestidae	Herpestinae	Cynictis	Cynictis_penicillata
Dologale_dybowskii	Herpestidae	Herpestinae	Dologale	Dologale_dybowskii
Galerella_flavescens	Herpestidae	Herpestinae	Galerella	Galerella_flavescens
Galerella_pulverulenta	Herpestidae	Herpestinae	Galerella	Galerella_pulverulenta
Galerella_sanguinea	Herpestidae	Herpestinae	Galerella	Galerella_sanguinea
Galerella_swalius	Herpestidae	Herpestinae	Galerella	Galerella_swalius
Helogale_hirtula	Herpestidae	Herpestinae	Helogale	Helogale_hirtula
Helogale_parvula	Herpestidae	Herpestinae	Helogale	Helogale_parvula
Herpestes_brachyurus	Herpestidae	Herpestinae	Herpestes	Herpestes_brachyurus
Herpestes_edwardsii	Herpestidae	Herpestinae	Herpestes	Herpestes_edwardsii
Herpestes_ichneumon	Herpestidae	Herpestinae	Herpestes	Herpestes_ichneumon
Herpestes_javanicus	Herpestidae	Herpestinae	Herpestes	Herpestes_javanicus
Herpestes_naso	Herpestidae	Herpestinae	Herpestes	Herpestes_naso
Herpestes_palustris	Herpestidae	Herpestinae	Herpestes	Herpestes_palustris
Herpestes_semitorquatus	Herpestidae	Herpestinae	Herpestes	Herpestes_semitorquatus
Herpestes_smithii	Herpestidae	Herpestinae	Herpestes	Herpestes_smithii
Herpestes_urva	Herpestidae	Herpestinae	Herpestes	Herpestes_urva
Herpestes_vitticollis	Herpestidae	Herpestinae	Herpestes	Herpestes_vitticollis
Ichneumia_albicauda	Herpestidae	Herpestinae	Ichneumia	Ichneumia_albicauda
Liberiictis_kuhni	Herpestidae	Herpestinae	Liberiictis	Liberiictis_kuhni
Mungos_gambianus	Herpestidae	Herpestinae	Mungos	Mungos_gambianus
Mungos_mungo	Herpestidae	Herpestinae	Mungos	Mungos_mungo
Paracynictis_selousi	Herpestidae	Herpestinae	Paracynictis	Paracynictis_selousi
Rhynchogale_melleri	Herpestidae	Herpestinae	Rhynchogale	Rhynchogale_melleri
Suricata_suricatta	Herpestidae	Herpestinae	Suricata	Suricata_suricatta
Crocuta_crocuta	Hyaenidae	Hyaeninae	Crocuta	Crocuta_crocuta
Hyaena_hyaena	Hyaenidae	Hyaeninae	Hyaena	Hyaena_hyaena
Parahyaena_brunnea	Hyaenidae	Hyaeninae	Parahyaena	Parahyaena_brunnea
Proteles_cristatus	Hyaenidae	Protelinae	Proteles	Proteles_cristatus
Amblonyx_cinereus	Mustelidae	Lutrinae	Amblonyx	Amblonyx_cinereus
Aonyx_capensis	Mustelidae	Lutrinae	Aonyx	Aonyx_capensis
Aonyx_congicus	Mustelidae	Lutrinae	Aonyx	Aonyx_congicus
Enhydra_lutris	Mustelidae	Lutrinae	Enhydra	Enhydra_lutris
Lontra_canadensis	Mustelidae	Lutrinae	Lontra	Lontra_canadensis
Lontra_felina	Mustelidae	Lutrinae	Lontra	Lontra_felina
Lontra_longicaudis	Mustelidae	Lutrinae	Lontra	Lontra_longicaudis
Lontra_provocax	Mustelidae	Lutrinae	Lontra	Lontra_provocax
Lutra_lutra	Mustelidae	Lutrinae	Lutra	Lutra_lutra
Lutra_maculicollis	Mustelidae	Lutrinae	Lutra	Lutra_maculicollis
Lutra_sumatrana	Mustelidae	Lutrinae	Lutra	Lutra_sumatrana
Lutrogale_perspicillata	Mustelidae	Lutrinae	Lutrogale	Lutrogale_perspicillata
Pteronura_brasiliensis	Mustelidae	Lutrinae	Pteronura	Pteronura_brasiliensis
Arctonyx_collaris	Mustelidae	Melinae	Arctonyx	Arctonyx_collaris
Meles_meles	Mustelidae	Melinae	Meles	Meles_meles
Melogale_everetti	Mustelidae	Melinae	Melogale	Melogale_everetti
Melogale_moschata	Mustelidae	Melinae	Melogale	Melogale_moschata
Melogale_orientalis	Mustelidae	Melinae	Melogale	Melogale_orientalis
Melogale_personata	Mustelidae	Melinae	Melogale	Melogale_personata
Mydaus_javanensis	Mustelidae	Melinae	Mydaus	Mydaus_javanensis
Mydaus_marchei	Mustelidae	Melinae	Mydaus	Mydaus_marchei
Mellivora_capensis	Mustelidae	Mellivorinae	Mellivora	Mellivora_capensis
Conepatus_chinga	Mustelidae	Mephitinae	Conepatus	Conepatus_chinga
Conepatus_humboldtii	Mustelidae	Mephitinae	Conepatus	Conepatus_humboldtii
Conepatus_leuconotus	Mustelidae	Mephitinae	Conepatus	Conepatus_leuconotus
Conepatus_mesoleucus	Mustelidae	Mephitinae	Conepatus	Conepatus_mesoleucus
Conepatus_semistriatus	Mustelidae	Mephitinae	Conepatus	Conepatus_semistriatus
Mephitis_macroura	Mustelidae	Mephitinae	Mephitis	Mephitis_macroura
Mephitis_mephitis	Mustelidae	Mephitinae	Mephitis	Mephitis_mephitis
Spilogale_putorius	Mustelidae	Mephitinae	Spilogale	Spilogale_putorius
Spilogale_pygmaea	Mustelidae	Mephitinae	Spilogale	Spilogale_pygmaea
Eira_barbara	Mustelidae	Mustelinae	Eira	Eira_barbara
Galictis_cuja	Mustelidae	Mustelinae	Galictis	Galictis_cuja
Galictis_vittata	Mustelidae	Mustelinae	Galictis	Galictis_vittata
Gulo_gulo	Mustelidae	Mustelinae	Gulo	Gulo_gulo
Ictonyx_libyca	Mustelidae	Mustelinae	Ictonyx	Ictonyx_libyca
Ictonyx_striatus	Mustelidae	Mustelinae	Ictonyx	Ictonyx_striatus
Lyncodon_patagonicus	Mustelidae	Mustelinae	Lyncodon	Lyncodon_patagonicus
Martes_americana	Mustelidae	Mustelinae	Martes	Martes_americana
Martes_flavigula	Mustelidae	Mustelinae	Martes	Martes_flavigula
Martes_foina	Mustelidae	Mustelinae	Martes	Martes_foina
Martes_gwatkinsii	Mustelidae	Mustelinae	Martes	Martes_gwatkinsii
Martes_martes	Mustelidae	Mustelinae	Martes	Martes_martes
Martes_melampus	Mustelidae	Mustelinae	Martes	Martes_melampus
Martes_pennanti	Mustelidae	Mustelinae	Martes	Martes_pennanti
Martes_zibellina	Mustelidae	Mustelinae	Martes	Martes_zibellina
Mustela_africana	Mustelidae	Mustelinae	Mustela	Mustela_africana
Mustela_altaica	Mustelidae	Mustelinae	Mustela	Mustela_altaica
Mustela_erminea	Mustelidae	Mustelinae	Mustela	Mustela_erminea
Mustela_eversmannii	Mustelidae	Mustelinae	Mustela	Mustela_eversmannii
Mustela_felipei	Mustelidae	Mustelinae	Mustela	Mustela_felipei
Mustela_frenata	Mustelidae	Mustelinae	Mustela	Mustela_frenata
Mustela_kathiah	Mustelidae	Mustelinae	Mustela	Mustela_kathiah
Mustela_lutreola	Mustelidae	Mustelinae	Mustela	Mustela_lutreola
Mustela_lutreolina	Mustelidae	Mustelinae	Mustela	Mustela_lutreolina
Mustela_nigripes	Mustelidae	Mustelinae	Mustela	Mustela_nigripes
Mustela_nivalis	Mustelidae	Mustelinae	Mustela	Mustela_nivalis
Mustela_nudipes	Mustelidae	Mustelinae	Mustela	Mustela_nudipes
Mustela_putorius	Mustelidae	Mustelinae	Mustela	Mustela_putorius
Mustela_sibirica	Mustelidae	Mustelinae	Mustela	Mustela_sibirica
Mustela_strigidorsa	Mustelidae	Mustelinae	Mustela	Mustela_strigidorsa
Mustela_vison	Mustelidae	Mustelinae	Mustela	Mustela_vison
Poecilogale_albinucha	Mustelidae	Mustelinae	Poecilogale	Poecilogale_albinucha
Vormela_peregusna	Mustelidae	Mustelinae	Vormela	Vormela_peregusna
Taxidea_taxus	Mustelidae	Taxidiinae	Taxidea	Taxidea_taxus
Odobenus_rosmarus	Odobenidae	/	Odobenus	Odobenus_rosmarus
Arctocephalus_australis	Otariidae	/	Arctocephalus	Arctocephalus_australis
Arctocephalus_forsteri	Otariidae	/	Arctocephalus	Arctocephalus_forsteri
Arctocephalus_galapagoensis	Otariidae	/	Arctocephalus	Arctocephalus_galapagoensis
Arctocephalus_gazella	Otariidae	/	Arctocephalus	Arctocephalus_gazella
Arctocephalus_philippii	Otariidae	/	Arctocephalus	Arctocephalus_philippii
Arctocephalus_pusillus	Otariidae	/	Arctocephalus	Arctocephalus_pusillus
Arctocephalus_townsendi	Otariidae	/	Arctocephalus	Arctocephalus_townsendi
Arctocephalus_tropicalis	Otariidae	/	Arctocephalus	Arctocephalus_tropicalis
Callorhinus_ursinus	Otariidae	/	Callorhinus	Callorhinus_ursinus
Eumetopias_jubatus	Otariidae	/	Eumetopias	Eumetopias_jubatus
Neophoca_cinerea	Otariidae	/	Neophoca	Neophoca_cinerea
Otaria_byronia	Otariidae	/	Otaria	Otaria_byronia
Phocarctos_hookeri	Otariidae	/	Phocarctos	Phocarctos_hookeri
Zalophus_californianus	Otariidae	/	Zalophus	Zalophus_californianus
Cystophora_cristata	Phocidae	/	Cystophora	Cystophora_cristata
Erignathus_barbatus	Phocidae	/	Erignathus	Erignathus_barbatus
Halichoerus_grypus	Phocidae	/	Halichoerus	Halichoerus_grypus
Hydrurga_leptonyx	Phocidae	/	Hydrurga	Hydrurga_leptonyx
Leptonychotes_weddellii	Phocidae	/	Leptonychotes	Leptonychotes_weddellii
Lobodon_carcinophagus	Phocidae	/	Lobodon	Lobodon_carcinophagus
Mirounga_angustirostris	Phocidae	/	Mirounga	Mirounga_angustirostris
Mirounga_leonina	Phocidae	/	Mirounga	Mirounga_leonina
Monachus_monachus	Phocidae	/	Monachus	Monachus_monachus
Monachus_schauinslandi	Phocidae	/	Monachus	Monachus_schauinslandi
Monachus_tropicalis	Phocidae	/	Monachus	Monachus_tropicalis
Ommatophoca_rossii	Phocidae	/	Ommatophoca	Ommatophoca_rossii
Phoca_caspica	Phocidae	/	Phoca	Phoca_caspica
Phoca_fasciata	Phocidae	/	Phoca	Phoca_fasciata
Phoca_groenlandica	Phocidae	/	Phoca	Phoca_groenlandica
Phoca_hispida	Phocidae	/	Phoca	Phoca_hispida
Phoca_largha	Phocidae	/	Phoca	Phoca_largha
Phoca_sibirica	Phocidae	/	Phoca	Phoca_sibirica
Phoca_vitulina	Phocidae	/	Phoca	Phoca_vitulina
Bassaricyon_alleni	Procyonidae	Potosinae	Bassaricyon	Bassaricyon_alleni
Bassaricyon_beddardi	Procyonidae	Potosinae	Bassaricyon	Bassaricyon_beddardi
Bassaricyon_gabbii	Procyonidae	Potosinae	Bassaricyon	Bassaricyon_gabbii
Bassaricyon_lasius	Procyonidae	Potosinae	Bassaricyon	Bassaricyon_lasius
Bassaricyon_pauli	Procyonidae	Potosinae	Bassaricyon	Bassaricyon_pauli
Potos_flavus	Procyonidae	Potosinae	Potos	Potos_flavus
Bassariscus_astutus	Procyonidae	Potosinae	Bassariscus	Bassariscus_astutus
Bassariscus_sumichrasti	Procyonidae	Potosinae	Bassariscus	Bassariscus_sumichrasti
Nasua_narica	Procyonidae	Procyoninae	Nasua	Nasua_narica
Nasua_nasua	Procyonidae	Procyoninae	Nasua	Nasua_nasua
Nasuella_olivacea	Procyonidae	Procyoninae	Nasuella	Nasuella_olivacea
Procyon_cancrivorus	Procyonidae	Procyoninae	Procyon	Procyon_cancrivorus
Procyon_gloveralleni	Procyonidae	Procyoninae	Procyon	Procyon_gloveralleni
Procyon_insularis	Procyonidae	Procyoninae	Procyon	Procyon_insularis
Procyon_lotor	Procyonidae	Procyoninae	Procyon	Procyon_lotor
Procyon_maynardi	Procyonidae	Procyoninae	Procyon	Procyon_maynardi
Procyon_minor	Procyonidae	Procyoninae	Procyon	Procyon_minor
Procyon_pygmaeus	Procyonidae	Procyoninae	Procyon	Procyon_pygmaeus
Ailuropoda_melanoleuca	Ursidae	Ailurinae	Ailuropoda	Ailuropoda_melanoleuca
Ailurus_fulgens	Ursidae	Ailurinae	Ailurus	Ailurus_fulgens
Helarctos_malayanus	Ursidae	Ursinae	Helarctos	Helarctos_malayanus
Melursus_ursinus	Ursidae	Ursinae	Melursus	Melursus_ursinus
Tremarctos_ornatus	Ursidae	Ursinae	Tremarctos	Tremarctos_ornatus
Ursus_americanus	Ursidae	Ursinae	Ursus	Ursus_americanus
Ursus_arctos	Ursidae	Ursinae	Ursus	Ursus_arctos
Ursus_maritimus	Ursidae	Ursinae	Ursus	Ursus_maritimus
Ursus_thibetanus	Ursidae	Ursinae	Ursus	Ursus_thibetanus
Cryptoprocta_ferox	Viverridae	Cryptoproctinae	Cryptoprocta	Cryptoprocta_ferox
Eupleres_goudotii	Viverridae	Euplerinae	Eupleres	Eupleres_goudotii
Fossa_fossana	Viverridae	Euplerinae	Fossa	Fossa_fossana
Chrotogale_owstoni	Viverridae	Hemigalinae	Chrotogale	Chrotogale_owstoni
Cynogale_bennettii	Viverridae	Hemigalinae	Cynogale	Cynogale_bennettii
Diplogale_hosei	Viverridae	Hemigalinae	Diplogale	Diplogale_hosei
Hemigalus_derbyanus	Viverridae	Hemigalinae	Hemigalus	Hemigalus_derbyanus
Nandinia_binotata	Viverridae	Nandiniinae	Nandinia	Nandinia_binotata
Arctictis_binturong	Viverridae	Paradoxurinae	Arctictis	Arctictis_binturong
Arctogalidia_trivirgata	Viverridae	Paradoxurinae	Arctogalidia	Arctogalidia_trivirgata
Macrogalidia_musschenbroekii	Viverridae	Paradoxurinae	Macrogalidia	Macrogalidia_musschenbroekii
Paguma_larvata	Viverridae	Paradoxurinae	Paguma	Paguma_larvata
Paradoxurus_hermaphroditus	Viverridae	Paradoxurinae	Paradoxurus	Paradoxurus_hermaphroditus
Paradoxurus_jerdoni	Viverridae	Paradoxurinae	Paradoxurus	Paradoxurus_jerdoni
Paradoxurus_zeylonensis	Viverridae	Paradoxurinae	Paradoxurus	Paradoxurus_zeylonensis
Civettictis_civetta	Viverridae	Viverrinae	Civettictis	Civettictis_civetta
Genetta_abyssinica	Viverridae	Viverrinae	Genetta	Genetta_abyssinica
Genetta_angolensis	Viverridae	Viverrinae	Genetta	Genetta_angolensis
Genetta_genetta	Viverridae	Viverrinae	Genetta	Genetta_genetta
Genetta_johnstoni	Viverridae	Viverrinae	Genetta	Genetta_johnstoni
Genetta_maculata	Viverridae	Viverrinae	Genetta	Genetta_maculata
Genetta_servalina	Viverridae	Viverrinae	Genetta	Genetta_servalina
Genetta_thierryi	Viverridae	Viverrinae	Genetta	Genetta_thierryi
Genetta_tigrina	Viverridae	Viverrinae	Genetta	Genetta_tigrina
Genetta_victoriae	Viverridae	Viverrinae	Genetta	Genetta_victoriae
Osbornictis_piscivora	Viverridae	Viverrinae	Osbornictis	Osbornictis_piscivora
Poiana_richardsonii	Viverridae	Viverrinae	Poiana	Poiana_richardsonii
Prionodon_linsang	Viverridae	Viverrinae	Prionodon	Prionodon_linsang
Prionodon_pardicolor	Viverridae	Viverrinae	Prionodon	Prionodon_pardicolor
Viverra_civettina	Viverridae	Viverrinae	Viverra	Viverra_civettina
Viverra_megaspila	Viverridae	Viverrinae	Viverra	Viverra_megaspila
Viverra_tangalunga	Viverridae	Viverrinae	Viverra	Viverra_tangalunga
Viverra_zibetha	Viverridae	Viverrinae	Viverra	Viverra_zibetha
Viverricula_indica	Viverridae	Viverrinae	Viverricula	Viverricula_indica
