# Supplementary material for: Phylogenetic representativeness: a new method for evaluating taxon sampling in evolutionary studies
Source: BMC Bioinformatics. 2010 Apr 27;11:209. doi: 10.1186/1471-2105-11-209 (PMC2871275; doi:10.1186/1471-2105-11-209)
Supplement: Additional file 1 — PhyRe scripts and documentation. Three Python scripts constitute the PhyRe package. PhyRe script itself performs main analyses presented in this paper: AvTD, VarTD, IE, and funnel plots parameters are computed by this script. PhyloSample generates shuffled master lists, whereas PhyloAnalysis repeats PhyRe tasks across all newly-generated master lists. All scripts have been tested under Python 2.5.4. PhyRe documentation (doc.pdf) and eight sample files referring to datasets used in the paper to validate the method [19-22] are also enclosed. [file 1471-2105-11-209-S1.ZIP › carnivores_sample.txt]

Nandinia_binotata	Viverridae	Nandiniinae	Nandinia	Nandinia_binotata
Acinonyx_jubatus	Felidae	Acinonychinae	Acinonyx	Acinonyx_jubatus
Lynx_rufus	Felidae	Felinae	Lynx	Lynx_rufus
Puma_concolor	Felidae	Felinae	Puma	Puma_concolor
Felis_silvestris	Felidae	Felinae	Felis	Felis_silvestris
Leopardus_pardalis	Felidae	Felinae	Leopardus	Leopardus_pardalis
Panthera_tigris	Felidae	Pantherinae	Panthera	Panthera_tigris
Panthera_leo	Felidae	Pantherinae	Panthera	Panthera_leo
Uncia_uncia	Felidae	Pantherinae	Uncia	Uncia_uncia
Hemigalus_derbyanus	Viverridae	Hemigalinae	Hemigalus	Hemigalus_derbyanus
Paradoxurus_hermaphroditus	Viverridae	Paradoxurinae	Paradoxurus	Paradoxurus_hermaphroditus
Genetta_genetta	Viverridae	Viverrinae	Genetta	Genetta_genetta
Civettictis_civetta	Viverridae	Viverrinae	Civettictis	Civettictis_civetta
Viverra_tangalunga	Viverridae	Viverrinae	Viverra	Viverra_tangalunga
Crocuta_crocuta	Hyaenidae	Hyaeninae	Crocuta	Crocuta_crocuta
Cryptoprocta_ferox	Viverridae	Cryptoproctinae	Cryptoprocta	Cryptoprocta_ferox
Fossa_fossana	Viverridae	Euplerinae	Fossa	Fossa_fossana
Galidia_elegans	Herpestidae	Galidiinae	Galidia	Galidia_elegans
Galidictis_fasciata	Herpestidae	Galidiinae	Galidictis	Galidictis_fasciata
Mungotictis_decemlineata	Herpestidae	Galidiinae	Mungotictis	Mungotictis_decemlineata
Salanoia_concolor	Herpestidae	Galidiinae	Salanoia	Salanoia_concolor
Herpestes_edwardsii	Herpestidae	Herpestinae	Herpestes	Herpestes_edwardsii
Herpestes_javanicus	Herpestidae	Herpestinae	Herpestes	Herpestes_javanicus
Atilax_paludinosus	Herpestidae	Herpestinae	Atilax	Atilax_paludinosus
Cynictis_penicillata	Herpestidae	Herpestinae	Cynictis	Cynictis_penicillata
Paracynictis_selousi	Herpestidae	Herpestinae	Paracynictis	Paracynictis_selousi
Liberiictis_kuhni	Herpestidae	Herpestinae	Liberiictis	Liberiictis_kuhni
Suricata_suricatta	Herpestidae	Herpestinae	Suricata	Suricata_suricatta
Mungos_mungo	Herpestidae	Herpestinae	Mungos	Mungos_mungo
Crossarchus_obscurus	Herpestidae	Herpestinae	Crossarchus	Crossarchus_obscurus
Helogale_parvula	Herpestidae	Herpestinae	Helogale	Helogale_parvula
Vulpes_vulpes	Canidae	/	Vulpes	Vulpes_vulpes
Canis_lupus	Canidae	/	Canis	Canis_lupus
Canis_rufus	Canidae	/	Canis	Canis_rufus
Ailuropoda_melanoleuca	Ursidae	Ailurinae	Ailuropoda	Ailuropoda_melanoleuca
Tremarctos_ornatus	Ursidae	Ursinae	Tremarctos	Tremarctos_ornatus
Helarctos_malayanus	Ursidae	Ursinae	Helarctos	Helarctos_malayanus
Ursus_arctos	Ursidae	Ursinae	Ursus	Ursus_arctos
Erignathus_barbatus	Phocidae	/	Erignathus	Erignathus_barbatus
Halichoerus_grypus	Phocidae	/	Halichoerus	Halichoerus_grypus
Phoca_vitulina	Phocidae	/	Phoca	Phoca_vitulina
Odobenus_rosmarus	Odobenidae	/	Odobenus	Odobenus_rosmarus
Callorhinus_ursinus	Otariidae	/	Callorhinus	Callorhinus_ursinus
Arctocephalus_gazella	Otariidae	/	Arctocephalus	Arctocephalus_gazella
Zalophus_californianus	Otariidae	/	Zalophus	Zalophus_californianus
Ailurus_fulgens	Ursidae	Ailurinae	Ailurus	Ailurus_fulgens
Mydaus_javanensis	Mustelidae	Melinae	Mydaus	Mydaus_javanensis
Conepatus_mesoleucus	Mustelidae	Mephitinae	Conepatus	Conepatus_mesoleucus
Mephitis_mephitis	Mustelidae	Mephitinae	Mephitis	Mephitis_mephitis
Spilogale_putorius	Mustelidae	Mephitinae	Spilogale	Spilogale_putorius
Bassaricyon_gabbii	Procyonidae	Potosinae	Bassaricyon	Bassaricyon_gabbii
Procyon_lotor	Procyonidae	Procyoninae	Procyon	Procyon_lotor
Potos_flavus	Procyonidae	Potosinae	Potos	Potos_flavus
Taxidea_taxus	Mustelidae	Taxidiinae	Taxidea	Taxidea_taxus
Gulo_gulo	Mustelidae	Mustelinae	Gulo	Gulo_gulo
Martes_americana	Mustelidae	Mustelinae	Martes	Martes_americana
Martes_flavigula	Mustelidae	Mustelinae	Martes	Martes_flavigula
Eira_barbara	Mustelidae	Mustelinae	Eira	Eira_barbara
Martes_pennanti	Mustelidae	Mustelinae	Martes	Martes_pennanti
Ictonyx_striatus	Mustelidae	Mustelinae	Ictonyx	Ictonyx_striatus
Poecilogale_albinucha	Mustelidae	Mustelinae	Poecilogale	Poecilogale_albinucha
Aonyx_capensis	Mustelidae	Lutrinae	Aonyx	Aonyx_capensis
Enhydra_lutris	Mustelidae	Lutrinae	Enhydra	Enhydra_lutris
Lontra_canadensis	Mustelidae	Lutrinae	Lontra	Lontra_canadensis
Lontra_longicaudis	Mustelidae	Lutrinae	Lontra	Lontra_longicaudis
Mustela_frenata	Mustelidae	Mustelinae	Mustela	Mustela_frenata
Mustela_vison	Mustelidae	Mustelinae	Mustela	Mustela_vison
Mustela_erminea	Mustelidae	Mustelinae	Mustela	Mustela_erminea
Mustela_nivalis	Mustelidae	Mustelinae	Mustela	Mustela_nivalis
Mustela_sibirica	Mustelidae	Mustelinae	Mustela	Mustela_sibirica
Mustela_lutreola	Mustelidae	Mustelinae	Mustela	Mustela_lutreola
Mustela_putorius	Mustelidae	Mustelinae	Mustela	Mustela_putorius
