# Supplementary material for: Phylogenetic representativeness: a new method for evaluating taxon sampling in evolutionary studies
Source: BMC Bioinformatics. 2010 Apr 27;11:209. doi: 10.1186/1471-2105-11-209 (PMC2871275; doi:10.1186/1471-2105-11-209)
Supplement: Additional file 1 — PhyRe scripts and documentation. Three Python scripts constitute the PhyRe package. PhyRe script itself performs main analyses presented in this paper: AvTD, VarTD, IE, and funnel plots parameters are computed by this script. PhyloSample generates shuffled master lists, whereas PhyloAnalysis repeats PhyRe tasks across all newly-generated master lists. All scripts have been tested under Python 2.5.4. PhyRe documentation (doc.pdf) and eight sample files referring to datasets used in the paper to validate the method [19-22] are also enclosed. [file 1471-2105-11-209-S1.ZIP › coleoids_list.txt]

Taxon: Order Suborder Superfamily Family Subfamily Genus
DIPLOBELUS_Naef,_1927	SUBCLASS:_COLEOIDA	/	/	/	/	DIPLOBELUS_Naef,_1927
GEOPELTIS_Regteren_Alterna,_1949	SUBCLASS:_COLEOIDA	/	/	/	/	GEOPELTIS_Regteren_Alterna,_1949
GEOTEUTHIS_Münster,_1843	SUBCLASS:_COLEOIDA	/	/	/	/	GEOTEUTHIS_Münster,_1843
JELETZKYTEUTHIS_Doyle,_1900	SUBCLASS:_COLEOIDA	/	/	/	/	JELETZKYTEUTHIS_Doyle,_1900
LOLIGOSEPIA_Quenstedt,_1839	SUBCLASS:_COLEOIDA	/	/	/	/	LOLIGOSEPIA_Quenstedt,_1839
MUENSTERELLA_Schevill,_1950	SUBCLASS:_COLEOIDA	/	/	/	/	MUENSTERELLA_Schevill,_1950
PARABELOPELTIS_Naef,_1921	SUBCLASS:_COLEOIDA/	/	/	/	/	PARABELOPELTIS_Naef,_1921
PARAPLESIOTEUTHIS_Naef,_1921	SUBCLASS:_COLEOIDA	/	/	/	/	PARAPLESIOTEUTHIS_Naef,_1921
PLESIOTEUTHIS_Wagner,_1859	SUBCLASS:_COLEOIDA	/	/	/	/	PLESIOTEUTHIS_Wagner,_1859
TRACHYTEUTHIS_Meyer,_1846	SUBCLASS:_COLEOIDA	/	/	/	/	TRACHYTEUTHIS_Meyer,_1846
ATRAMENTARIUS_Buckland_&_Agassiz_in_Buckland,_1838	ORDER:_BELEMNITIDA	/	/	/	/	ATRAMENTARIUS_Buckland_&_Agassiz_in_Buckland,_1838
AULOCOBELUS_Pavlow,_1914	ORDER:_BELEMNITIDA	/	/	/	/	AULOCOBELUS_Pavlow,_1914
BELEMNOTHEUTIS_Pearce,_1842	ORDER:_BELEMNITIDA	/	/	/	/	BELEMNOTHEUTIS_Pearce,_1842
BREVIBELUS_Doyle,_1992	ORDER:_BELEMNITIDA	/	/	/	/	BREVIBELUS_Doyle,_1992
COELOTEUTHIS_Stolley,_1919	ORDER:_BELEMNITIDA	/	/	/	/	COELOTEUTHIS_Stolley,_1919
BELEMNITES_Gesner,_1758	ORDER:_BELEMNITIDA	/	SUPERFAMILY:_BELEMNITOIDEA	FAMILY:_BELEMNITIDAE	/	BELEMNITES_Gesner,_1758
cf_BAYANOTEUTHIS_Munier-Chalmas,_1872	ORDER:_BELEMNITIDA	/	SUPERFAMILY:_BELEMNITOIDEA	FAMILY:_BELEMNITIDAE	SUBFAMILY:_BELEMNITELLINAE	cf_BAYANOTEUTHIS_Munier-Chalmas,_1872
BELEMNELLA_Nowak,_1913	ORDER:_BELEMNITIDA	SUBORDER:_PACHYBELEMNOPSEINA	/	FAMILY:_BELEMNITELLIDAE	/	BELEMNELLA_Nowak,_1913
BELEMNITELLA_d’Orbigny,_1840	ORDER:_BELEMNITIDA	SUBORDER:_PACHYBELEMNOPSEINA	/	FAMILY:_BELEMNITELLIDAE	/	BELEMNITELLA_d’Orbigny,_1840
PACHYBELEMNOPSIS_Riegraf,_1980	ORDER:_BELEMNITIDA	SUBORDER:_PACHYBELEMNOPSEINA	/	FAMILY:_MESOHIBOLITIDAE	/	PACHYBELEMNOPSIS_Riegraf,_1980
PALAEOCTOPUS_Woodward,_1896	ORDER:_OCTOPODA	/	/	/	/	PALAEOCTOPUS_Woodward,_1896
CHUNIOTEUTHIS_Grimpe,_1916	ORDER:_OCTOPODA	SUBORDER:_CIRRATA	SUPERFAMILY:_CIRROTEUTHOIDEA	FAMILY:_CIRROTEUTHIDAE	/	CHUNIOTEUTHIS_Grimpe,_1916
CIRROCTOPUS_Naef,_1923_?	ORDER:_OCTOPODA	SUBORDER:_CIRRATA	SUPERFAMILY:_CIRROTEUTHOIDEA	FAMILY:_CIRROTEUTHIDAE	/	CIRROCTOPUS_Naef,_1923_?
CIRROTEUTHIS_Eschricht,_1838	ORDER:_OCTOPODA	SUBORDER:_CIRRATA	SUPERFAMILY:_CIRROTEUTHOIDEA	FAMILY:_CIRROTEUTHIDAE	/	CIRROTEUTHIS_Eschricht,_1838
CIRROTEUTHOPSIS_Grimpe,_1920_?	ORDER:_OCTOPODA	SUBORDER:_CIRRATA	SUPERFAMILY:_CIRROTEUTHOIDEA	FAMILY:_CIRROTEUTHIDAE	/	CIRROTEUTHOPSIS_Grimpe,_1920_?
CIRROTHAUMA_Chun,_1911	ORDER:_OCTOPODA	SUBORDER:_CIRRATA	SUPERFAMILY:_CIRROTEUTHOIDEA	FAMILY:_CIRROTEUTHIDAE	/	CIRROTHAUMA_Chun,_1911
FROEKENIA_Hoyle,_1904	ORDER:_OCTOPODA	SUBORDER:_CIRRATA	SUPERFAMILY:_CIRROTEUTHOIDEA	FAMILY:_CIRROTEUTHIDAE	/	FROEKENIA_Hoyle,_1904
GRIMPOTEUTHIS_Robson,_1932	ORDER:_OCTOPODA	SUBORDER:_CIRRATA	SUPERFAMILY:_CIRROTEUTHOIDEA	FAMILY:_CIRROTEUTHIDAE	/	GRIMPOTEUTHIS_Robson,_1932
STAUROTEUTHIS_Verrill,_1879	ORDER:_OCTOPODA	SUBORDER:_CIRRATA	SUPERFAMILY:_CIRROTEUTHOIDEA	FAMILY:_CIRROTEUTHIDAE	/	STAUROTEUTHIS_Verrill,_1879
OPISTHOTEUTHIS_Verrill,_1883	ORDER:_OCTOPODA	SUBORDER:_CIRRATA	SUPERFAMILY:_CIRROTEUTHOIDEA	FAMILY:_OPISTHOTEUTHIDAE	/	OPISTHOTEUTHIS_Verrill,_1883
ALLOPOSUS_Verrill,_1880	ORDER:_OCTOPODA	SUBORDER:_INCIRRATA	SUPERFAMILY:_ARGONAUTOIDEA	FAMILY:_ALLOPOSIDAE	/	ALLOPOSUS_Verrill,_1880
ARGONAUTA_Linnaeus,_1758	ORDER:_OCTOPODA	SUBORDER:_INCIRRATA	SUPERFAMILY:_ARGONAUTOIDEA	FAMILY:_ARGONAUTIDAE	/	ARGONAUTA_Linnaeus,_1758
OCYTHOE_Rafinesque,_1814	ORDER:_OCTOPODA	SUBORDER:_INCIRRATA	SUPERFAMILY:_ARGONAUTOIDEA	FAMILY:_OCYTHOIDAE	/	OCYTHOE_Rafinesque,_1814
TREMOCTOPUS_Delle_Chiaje,_1829	ORDER:_OCTOPODA	SUBORDER:_INCIRRATA	SUPERFAMILY:_ARGONAUTOIDEA	FAMILY:_TREMOCTOPODIDAE	/	TREMOCTOPUS_Delle_Chiaje,_1829
AMPHITRETUS_Hoyle,_1885	ORDER:_OCTOPODA	SUBORDER:_INCIRRATA	SUPERFAMILY:_BOLITAENOIDEA	FAMILY:_AMPHITRETIDAE	/	AMPHITRETUS_Hoyle,_1885
BOLITAENA_Steenstrup,_1859	ORDER:_OCTOPODA	SUBORDER:_INCIRRATA	SUPERFAMILY:_BOLITAENOIDEA	FAMILY:_BOLITAENIDAE	/	BOLITAENA_Steenstrup,_1859
DORSOPSIS_Thore,_1949	ORDER:_OCTOPODA	SUBORDER:_INCIRRATA	SUPERFAMILY:_BOLITAENOIDEA	FAMILY:_BOLITAENIDAE	/	DORSOPSIS_Thore,_1949
ELEDONELLA_Verrill,_1884	ORDER:_OCTOPODA	SUBORDER:_INCIRRATA	SUPERFAMILY:_BOLITAENOIDEA	FAMILY:_BOLITAENIDAE	/	ELEDONELLA_Verrill,_1884
JAPETELLA_Hoyle,_1885	ORDER:_OCTOPODA	SUBORDER:_INCIRRATA	SUPERFAMILY:_BOLITAENOIDEA	FAMILY:_BOLITAENIDAE	/	JAPETELLA_Hoyle,_1885
IDIOCTOPUS_Taki,_1962	ORDER:_OCTOPODA	SUBORDER:_INCIRRATA	SUPERFAMILY:_BOLITAENOIDEA	FAMILY:_IDIOCTOPODIDAE	/	IDIOCTOPUS_Taki,_1962
LAETMOTEUTHIS_Berry,_1913	ORDER:_OCTOPODA	SUBORDER:_INCIRRATA	SUPERFAMILY:_OCTOPODOIDEA	FAMILY:_LAEMOTEUTHIDAE?	/	LAETMOTEUTHIS_Berry,_1913
VULCANOCTOPUS_Gonzalez_&_Guerra,_1998	ORDER:_OCTOPODA	SUBORDER:_INCIRRATA	SUPERFAMILY:_OCTOPODOIDEA	FAMILY:_OCTOPODIDAE	/	VULCANOCTOPUS_Gonzalez_&_Guerra,_1998
BATHYPOLYPUS_Grimpe,_1921	ORDER:_OCTOPODA	SUBORDER:_INCIRRATA	SUPERFAMILY:_OCTOPODOIDEA	FAMILY:_OCTOPODIDAE	SUBFAMILY:_BATHYPOLYPODINAE	BATHYPOLYPUS_Grimpe,_1921
BENTHELEDONE_Robson,_1932	ORDER:_OCTOPODA	SUBORDER:_INCIRRATA	SUPERFAMILY:_OCTOPODOIDEA	FAMILY:_OCTOPODIDAE	SUBFAMILY:_BATHYPOLYPODINAE	BENTHELEDONE_Robson,_1932
BENTHOCTOPUS_Grimpe,_1921	ORDER:_OCTOPODA	SUBORDER:_INCIRRATA	SUPERFAMILY:_OCTOPODOIDEA	FAMILY:_OCTOPODIDAE	SUBFAMILY:_BATHYPOLYPODINAE	BENTHOCTOPUS_Grimpe,_1921
GRANELEDONE_Joubin,_1918	ORDER:_OCTOPODA	SUBORDER:_INCIRRATA	SUPERFAMILY:_OCTOPODOIDEA	FAMILY:_OCTOPODIDAE	SUBFAMILY:_BATHYPOLYPODINAE	GRANELEDONE_Joubin,_1918
GRIMPELLA_Robson,_1928	ORDER:_OCTOPODA	SUBORDER:_INCIRRATA	SUPERFAMILY:_OCTOPODOIDEA	FAMILY:_OCTOPODIDAE	SUBFAMILY:_BATHYPOLYPODINAE	GRIMPELLA_Robson,_1928
HAPTOCHLAENA_Grimpe,_1922_?	ORDER:_OCTOPODA	SUBORDER:_INCIRRATA	SUPERFAMILY:_OCTOPODOIDEA	FAMILY:_OCTOPODIDAE	SUBFAMILY:_BATHYPOLYPODINAE	HAPTOCHLAENA_Grimpe,_1922_?
TERETOCTOPUS_Robson,_1929	ORDER:_OCTOPODA	SUBORDER:_INCIRRATA	SUPERFAMILY:_OCTOPODOIDEA	FAMILY:_OCTOPODIDAE	SUBFAMILY:_BATHYPOLYPODINAE	TERETOCTOPUS_Robson,_1929
THAUMELEDONE_Robson,_1930	ORDER:_OCTOPODA	SUBORDER:_INCIRRATA	SUPERFAMILY:_OCTOPODOIDEA	FAMILY:_OCTOPODIDAE	SUBFAMILY:_BATHYPOLYPODINAE	THAUMELEDONE_Robson,_1930
ELEDONE_Leach,_1817	ORDER:_OCTOPODA	SUBORDER:_INCIRRATA	SUPERFAMILY:_OCTOPODOIDEA	FAMILY:_OCTOPODIDAE	SUBFAMILY:_ELEDONINAE	ELEDONE_Leach,_1817
MEGALELEDONE_Taki,_1961	ORDER:_OCTOPODA	SUBORDER:_INCIRRATA	SUPERFAMILY:_OCTOPODOIDEA	FAMILY:_OCTOPODIDAE	SUBFAMILY:_ELEDONINAE	MEGALELEDONE_Taki,_1961
PARELEDONE_Robson,_1932	ORDER:_OCTOPODA	SUBORDER:_INCIRRATA	SUPERFAMILY:_OCTOPODOIDEA	FAMILY:_OCTOPODIDAE	SUBFAMILY:_ELEDONINAE	PARELEDONE_Robson,_1932
TETRACHELEDONE_Voss,_1955	ORDER:_OCTOPODA	SUBORDER:_INCIRRATA	SUPERFAMILY:_OCTOPODOIDEA	FAMILY:_OCTOPODIDAE	SUBFAMILY:_ELEDONINAE	TETRACHELEDONE_Voss,_1955
VELODONA_Chun,_1915	ORDER:_OCTOPODA	SUBORDER:_INCIRRATA	SUPERFAMILY:_OCTOPODOIDEA	FAMILY:_OCTOPODIDAE	SUBFAMILY:_ELEDONINAE	VELODONA_Chun,_1915
VOSSELEDONE_Palacio,_1978	ORDER:_OCTOPODA	SUBORDER:_INCIRRATA	SUPERFAMILY:_OCTOPODOIDEA	FAMILY:_OCTOPODIDAE	SUBFAMILY:_ELEDONINAE	VOSSELEDONE_Palacio,_1978
AMPHIOCTOPUS_Fischer,_1882	ORDER:_OCTOPODA	SUBORDER:_INCIRRATA	SUPERFAMILY:_OCTOPODOIDEA	FAMILY:_OCTOPODIDAE	SUBFAMILY:_OCTOPODINAE	AMPHIOCTOPUS_Fischer,_1882
CALLISTOCTOPUS_Taki,_1964	ORDER:_OCTOPODA	SUBORDER:_INCIRRATA	SUPERFAMILY:_OCTOPODOIDEA	FAMILY:_OCTOPODIDAE	SUBFAMILY:_OCTOPODINAE	CALLISTOCTOPUS_Taki,_1964
CISTOPUS_Gray,_1849	ORDER:_OCTOPODA	SUBORDER:_INCIRRATA	SUPERFAMILY:_OCTOPODOIDEA	FAMILY:_OCTOPODIDAE	SUBFAMILY:_OCTOPODINAE	CISTOPUS_Gray,_1849
DANOCTOPUS_Joubin,_1933	ORDER:_OCTOPODA	SUBORDER:_INCIRRATA	SUPERFAMILY:_OCTOPODOIDEA	FAMILY:_OCTOPODIDAE	SUBFAMILY:_OCTOPODINAE	DANOCTOPUS_Joubin,_1933
ENTEROCTOPUS_Rochebrune_&_Mabille,_1889	ORDER:_OCTOPODA	SUBORDER:_INCIRRATA	SUPERFAMILY:_OCTOPODOIDEA	FAMILY:_OCTOPODIDAE	SUBFAMILY:_OCTOPODINAE	ENTEROCTOPUS_Rochebrune_&_Mabille,_1889
EUAXOCTOPUS_Voss,_1971	ORDER:_OCTOPODA	SUBORDER:_INCIRRATA	SUPERFAMILY:_OCTOPODOIDEA	FAMILY:_OCTOPODIDAE	SUBFAMILY:_OCTOPODINAE	EUAXOCTOPUS_Voss,_1971
HAPALOCHLAENA_Robson,_1929	ORDER:_OCTOPODA	SUBORDER:_INCIRRATA	SUPERFAMILY:_OCTOPODOIDEA	FAMILY:_OCTOPODIDAE	SUBFAMILY:_OCTOPODINAE	HAPALOCHLAENA_Robson,_1929
MACROCHLAENA_Robson,_1929_?	ORDER:_OCTOPODA	SUBORDER:_INCIRRATA	SUPERFAMILY:_OCTOPODOIDEA	FAMILY:_OCTOPODIDAE	SUBFAMILY:_OCTOPODINAE	MACROCHLAENA_Robson,_1929_?
MACROCTOPUS_Robson,_1928	ORDER:_OCTOPODA	SUBORDER:_INCIRRATA	SUPERFAMILY:_OCTOPODOIDEA	FAMILY:_OCTOPODIDAE	SUBFAMILY:_OCTOPODINAE	MACROCTOPUS_Robson,_1928
OCTOPUS_Lamarck,_1798	ORDER:_OCTOPODA	SUBORDER:_INCIRRATA	SUPERFAMILY:_OCTOPODOIDEA	FAMILY:_OCTOPODIDAE	SUBFAMILY:_OCTOPODINAE	OCTOPUS_Lamarck,_1798
PAROCTOPUS_Naef,_1923	ORDER:_OCTOPODA	SUBORDER:_INCIRRATA	SUPERFAMILY:_OCTOPODOIDEA	FAMILY:_OCTOPODIDAE	SUBFAMILY:_OCTOPODINAE	PAROCTOPUS_Naef,_1923
PINNOCTOPUS_d’Orbigny,_1845	ORDER:_OCTOPODA	SUBORDER:_INCIRRATA	SUPERFAMILY:_OCTOPODOIDEA	FAMILY:_OCTOPODIDAE	SUBFAMILY:_OCTOPODINAE	PINNOCTOPUS_d’Orbigny,_1845
PTEROCTOPUS_Fisher,_1882	ORDER:_OCTOPODA	SUBORDER:_INCIRRATA	SUPERFAMILY:_OCTOPODOIDEA	FAMILY:_OCTOPODIDAE	SUBFAMILY:_OCTOPODINAE	PTEROCTOPUS_Fisher,_1882
ROBSONELLA_Adam,_1938	ORDER:_OCTOPODA	SUBORDER:_INCIRRATA	SUPERFAMILY:_OCTOPODOIDEA	FAMILY:_OCTOPODIDAE	SUBFAMILY:_OCTOPODINAE	ROBSONELLA_Adam,_1938
SASAKINELLA_Taki,_1964	ORDER:_OCTOPODA	SUBORDER:_INCIRRATA	SUPERFAMILY:_OCTOPODOIDEA	FAMILY:_OCTOPODIDAE	SUBFAMILY:_OCTOPODINAE	SASAKINELLA_Taki,_1964
SCAEURGUS_Troschel,_1857	ORDER:_OCTOPODA	SUBORDER:_INCIRRATA	SUPERFAMILY:_OCTOPODOIDEA	FAMILY:_OCTOPODIDAE	SUBFAMILY:_OCTOPODINAE	SCAEURGUS_Troschel,_1857
TRITAXEOPUS_Owen,_1881	ORDER:_OCTOPODA	SUBORDER:_INCIRRATA	SUPERFAMILY:_OCTOPODOIDEA	FAMILY:_OCTOPODIDAE	SUBFAMILY:_OCTOPODINAE	TRITAXEOPUS_Owen,_1881
VITRELEDONELLA_Joubin,_1918	ORDER:_OCTOPODA	SUBORDER:_INCIRRATA	SUPERFAMILY:_OCTOPODOIDEA	FAMILY:_VITRELEDONELLIDAE	/	VITRELEDONELLA_Joubin,_1918
BELOPTERA_Deshayes,_1824	ORDER:_SEPIIDA	SUBORDER:_SEPIINA	SUPERFAMILY:_SEPIOIDEA	FAMILY:_BELOPTERIDAE	/	BELOPTERA_Deshayes,_1824
BELOPTERINA_Munier-Chalmas,_1872	ORDER:_SEPIIDA	SUBORDER:_SEPIINA	SUPERFAMILY:_SEPIOIDEA	FAMILY:_BELOPTERIDAE	/	BELOPTERINA_Munier-Chalmas,_1872
BELOSAEPIA_Voltz,_1830	ORDER:_SEPIIDA	SUBORDER:_SEPIINA	SUPERFAMILY:_SEPIOIDEA	FAMILY:_BELOSAEPIIDAE	SUBFAMILY:_BELOSAEPIINAE	BELOSAEPIA_Voltz,_1830
STENOSEPIA_Cossmann,_1913	ORDER:_SEPIIDA	SUBORDER:_SEPIINA	SUPERFAMILY:_SEPIOIDEA	FAMILY:_BELOSAEPIIDAE	SUBFAMILY:_BELOSAEPIINAE	STENOSEPIA_Cossmann,_1913
BELOSEPIELLA_de_Alessandri,_1905	ORDER:_SEPIIDA	SUBORDER:_SEPIINA	SUPERFAMILY:_SEPIOIDEA	FAMILY:_BELOSEPIELLIDAE	/	BELOSEPIELLA_de_Alessandri,_1905
IDIOSEPIUS_Steenstrup,_1881	ORDER:_SEPIIDA	SUBORDER:_SEPIINA	SUPERFAMILY:_SEPIOIDEA	FAMILY:_IDIOSEPIIDAE	/	IDIOSEPIUS_Steenstrup,_1881
SEPIADARIUM_Steenstrup,_1881	ORDER:_SEPIIDA	SUBORDER:_SEPIINA	SUPERFAMILY:_SEPIOIDEA	FAMILY:_SEPIADARIIDAE	/	SEPIADARIUM_Steenstrup,_1881
SEPIOLOIDEA_d’Orbigny,_1845	ORDER:_SEPIIDA	SUBORDER:_SEPIINA	SUPERFAMILY:_SEPIOIDEA	FAMILY:_SEPIADARIIDAE	/	SEPIOLOIDEA_d’Orbigny,_1845
ACANTHOSEPION_Rochebrune,_1884	ORDER:_SEPIIDA	SUBORDER:_SEPIINA	SUPERFAMILY:_SEPIOIDEA	FAMILY:_SEPIIDAE	/	ACANTHOSEPION_Rochebrune,_1884
ASCAROSEPION_Rochebrune,_1884	ORDER:_SEPIIDA	SUBORDER:_SEPIINA	SUPERFAMILY:_SEPIOIDEA	FAMILY:_SEPIIDAE	/	ASCAROSEPION_Rochebrune,_1884
CRUMENASEPIA_Iredale,_1926	ORDER:_SEPIIDA	SUBORDER:_SEPIINA	SUPERFAMILY:_SEPIOIDEA	FAMILY:_SEPIIDAE	/	CRUMENASEPIA_Iredale,_1926
DECORISEPIA_Iredale,_1926	ORDER:_SEPIIDA	SUBORDER:_SEPIINA	SUPERFAMILY:_SEPIOIDEA	FAMILY:_SEPIIDAE	/	DECORISEPIA_Iredale,_1926
DORATOSEPION_Rochebrune,_1884	ORDER:_SEPIIDA	SUBORDER:_SEPIINA	SUPERFAMILY:_SEPIOIDEA	FAMILY:_SEPIIDAE	/	DORATOSEPION_Rochebrune,_1884
GLYPTOSEPIA_Iredale,_1926	ORDER:_SEPIIDA	SUBORDER:_SEPIINA	SUPERFAMILY:_SEPIOIDEA	FAMILY:_SEPIIDAE	/	GLYPTOSEPIA_Iredale,_1926
HEMISEPIUS_Steenstrup,_1875	ORDER:_SEPIIDA	SUBORDER:_SEPIINA	SUPERFAMILY:_SEPIOIDEA	FAMILY:_SEPIIDAE	/	HEMISEPIUS_Steenstrup,_1875
LOPHOSEPION_Rochebrune,_1884	ORDER:_SEPIIDA	SUBORDER:_SEPIINA	SUPERFAMILY:_SEPIOIDEA	FAMILY:_SEPIIDAE	/	LOPHOSEPION_Rochebrune,_1884
MESEMBRISEPIA_Iredale,_1926	ORDER:_SEPIIDA	SUBORDER:_SEPIINA	SUPERFAMILY:_SEPIOIDEA	FAMILY:_SEPIIDAE	/	MESEMBRISEPIA_Iredale,_1926
METASEPIA_Hoyle,_1885	ORDER:_SEPIIDA	SUBORDER:_SEPIINA	SUPERFAMILY:_SEPIOIDEA	FAMILY:_SEPIIDAE	/	METASEPIA_Hoyle,_1885
PLATYSEPIA_Naef,_1923	ORDER:_SEPIIDA	SUBORDER:_SEPIINA	SUPERFAMILY:_SEPIOIDEA	FAMILY:_SEPIIDAE	/	PLATYSEPIA_Naef,_1923
PONDERISEPIA_Iredale,_1926	ORDER:_SEPIIDA	SUBORDER:_SEPIINA	SUPERFAMILY:_SEPIOIDEA	FAMILY:_SEPIIDAE	/	PONDERISEPIA_Iredale,_1926
PSEUDOSEPIA_Naef,_1923	ORDER:_SEPIIDA	SUBORDER:_SEPIINA	SUPERFAMILY:_SEPIOIDEA	FAMILY:_SEPIIDAE	/	PSEUDOSEPIA_Naef,_1923
RHOMBOSEPION_Rochebrune,_1884	ORDER:_SEPIIDA	SUBORDER:_SEPIINA	SUPERFAMILY:_SEPIOIDEA	FAMILY:_SEPIIDAE	/	RHOMBOSEPION_Rochebrune,_1884
SEPIA_Linnaeus,_1758	ORDER:_SEPIIDA	SUBORDER:_SEPIINA	SUPERFAMILY:_SEPIOIDEA	FAMILY:_SEPIIDAE	/	SEPIA_Linnaeus,_1758
SEPIELLA_Gray,_1849	ORDER:_SEPIIDA	SUBORDER:_SEPIINA	SUPERFAMILY:_SEPIOIDEA	FAMILY:_SEPIIDAE	/	SEPIELLA_Gray,_1849
HETEROTEUTHIS_Gray,_1849	ORDER:_SEPIIDA	SUBORDER:_SEPIINA	SUPERFAMILY:_SEPIOIDEA	FAMILY:_SEPIOLIDAE	SUBFAMILY:_HETEROTEUTHINAE	HETEROTEUTHIS_Gray,_1849
IRIDOTEUTHIS_Naef,_1912	ORDER:_SEPIIDA	SUBORDER:_SEPIINA	SUPERFAMILY:_SEPIOIDEA	FAMILY:_SEPIOLIDAE	SUBFAMILY:_HETEROTEUTHINAE	IRIDOTEUTHIS_Naef,_1912
NECTOTEUTHIS_Verrill,_1883	ORDER:_SEPIIDA	SUBORDER:_SEPIINA	SUPERFAMILY:_SEPIOIDEA	FAMILY:_SEPIOLIDAE	SUBFAMILY:_HETEROTEUTHINAE	NECTOTEUTHIS_Verrill,_1883
SEPIOLINA_Naef,_1912	ORDER:_SEPIIDA	SUBORDER:_SEPIINA	SUPERFAMILY:_SEPIOIDEA	FAMILY:_SEPIOLIDAE	SUBFAMILY:_HETEROTEUTHINAE	SEPIOLINA_Naef,_1912
STEPHANOTEUTHIS_Berry,_1909	ORDER:_SEPIIDA	SUBORDER:_SEPIINA	SUPERFAMILY:_SEPIOIDEA	FAMILY:_SEPIOLIDAE	SUBFAMILY:_HETEROTEUTHINAE	STEPHANOTEUTHIS_Berry,_1909
STOLOTEUTHIS_Verrill,_1881	ORDER:_SEPIIDA	SUBORDER:_SEPIINA	SUPERFAMILY:_SEPIOIDEA	FAMILY:_SEPIOLIDAE	SUBFAMILY:_HETEROTEUTHINAE	STOLOTEUTHIS_Verrill,_1881
AUSTROROSSIA_Berry,_1918	ORDER:_SEPIIDA	SUBORDER:_SEPIINA	SUPERFAMILY:_SEPIOIDEA	FAMILY:_SEPIOLIDAE	SUBFAMILY:_ROSSIINAE	AUSTROROSSIA_Berry,_1918
NEOROSSIA_Boletzky,_1971	ORDER:_SEPIIDA	SUBORDER:_SEPIINA	SUPERFAMILY:_SEPIOIDEA	FAMILY:_SEPIOLIDAE	SUBFAMILY:_ROSSIINAE	NEOROSSIA_Boletzky,_1971
ROSSIA_Owen,_1834	ORDER:_SEPIIDA	SUBORDER:_SEPIINA	SUPERFAMILY:_SEPIOIDEA	FAMILY:_SEPIOLIDAE	SUBFAMILY:_ROSSIINAE	ROSSIA_Owen,_1834
SEMIROSSIA_Steenstrup,_1881	ORDER:_SEPIIDA	SUBORDER:_SEPIINA	SUPERFAMILY:_SEPIOIDEA	FAMILY:_SEPIOLIDAE	SUBFAMILY:_ROSSIINAE	SEMIROSSIA_Steenstrup,_1881
EUPRYMNA_Steenstrup,_1887	ORDER:_SEPIIDA	SUBORDER:_SEPIINA	SUPERFAMILY:_SEPIOIDEA	FAMILY:_SEPIOLIDAE	SUBFAMILY:_SEPIOLINAE	EUPRYMNA_Steenstrup,_1887
HEMISEPIOLA_Grimpe,_1922?	ORDER:_SEPIIDA	SUBORDER:_SEPIINA	SUPERFAMILY:_SEPIOIDEA	FAMILY:_SEPIOLIDAE	SUBFAMILY:_SEPIOLINAE	HEMISEPIOLA_Grimpe,_1922?
HETEROSEPIOLA_Grimpe,_1922?	ORDER:_SEPIIDA	SUBORDER:_SEPIINA	SUPERFAMILY:_SEPIOIDEA	FAMILY:_SEPIOLIDAE	SUBFAMILY:_SEPIOLINAE	HETEROSEPIOLA_Grimpe,_1922?
INIOTEUTHIS_Verrill,_1881	ORDER:_SEPIIDA	SUBORDER:_SEPIINA	SUPERFAMILY:_SEPIOIDEA	FAMILY:_SEPIOLIDAE	SUBFAMILY:_SEPIOLINAE	INIOTEUTHIS_Verrill,_1881
RONDELETIOLA_Naef,_1921	ORDER:_SEPIIDA	SUBORDER:_SEPIINA	SUPERFAMILY:_SEPIOIDEA	FAMILY:_SEPIOLIDAE	SUBFAMILY:_SEPIOLINAE	RONDELETIOLA_Naef,_1921
SEPIETTA_Naef,_1912	ORDER:_SEPIIDA	SUBORDER:_SEPIINA	SUPERFAMILY:_SEPIOIDEA	FAMILY:_SEPIOLIDAE	SUBFAMILY:_SEPIOLINAE	SEPIETTA_Naef,_1912
SEPIOLA_Leach,_1817	ORDER:_SEPIIDA	SUBORDER:_SEPIINA	SUPERFAMILY:_SEPIOIDEA	FAMILY:_SEPIOLIDAE	SUBFAMILY:_SEPIOLINAE	SEPIOLA_Leach,_1817
VASSEURIA_Munier-Chalmas,_1881	ORDER:_SEPIIDA	SUBORDER:_SEPIINA	SUPERFAMILY:_SEPIOIDEA	FAMILY:_VASSEURIIDAE	/	VASSEURIA_Munier-Chalmas,_1881
SPIRULA_Lamarck,_1801	ORDER:_SEPIIDA	SUBORDER:_SPIRULINA	/	FAMILY:_SPIRULIDAE	/	SPIRULA_Lamarck,_1801
ALLOTEUTHIS_Wülker,_1920	ORDER:_TEUTHIDA	SUBORDER:_MYOPSIDA	SUPERFAMILY:_LOLIGINOIDEA	FAMILY:_LOLIGINIDAE	/	ALLOTEUTHIS_Wülker,_1920
DORYTEUTHIS_Naef,_1912	ORDER:_TEUTHIDA	SUBORDER:_MYOPSIDA	SUPERFAMILY:_LOLIGINOIDEA	FAMILY:_LOLIGINIDAE	/	DORYTEUTHIS_Naef,_1912
HETEROLOLIGO_Natsukari,_1984	ORDER:_TEUTHIDA	SUBORDER:_MYOPSIDA	SUPERFAMILY:_LOLIGINOIDEA	FAMILY:_LOLIGINIDAE	/	HETEROLOLIGO_Natsukari,_1984
LOLIGO_Schneider,_1784	ORDER:_TEUTHIDA	SUBORDER:_MYOPSIDA	SUPERFAMILY:_LOLIGINOIDEA	FAMILY:_LOLIGINIDAE	/	LOLIGO_Schneider,_1784
LOLIOLOPSIS_Berry,_1929	ORDER:_TEUTHIDA	SUBORDER:_MYOPSIDA	SUPERFAMILY:_LOLIGINOIDEA	FAMILY:_LOLIGINIDAE	/	LOLIOLOPSIS_Berry,_1929
LOLIOLUS_Steenstrup,_1856	ORDER:_TEUTHIDA	SUBORDER:_MYOPSIDA	SUPERFAMILY:_LOLIGINOIDEA	FAMILY:_LOLIGINIDAE	/	LOLIOLUS_Steenstrup,_1856
LOLLIGUNCULA_Steenstrup,_1881	ORDER:_TEUTHIDA	SUBORDER:_MYOPSIDA	SUPERFAMILY:_LOLIGINOIDEA	FAMILY:_LOLIGINIDAE	/	LOLLIGUNCULA_Steenstrup,_1881
NIPPONOLOLIGO_Natsukari,_1983	ORDER:_TEUTHIDA	SUBORDER:_MYOPSIDA	SUPERFAMILY:_LOLIGINOIDEA	FAMILY:_LOLIGINIDAE	/	NIPPONOLOLIGO_Natsukari,_1983
PHOTOLOLIGO_Natsukari,_1984	ORDER:_TEUTHIDA	SUBORDER:_MYOPSIDA	SUPERFAMILY:_LOLIGINOIDEA	FAMILY:_LOLIGINIDAE	/	PHOTOLOLIGO_Natsukari,_1984
SEPIOTEUTHIS_Blainville,_1824	ORDER:_TEUTHIDA	SUBORDER:_MYOPSIDA	SUPERFAMILY:_LOLIGINOIDEA	FAMILY:_LOLIGINIDAE	/	SEPIOTEUTHIS_Blainville,_1824
UROTEUTHIS_Rehder,_1945	ORDER:_TEUTHIDA	SUBORDER:_MYOPSIDA	SUPERFAMILY:_LOLIGINOIDEA	FAMILY:_LOLIGINIDAE	/	UROTEUTHIS_Rehder,_1945
PICKFORDIATEUTHIS_Voss,_1953	ORDER:_TEUTHIDA	SUBORDER:_MYOPSIDA	SUPERFAMILY:_LOLIGINOIDEA	FAMILY:_PICKFORDIATEUTHIDAE	/	PICKFORDIATEUTHIS_Voss,_1953
ARCHITEUTHIS_Steenstrup,_1857	ORDER:_TEUTHIDA	SUBORDER:_OEGOPSIDA	SUPERFAMILY:_ARCHITEUTHOIDEA	FAMILY:_ARCHITEUTHIDAE	/	ARCHITEUTHIS_Steenstrup,_1857
BATHYTEUTHIS_Hoyle,_1885	ORDER:_TEUTHIDA	SUBORDER:_OEGOPSIDA	SUPERFAMILY:_ARCHITEUTHOIDEA	FAMILY:_BATHYTEUTHIDAE	/	BATHYTEUTHIS_Hoyle,_1885
BATOTEUTHIS_Young_&_Roper,_1968	ORDER:_TEUTHIDA	SUBORDER:_OEGOPSIDA	SUPERFAMILY:_ARCHITEUTHOIDEA	FAMILY:_BATOTEUTHIDAE	/	BATOTEUTHIS_Young_&_Roper,_1968
?_HISTIOCHROMIUS_Pfeffer,_1912	ORDER:_TEUTHIDA	SUBORDER:_OEGOPSIDA	SUPERFAMILY:_ARCHITEUTHOIDEA	FAMILY:_BRACHIOTEUTHIDAE	/	?_HISTIOCHROMIUS_Pfeffer,_1912
BRACHIOTEUTHIS_Verrill,_1881	ORDER:_TEUTHIDA	SUBORDER:_OEGOPSIDA	SUPERFAMILY:_ARCHITEUTHOIDEA	FAMILY:_BRACHIOTEUTHIDAE	/	BRACHIOTEUTHIS_Verrill,_1881
?_CHIROSOMA_Joubin,_1912	ORDER:_TEUTHIDA	SUBORDER:_OEGOPSIDA	SUPERFAMILY:_ARCHITEUTHOIDEA	FAMILY:_CHIROTEUTHIDAE	/	?_CHIROSOMA_Joubin,_1912
ASPEROTEUTHIS_Nesis,_1980	ORDER:_TEUTHIDA	SUBORDER:_OEGOPSIDA	SUPERFAMILY:_ARCHITEUTHOIDEA	FAMILY:_CHIROTEUTHIDAE	/	ASPEROTEUTHIS_Nesis,_1980
CHIROPSIS_Joubin,_1933	ORDER:_TEUTHIDA	SUBORDER:_OEGOPSIDA	SUPERFAMILY:_ARCHITEUTHOIDEA	FAMILY:_CHIROTEUTHIDAE	/	CHIROPSIS_Joubin,_1933
CHIROTEUTHIS_d’Orbigny,_1839	ORDER:_TEUTHIDA	SUBORDER:_OEGOPSIDA	SUPERFAMILY:_ARCHITEUTHOIDEA	FAMILY:_CHIROTEUTHIDAE	/	CHIROTEUTHIS_d’Orbigny,_1839
CHIROTEUTHOIDES_Berry,_1920	ORDER:_TEUTHIDA	SUBORDER:_OEGOPSIDA	SUPERFAMILY:_ARCHITEUTHOIDEA	FAMILY:_CHIROTEUTHIDAE	/	CHIROTEUTHOIDES_Berry,_1920
TANKAIA_Sasaki,_1929	ORDER:_TEUTHIDA	SUBORDER:_OEGOPSIDA	SUPERFAMILY:_ARCHITEUTHOIDEA	FAMILY:_CHIROTEUTHIDAE	/	TANKAIA_Sasaki,_1929
VALBYTEUTHIS_Joubin,_1931	ORDER:_TEUTHIDA	SUBORDER:_OEGOPSIDA	SUPERFAMILY:_ARCHITEUTHOIDEA	FAMILY:_CHIROTEUTHIDAE	/	VALBYTEUTHIS_Joubin,_1931
CRANCHIA_Leach,_1817	ORDER:_TEUTHIDA	SUBORDER:_OEGOPSIDA	SUPERFAMILY:_ARCHITEUTHOIDEA	FAMILY:_CRANCHIIDAE	SUBFAMILY:_CRANCHIINAE	CRANCHIA_Leach,_1817
DRECHSELIA_Joubin,_1931	ORDER:_TEUTHIDA	SUBORDER:_OEGOPSIDA	SUPERFAMILY:_ARCHITEUTHOIDEA	FAMILY:_CRANCHIIDAE	SUBFAMILY:_CRANCHIINAE	DRECHSELIA_Joubin,_1931
LEACHIA_Lesueur,_1821	ORDER:_TEUTHIDA	SUBORDER:_OEGOPSIDA	SUPERFAMILY:_ARCHITEUTHOIDEA	FAMILY:_CRANCHIIDAE	SUBFAMILY:_CRANCHIINAE	LEACHIA_Lesueur,_1821
LIOCRANCHIA_Pfeffer,_1884	ORDER:_TEUTHIDA	SUBORDER:_OEGOPSIDA	SUPERFAMILY:_ARCHITEUTHOIDEA	FAMILY:_CRANCHIIDAE	SUBFAMILY:_CRANCHIINAE	LIOCRANCHIA_Pfeffer,_1884
BATHOTHAUMA_Chun,_1906	ORDER:_TEUTHIDA	SUBORDER:_OEGOPSIDA	SUPERFAMILY:_ARCHITEUTHOIDEA	FAMILY:_CRANCHIIDAE	SUBFAMILY:_TAONIINAE	BATHOTHAUMA_Chun,_1906
BELONELLA_Lane,_1957	ORDER:_TEUTHIDA	SUBORDER:_OEGOPSIDA	SUPERFAMILY:_ARCHITEUTHOIDEA	FAMILY:_CRANCHIIDAE	SUBFAMILY:_TAONIINAE	BELONELLA_Lane,_1957
EGEA_Joubin,_1933	ORDER:_TEUTHIDA	SUBORDER:_OEGOPSIDA	SUPERFAMILY:_ARCHITEUTHOIDEA	FAMILY:_CRANCHIIDAE	SUBFAMILY:_TAONIINAE	EGEA_Joubin,_1933
GALITEUTHIS_Joubin,_1898	ORDER:_TEUTHIDA	SUBORDER:_OEGOPSIDA	SUPERFAMILY:_ARCHITEUTHOIDEA	FAMILY:_CRANCHIIDAE	SUBFAMILY:_TAONIINAE	GALITEUTHIS_Joubin,_1898
HELICOCRANCHIA_Massy,_1907	ORDER:_TEUTHIDA	SUBORDER:_OEGOPSIDA	SUPERFAMILY:_ARCHITEUTHOIDEA	FAMILY:_CRANCHIIDAE	SUBFAMILY:_TAONIINAE	HELICOCRANCHIA_Massy,_1907
LIGURIELLA_Issel,_1908	ORDER:_TEUTHIDA	SUBORDER:_OEGOPSIDA	SUPERFAMILY:_ARCHITEUTHOIDEA	FAMILY:_CRANCHIIDAE	SUBFAMILY:_TAONIINAE	LIGURIELLA_Issel,_1908
MEGALOCRANCHIA_Pfeffer,_1884	ORDER:_TEUTHIDA	SUBORDER:_OEGOPSIDA	SUPERFAMILY:_ARCHITEUTHOIDEA	FAMILY:_CRANCHIIDAE	SUBFAMILY:_TAONIINAE	MEGALOCRANCHIA_Pfeffer,_1884
MESONYCHOTEUTHIS_Robson,_1925	ORDER:_TEUTHIDA	SUBORDER:_OEGOPSIDA	SUPERFAMILY:_ARCHITEUTHOIDEA	FAMILY:_CRANCHIIDAE	SUBFAMILY:_TAONIINAE	MESONYCHOTEUTHIS_Robson,_1925
SANDALOPS_Chun,_1906	ORDER:_TEUTHIDA	SUBORDER:_OEGOPSIDA	SUPERFAMILY:_ARCHITEUTHOIDEA	FAMILY:_CRANCHIIDAE	SUBFAMILY:_TAONIINAE	SANDALOPS_Chun,_1906
TAONIUS_Lesueur,_1861_(Steenstrup_?)	ORDER:_TEUTHIDA	SUBORDER:_OEGOPSIDA	SUPERFAMILY:_ARCHITEUTHOIDEA	FAMILY:_CRANCHIIDAE	SUBFAMILY:_TAONIINAE	TAONIUS_Lesueur,_1861_(Steenstrup_?)
TEUTHOWENIA_Chun,_1910	ORDER:_TEUTHIDA	SUBORDER:_OEGOPSIDA	SUPERFAMILY:_ARCHITEUTHOIDEA	FAMILY:_CRANCHIIDAE	SUBFAMILY:_TAONIINAE	TEUTHOWENIA_Chun,_1910
CTENOPTERYX_Appellöf,_1889	ORDER:_TEUTHIDA	SUBORDER:_OEGOPSIDA	SUPERFAMILY:_ARCHITEUTHOIDEA	FAMILY:_CTENOPTERYGIDAE	/	CTENOPTERYX_Appellöf,_1889
CYCLOTEUTHIS_Joubin,_1919	ORDER:_TEUTHIDA	SUBORDER:_OEGOPSIDA	SUPERFAMILY:_ARCHITEUTHOIDEA	FAMILY:_CYCLOTEUTHIDAE	/	CYCLOTEUTHIS_Joubin,_1919
DISCOTEUTHIS_Young_&_Roper,_1969	ORDER:_TEUTHIDA	SUBORDER:_OEGOPSIDA	SUPERFAMILY:_ARCHITEUTHOIDEA	FAMILY:_CYCLOTEUTHIDAE	/	DISCOTEUTHIS_Young_&_Roper,_1969
ANCISTROCHIRUS_Gray,_1849	ORDER:_TEUTHIDA	SUBORDER:_OEGOPSIDA	SUPERFAMILY:_ARCHITEUTHOIDEA	FAMILY:_ENOPLOTEUTHIDAE	SUBFAMILY:_ANCISTROCHIRINAE	ANCISTROCHIRUS_Gray,_1849
ABRALIA_Gray,_1849	ORDER:_TEUTHIDA	SUBORDER:_OEGOPSIDA	SUPERFAMILY:_ARCHITEUTHOIDEA	FAMILY:_ENOPLOTEUTHIDAE	SUBFAMILY:_ENOPLOTEUTHINAE	ABRALIA_Gray,_1849
ABRALIOPSIS_Joubin,_1896	ORDER:_TEUTHIDA	SUBORDER:_OEGOPSIDA	SUPERFAMILY:_ARCHITEUTHOIDEA	FAMILY:_ENOPLOTEUTHIDAE	SUBFAMILY:_ENOPLOTEUTHINAE	ABRALIOPSIS_Joubin,_1896
ASTEROTEUTHIS_Pfeffer,_1909	ORDER:_TEUTHIDA	SUBORDER:_OEGOPSIDA	SUPERFAMILY:_ARCHITEUTHOIDEA	FAMILY:_ENOPLOTEUTHIDAE	SUBFAMILY:_ENOPLOTEUTHINAE	ASTEROTEUTHIS_Pfeffer,_1909
ENIGMOTEUTHIS_Adam,_1973	ORDER:_TEUTHIDA	SUBORDER:_OEGOPSIDA	SUPERFAMILY:_ARCHITEUTHOIDEA	FAMILY:_ENOPLOTEUTHIDAE	SUBFAMILY:_ENOPLOTEUTHINAE	ENIGMOTEUTHIS_Adam,_1973
ENOPLOTEUTHIS_d’Orbigny,_1839	ORDER:_TEUTHIDA	SUBORDER:_OEGOPSIDA	SUPERFAMILY:_ARCHITEUTHOIDEA	FAMILY:_ENOPLOTEUTHIDAE	SUBFAMILY:_ENOPLOTEUTHINAE	ENOPLOTEUTHIS_d’Orbigny,_1839
WATASENIA_Ishikawa,_1914	ORDER:_TEUTHIDA	SUBORDER:_OEGOPSIDA	SUPERFAMILY:_ARCHITEUTHOIDEA	FAMILY:_ENOPLOTEUTHIDAE	SUBFAMILY:_ENOPLOTEUTHINAE	WATASENIA_Ishikawa,_1914
PTERYGIOTEUTHIS_H._Fischer,_1896	ORDER:_TEUTHIDA	SUBORDER:_OEGOPSIDA	SUPERFAMILY:_ARCHITEUTHOIDEA	FAMILY:_ENOPLOTEUTHIDAE	SUBFAMILY:_PYROTEUTHINAE	PTERYGIOTEUTHIS_H._Fischer,_1896
PYROTEUTHIS_Hoyle,_1904	ORDER:_TEUTHIDA	SUBORDER:_OEGOPSIDA	SUPERFAMILY:_ARCHITEUTHOIDEA	FAMILY:_ENOPLOTEUTHIDAE	SUBFAMILY:_PYROTEUTHINAE	PYROTEUTHIS_Hoyle,_1904
BERRYTEUTHIS_Naef,_1921	ORDER:_TEUTHIDA	SUBORDER:_OEGOPSIDA	SUPERFAMILY:_ARCHITEUTHOIDEA	FAMILY:_GONATIDAE	/	BERRYTEUTHIS_Naef,_1921
BOREOTEUTHIS_Nesis,_1971	ORDER:_TEUTHIDA	SUBORDER:_OEGOPSIDA	SUPERFAMILY:_ARCHITEUTHOIDEA	FAMILY:_GONATIDAE	/	BOREOTEUTHIS_Nesis,_1971
EOGONATUS_Nesis,_1972	ORDER:_TEUTHIDA	SUBORDER:_OEGOPSIDA	SUPERFAMILY:_ARCHITEUTHOIDEA	FAMILY:_GONATIDAE	/	EOGONATUS_Nesis,_1972
GONATOPSIS_Sasaki,_1920	ORDER:_TEUTHIDA	SUBORDER:_OEGOPSIDA	SUPERFAMILY:_ARCHITEUTHOIDEA	FAMILY:_GONATIDAE	/	GONATOPSIS_Sasaki,_1920
GONATUS_Gray,_1849	ORDER:_TEUTHIDA	SUBORDER:_OEGOPSIDA	SUPERFAMILY:_ARCHITEUTHOIDEA	FAMILY:_GONATIDAE	/	GONATUS_Gray,_1849
GRIMALDITEUTHIS_Joubin,_1898	ORDER:_TEUTHIDA	SUBORDER:_OEGOPSIDA	SUPERFAMILY:_ARCHITEUTHOIDEA	FAMILY:_GRIMALDITEUTHIDAE	/	GRIMALDITEUTHIS_Joubin,_1898
PARATEUTHIS_Thiele,_1921	ORDER:_TEUTHIDA	SUBORDER:_OEGOPSIDA	SUPERFAMILY:_ARCHITEUTHOIDEA	FAMILY:_GRIMALDITEUTHIDAE	/	PARATEUTHIS_Thiele,_1921
HISTIOTEUTHIS_d’Orbigny,_1839	ORDER:_TEUTHIDA	SUBORDER:_OEGOPSIDA	SUPERFAMILY:_ARCHITEUTHOIDEA	FAMILY:_HISTIOTEUTHIDAE	/	HISTIOTEUTHIS_d’Orbigny,_1839
JOUBINITEUTHIS_Berry,_1920	ORDER:_TEUTHIDA	SUBORDER:_OEGOPSIDA	SUPERFAMILY:_ARCHITEUTHOIDEA	FAMILY:_JOUBINITEUTHIDAE	/	JOUBINITEUTHIS_Berry,_1920
LEPIDOTEUTHIS_Joubin,_1895	ORDER:_TEUTHIDA	SUBORDER:_OEGOPSIDA	SUPERFAMILY:_ARCHITEUTHOIDEA	FAMILY:_LEPIDOTEUTHIDAE	/	LEPIDOTEUTHIS_Joubin,_1895
PHOLIDOTEUTHIS_Adam,_1950	ORDER:_TEUTHIDA	SUBORDER:_OEGOPSIDA	SUPERFAMILY:_ARCHITEUTHOIDEA	FAMILY:_LEPIDOTEUTHIDAE	/	PHOLIDOTEUTHIS_Adam,_1950
TETRONYCHOTEUTHIS_Pfeffer,_1900	ORDER:_TEUTHIDA	SUBORDER:_OEGOPSIDA	SUPERFAMILY:_ARCHITEUTHOIDEA	FAMILY:_LEPIDOTEUTHIDAE	/	TETRONYCHOTEUTHIS_Pfeffer,_1900
LAMPADIOTEUTHIS_Berry,_1916	ORDER:_TEUTHIDA	SUBORDER:_OEGOPSIDA	SUPERFAMILY:_ARCHITEUTHOIDEA	FAMILY:_LYCOTEUTHIDAE	SUBFAMILY:_LAMPADIOTEUTHINAE	LAMPADIOTEUTHIS_Berry,_1916
LYCOTEUTHIS_Pfeffer,_1900	ORDER:_TEUTHIDA	SUBORDER:_OEGOPSIDA	SUPERFAMILY:_ARCHITEUTHOIDEA	FAMILY:_LYCOTEUTHIDAE	SUBFAMILY:_LYCOTEUTHINAE	LYCOTEUTHIS_Pfeffer,_1900
NEMATOLAMPAS_Berry,_1913	ORDER:_TEUTHIDA	SUBORDER:_OEGOPSIDA	SUPERFAMILY:_ARCHITEUTHOIDEA	FAMILY:_LYCOTEUTHIDAE	SUBFAMILY:_LYCOTEUTHINAE	NEMATOLAMPAS_Berry,_1913
SELENOTEUTHIS_Voss,_1958	ORDER:_TEUTHIDA	SUBORDER:_OEGOPSIDA	SUPERFAMILY:_ARCHITEUTHOIDEA	FAMILY:_LYCOTEUTHIDAE	SUBFAMILY:_LYCOTEUTHINAE	SELENOTEUTHIS_Voss,_1958
ECHINOTEUTHIS_Joubin,_1933	ORDER:_TEUTHIDA	SUBORDER:_OEGOPSIDA	SUPERFAMILY:_ARCHITEUTHOIDEA	FAMILY:_MASTIGOTEUTHIDAE	/	ECHINOTEUTHIS_Joubin,_1933
IDIOTEUTHIS_Sasaki,_1916	ORDER:_TEUTHIDA	SUBORDER:_OEGOPSIDA	SUPERFAMILY:_ARCHITEUTHOIDEA	FAMILY:_MASTIGOTEUTHIDAE	/	IDIOTEUTHIS_Sasaki,_1916
MAGNOTEUTHIS_Salcedo-Vargas_&_Ohutani,_1994	ORDER:_TEUTHIDA	SUBORDER:_OEGOPSIDA	SUPERFAMILY:_ARCHITEUTHOIDEA	FAMILY:_MASTIGOTEUTHIDAE	/	MAGNOTEUTHIS_Salcedo-Vargas_&_Ohutani,_1994
MASTIGOTEUTHIS_Verrill,_1881	ORDER:_TEUTHIDA	SUBORDER:_OEGOPSIDA	SUPERFAMILY:_ARCHITEUTHOIDEA	FAMILY:_MASTIGOTEUTHIDAE	/	MASTIGOTEUTHIS_Verrill,_1881
ALLUROTEUTHIS_Odhner,_1923	ORDER:_TEUTHIDA	SUBORDER:_OEGOPSIDA	SUPERFAMILY:_ARCHITEUTHOIDEA	FAMILY:_NEOTEUTHIDAE	/	ALLUROTEUTHIS_Odhner,_1923
NEOTEUTHIS_Naef,_1921	ORDER:_TEUTHIDA	SUBORDER:_OEGOPSIDA	SUPERFAMILY:_ARCHITEUTHOIDEA	FAMILY:_NEOTEUTHIDAE	/	NEOTEUTHIS_Naef,_1921
NOTOTEUTHIS_Nesis_&_Nikitina,_1986	ORDER:_TEUTHIDA	SUBORDER:_OEGOPSIDA	SUPERFAMILY:_ARCHITEUTHOIDEA	FAMILY:_NEOTEUTHIDAE	/	NOTOTEUTHIS_Nesis_&_Nikitina,_1986
OCTOPODOTEUTHIS_Rüppell,_1844	ORDER:_TEUTHIDA	SUBORDER:_OEGOPSIDA	SUPERFAMILY:_ARCHITEUTHOIDEA	FAMILY:_OCTOPOTEUTHIDAE	/	OCTOPODOTEUTHIS_Rüppell,_1844
TANINGIA_Joubin,_1931	ORDER:_TEUTHIDA	SUBORDER:_OEGOPSIDA	SUPERFAMILY:_ARCHITEUTHOIDEA	FAMILY:_OCTOPOTEUTHIDAE	/	TANINGIA_Joubin,_1931
ILLEX_Steenstrup,_1880	ORDER:_TEUTHIDA	SUBORDER:_OEGOPSIDA	SUPERFAMILY:_ARCHITEUTHOIDEA	FAMILY:_OMMASTREPHIDAE	SUBFAMILY:_ILLICINAE	ILLEX_Steenstrup,_1880
TODAROPSIS_Girard,_1890	ORDER:_TEUTHIDA	SUBORDER:_OEGOPSIDA	SUPERFAMILY:_ARCHITEUTHOIDEA	FAMILY:_OMMASTREPHIDAE	SUBFAMILY:_ILLICINAE	TODAROPSIS_Girard,_1890
DOSIDICUS_Steenstrup,_1857	ORDER:_TEUTHIDA	SUBORDER:_OEGOPSIDA	SUPERFAMILY:_ARCHITEUTHOIDEA	FAMILY:_OMMASTREPHIDAE	SUBFAMILY:_OMMASTREPHINAE	DOSIDICUS_Steenstrup,_1857
EUCLEOTEUTHIS_Berry,_1916	ORDER:_TEUTHIDA	SUBORDER:_OEGOPSIDA	SUPERFAMILY:_ARCHITEUTHOIDEA	FAMILY:_OMMASTREPHIDAE	SUBFAMILY:_OMMASTREPHINAE	EUCLEOTEUTHIS_Berry,_1916
HYALOTEUTHIS_Gray,_1849	ORDER:_TEUTHIDA	SUBORDER:_OEGOPSIDA	SUPERFAMILY:_ARCHITEUTHOIDEA	FAMILY:_OMMASTREPHIDAE	SUBFAMILY:_OMMASTREPHINAE	HYALOTEUTHIS_Gray,_1849
OMMASTREPHES	ORDER:_TEUTHIDA	SUBORDER:_OEGOPSIDA	SUPERFAMILY:_ARCHITEUTHOIDEA	FAMILY:_OMMASTREPHIDAE	SUBFAMILY:_OMMASTREPHINAE	OMMASTREPHES
STHENOTEUTHIS_Verrill,_1880	ORDER:_TEUTHIDA	SUBORDER:_OEGOPSIDA	SUPERFAMILY:_ARCHITEUTHOIDEA	FAMILY:_OMMASTREPHIDAE	SUBFAMILY:_OMMASTREPHINAE	STHENOTEUTHIS_Verrill,_1880
ORNITHOTEUTHIS_Okada,_1927	ORDER:_TEUTHIDA	SUBORDER:_OEGOPSIDA	SUPERFAMILY:_ARCHITEUTHOIDEA	FAMILY:_OMMASTREPHIDAE	SUBFAMILY:_ORNITHOTEUTHINAE	ORNITHOTEUTHIS_Okada,_1927
MARTIALIA_Rochebrune_&_Mabille,_1889	ORDER:_TEUTHIDA	SUBORDER:_OEGOPSIDA	SUPERFAMILY:_ARCHITEUTHOIDEA	FAMILY:_OMMASTREPHIDAE	SUBFAMILY:_TODARODINAE	MARTIALIA_Rochebrune_&_Mabille,_1889
NOTOTODARUS_Pfeffer,_1912	ORDER:_TEUTHIDA	SUBORDER:_OEGOPSIDA	SUPERFAMILY:_ARCHITEUTHOIDEA	FAMILY:_OMMASTREPHIDAE	SUBFAMILY:_TODARODINAE	NOTOTODARUS_Pfeffer,_1912
TODARODES_Steenstrup,_1880	ORDER:_TEUTHIDA	SUBORDER:_OEGOPSIDA	SUPERFAMILY:_ARCHITEUTHOIDEA	FAMILY:_OMMASTREPHIDAE	SUBFAMILY:_TODARODINAE	TODARODES_Steenstrup,_1880
ANCISTROTEUTHIS_Gray,_1849	ORDER:_TEUTHIDA	SUBORDER:_OEGOPSIDA	SUPERFAMILY:_ARCHITEUTHOIDEA	FAMILY:_ONYCHOTEUTHIDAE	/	ANCISTROTEUTHIS_Gray,_1849
CHAUNOTEUTHIS_Appellöf,_1880	ORDER:_TEUTHIDA	SUBORDER:_OEGOPSIDA	SUPERFAMILY:_ARCHITEUTHOIDEA	FAMILY:_ONYCHOTEUTHIDAE	/	CHAUNOTEUTHIS_Appellöf,_1880
KONDAKOVIA_Filippova,_1972	ORDER:_TEUTHIDA	SUBORDER:_OEGOPSIDA	SUPERFAMILY:_ARCHITEUTHOIDEA	FAMILY:_ONYCHOTEUTHIDAE	/	KONDAKOVIA_Filippova,_1972
MOROTEUTHIS_Verrill,_1881	ORDER:_TEUTHIDA	SUBORDER:_OEGOPSIDA	SUPERFAMILY:_ARCHITEUTHOIDEA	FAMILY:_ONYCHOTEUTHIDAE	/	MOROTEUTHIS_Verrill,_1881
NOTONYKIA_Nesis,_Roeleveld_&_Nikitina,_1998	ORDER:_TEUTHIDA	SUBORDER:_OEGOPSIDA	SUPERFAMILY:_ARCHITEUTHOIDEA	FAMILY:_ONYCHOTEUTHIDAE	/	NOTONYKIA_Nesis,_Roeleveld_&_Nikitina,_1998
ONYCHOTEUTHIS_Lichtenstein,_1818	ORDER:_TEUTHIDA	SUBORDER:_OEGOPSIDA	SUPERFAMILY:_ARCHITEUTHOIDEA	FAMILY:_ONYCHOTEUTHIDAE	/	ONYCHOTEUTHIS_Lichtenstein,_1818
ONYKIA_Lesueur,_1821	ORDER:_TEUTHIDA	SUBORDER:_OEGOPSIDA	SUPERFAMILY:_ARCHITEUTHOIDEA	FAMILY:_ONYCHOTEUTHIDAE	/	ONYKIA_Lesueur,_1821
PROMACHOTEUTHIS_Hoyle,_1885	ORDER:_TEUTHIDA	SUBORDER:_OEGOPSIDA	SUPERFAMILY:_ARCHITEUTHOIDEA	FAMILY:_PROMACHOTEUTHIDAE	/	PROMACHOTEUTHIS_Hoyle,_1885
PSYCHROTEUTHIS_Thiele,_1920	ORDER:_TEUTHIDA	SUBORDER:_OEGOPSIDA	SUPERFAMILY:_ARCHITEUTHOIDEA	FAMILY:_PSYCHROTEUTHIDAE	/	PSYCHROTEUTHIS_Thiele,_1920
CIRROBRACHIUM_Hoyle,_1904_(?)	ORDER:_TEUTHIDA	SUBORDER:_OEGOPSIDA	SUPERFAMILY:_ARCHITEUTHOIDEA	FAMILY:_THYSANOTEUTHIDAE	/	CIRROBRACHIUM_Hoyle,_1904_(?)
THYSANOTEUTHIS_Troschel,_1857	ORDER:_TEUTHIDA	SUBORDER:_OEGOPSIDA	SUPERFAMILY:_ARCHITEUTHOIDEA	FAMILY:_THYSANOTEUTHIDAE	/	THYSANOTEUTHIS_Troschel,_1857
WALVISTEUTHIS_Nesis_&_Nikitina,_1986	ORDER:_TEUTHIDA	SUBORDER:_OEGOPSIDA	SUPERFAMILY:_ARCHITEUTHOIDEA	FAMILY:_WALVISTEUTHIDAE	/	WALVISTEUTHIS_Nesis_&_Nikitina,_1986
BAVARIPELTIS_Engerser_&_Keupp,_1997	ORDER:_VAMPYROMORPHA	/	/	FAMILY:_MASTIGOPHORIDAE	/	BAVARIPELTIS_Engerser_&_Keupp,_1997
DONOVANITEUTHIS_Engerser_&_Keupp,_1997	ORDER:_VAMPYROMORPHA	/	/	FAMILY:_MASTIGOPHORIDAE	/	DONOVANITEUTHIS_Engerser_&_Keupp,_1997
MASTIGOPHORA_Owen,_1856	ORDER:_VAMPYROMORPHA	/	/	FAMILY:_MASTIGOPHORIDAE	/	MASTIGOPHORA_Owen,_1856
VAMPYROTEUTHIS_Chun,_1903	ORDER:_VAMPYROMORPHA	/	/	FAMILY:_VAMPYROTHEUTHIDAE	/	VAMPYROTEUTHIS_Chun,_1903
