# Supplementary material for: Phylogenetic representativeness: a new method for evaluating taxon sampling in evolutionary studies
Source: BMC Bioinformatics. 2010 Apr 27;11:209. doi: 10.1186/1471-2105-11-209 (PMC2871275; doi:10.1186/1471-2105-11-209)
Supplement: Additional file 1 — PhyRe scripts and documentation. Three Python scripts constitute the PhyRe package. PhyRe script itself performs main analyses presented in this paper: AvTD, VarTD, IE, and funnel plots parameters are computed by this script. PhyloSample generates shuffled master lists, whereas PhyloAnalysis repeats PhyRe tasks across all newly-generated master lists. All scripts have been tested under Python 2.5.4. PhyRe documentation (doc.pdf) and eight sample files referring to datasets used in the paper to validate the method [19-22] are also enclosed. [file 1471-2105-11-209-S1.ZIP › coleoids_sample.txt]

VAMPYROTEUTHIS_Chun,_1903	ORDER:_VAMPYROMORPHA	/	/	FAMILY:_VAMPYROTHEUTHIDAE	/	VAMPYROTEUTHIS_Chun,_1903
STAUROTEUTHIS_Verrill,_1879	ORDER:_OCTOPODA	SUBORDER:_CIRRATA	SUPERFAMILY:_CIRROTEUTHOIDEA	FAMILY:_CIRROTEUTHIDAE	/	STAUROTEUTHIS_Verrill,_1879
OPISTHOTEUTHIS_Verrill,_1883	ORDER:_OCTOPODA	SUBORDER:_CIRRATA	SUPERFAMILY:_CIRROTEUTHOIDEA	FAMILY:_OPISTHOTEUTHIDAE	/	OPISTHOTEUTHIS_Verrill,_1883
TREMOCTOPUS_Delle_Chiaje,_1829	ORDER:_OCTOPODA	SUBORDER:_INCIRRATA	SUPERFAMILY:_ARGONAUTOIDEA	FAMILY:_TREMOCTOPODIDAE	/	TREMOCTOPUS_Delle_Chiaje,_1829
OCTOPUS_Lamarck,_1798	ORDER:_OCTOPODA	SUBORDER:_INCIRRATA	SUPERFAMILY:_OCTOPODOIDEA	FAMILY:_OCTOPODIDAE	SUBFAMILY:_OCTOPODINAE	OCTOPUS_Lamarck,_1798
ARGONAUTA_Linnaeus,_1758	ORDER:_OCTOPODA	SUBORDER:_INCIRRATA	SUPERFAMILY:_ARGONAUTOIDEA	FAMILY:_ARGONAUTIDAE	/	ARGONAUTA_Linnaeus,_1758
HAPALOCHLAENA_Robson,_1929	ORDER:_OCTOPODA	SUBORDER:_INCIRRATA	SUPERFAMILY:_OCTOPODOIDEA	FAMILY:_OCTOPODIDAE	SUBFAMILY:_OCTOPODINAE	HAPALOCHLAENA_Robson,_1929
BENTHOCTOPUS_Grimpe,_1921	ORDER:_OCTOPODA	SUBORDER:_INCIRRATA	SUPERFAMILY:_OCTOPODOIDEA	FAMILY:_OCTOPODIDAE	SUBFAMILY:_BATHYPOLYPODINAE	BENTHOCTOPUS_Grimpe,_1921
ENTEROCTOPUS_Rochebrune_&_Mabille,_1889	ORDER:_OCTOPODA	SUBORDER:_INCIRRATA	SUPERFAMILY:_OCTOPODOIDEA	FAMILY:_OCTOPODIDAE	SUBFAMILY:_OCTOPODINAE	ENTEROCTOPUS_Rochebrune_&_Mabille,_1889
VITRELEDONELLA_Joubin,_1918	ORDER:_OCTOPODA	SUBORDER:_INCIRRATA	SUPERFAMILY:_OCTOPODOIDEA	FAMILY:_VITRELEDONELLIDAE	/	VITRELEDONELLA_Joubin,_1918
JAPETELLA_Hoyle,_1885	ORDER:_OCTOPODA	SUBORDER:_INCIRRATA	SUPERFAMILY:_BOLITAENOIDEA	FAMILY:_BOLITAENIDAE	/	JAPETELLA_Hoyle,_1885
PARELEDONE_Robson,_1932	ORDER:_OCTOPODA	SUBORDER:_INCIRRATA	SUPERFAMILY:_OCTOPODOIDEA	FAMILY:_OCTOPODIDAE	SUBFAMILY:_ELEDONINAE	PARELEDONE_Robson,_1932
SPIRULA_Lamarck,_1801	ORDER:_SEPIIDA	SUBORDER:_SPIRULINA	/	FAMILY:_SPIRULIDAE	/	SPIRULA_Lamarck,_1801
STHENOTEUTHIS_Verrill,_1880	ORDER:_TEUTHIDA	SUBORDER:_OEGOPSIDA	SUPERFAMILY:_ARCHITEUTHOIDEA	FAMILY:_OMMASTREPHIDAE	SUBFAMILY:_OMMASTREPHINAE	STHENOTEUTHIS_Verrill,_1880
OMMASTREPHES	ORDER:_TEUTHIDA	SUBORDER:_OEGOPSIDA	SUPERFAMILY:_ARCHITEUTHOIDEA	FAMILY:_OMMASTREPHIDAE	SUBFAMILY:_OMMASTREPHINAE	OMMASTREPHES
JOUBINITEUTHIS_Berry,_1920	ORDER:_TEUTHIDA	SUBORDER:_OEGOPSIDA	SUPERFAMILY:_ARCHITEUTHOIDEA	FAMILY:_JOUBINITEUTHIDAE	/	JOUBINITEUTHIS_Berry,_1920
PTERYGIOTEUTHIS_H._Fischer,_1896	ORDER:_TEUTHIDA	SUBORDER:_OEGOPSIDA	SUPERFAMILY:_ARCHITEUTHOIDEA	FAMILY:_ENOPLOTEUTHIDAE	SUBFAMILY:_PYROTEUTHINAE	PTERYGIOTEUTHIS_H._Fischer,_1896
BATHYTEUTHIS_Hoyle,_1885	ORDER:_TEUTHIDA	SUBORDER:_OEGOPSIDA	SUPERFAMILY:_ARCHITEUTHOIDEA	FAMILY:_BATHYTEUTHIDAE	/	BATHYTEUTHIS_Hoyle,_1885
EUPRYMNA_Steenstrup,_1887	ORDER:_SEPIIDA	SUBORDER:_SEPIINA	SUPERFAMILY:_SEPIOIDEA	FAMILY:_SEPIOLIDAE	SUBFAMILY:_SEPIOLINAE	EUPRYMNA_Steenstrup,_1887
SEPIOLA_Leach,_1817	ORDER:_SEPIIDA	SUBORDER:_SEPIINA	SUPERFAMILY:_SEPIOIDEA	FAMILY:_SEPIOLIDAE	SUBFAMILY:_SEPIOLINAE	SEPIOLA_Leach,_1817
HETEROTEUTHIS_Gray,_1849	ORDER:_SEPIIDA	SUBORDER:_SEPIINA	SUPERFAMILY:_SEPIOIDEA	FAMILY:_SEPIOLIDAE	SUBFAMILY:_HETEROTEUTHINAE	HETEROTEUTHIS_Gray,_1849
ROSSIA_Owen,_1834	ORDER:_SEPIIDA	SUBORDER:_SEPIINA	SUPERFAMILY:_SEPIOIDEA	FAMILY:_SEPIOLIDAE	SUBFAMILY:_ROSSIINAE	ROSSIA_Owen,_1834
IDIOSEPIUS_Steenstrup,_1881	ORDER:_SEPIIDA	SUBORDER:_SEPIINA	SUPERFAMILY:_SEPIOIDEA	FAMILY:_IDIOSEPIIDAE	/	IDIOSEPIUS_Steenstrup,_1881
METASEPIA_Hoyle,_1885	ORDER:_SEPIIDA	SUBORDER:_SEPIINA	SUPERFAMILY:_SEPIOIDEA	FAMILY:_SEPIIDAE	/	METASEPIA_Hoyle,_1885
SEPIA_Linnaeus,_1758	ORDER:_SEPIIDA	SUBORDER:_SEPIINA	SUPERFAMILY:_SEPIOIDEA	FAMILY:_SEPIIDAE	/	SEPIA_Linnaeus,_1758
SEPIOTEUTHIS_Blainville,_1824	ORDER:_TEUTHIDA	SUBORDER:_MYOPSIDA	SUPERFAMILY:_LOLIGINOIDEA	FAMILY:_LOLIGINIDAE	/	SEPIOTEUTHIS_Blainville,_1824
LOLLIGUNCULA_Steenstrup,_1881	ORDER:_TEUTHIDA	SUBORDER:_MYOPSIDA	SUPERFAMILY:_LOLIGINOIDEA	FAMILY:_LOLIGINIDAE	/	LOLLIGUNCULA_Steenstrup,_1881
LOLIOLUS_Steenstrup,_1856	ORDER:_TEUTHIDA	SUBORDER:_MYOPSIDA	SUPERFAMILY:_LOLIGINOIDEA	FAMILY:_LOLIGINIDAE	/	LOLIOLUS_Steenstrup,_1856
LOLIGO_Schneider,_1784	ORDER:_TEUTHIDA	SUBORDER:_MYOPSIDA	SUPERFAMILY:_LOLIGINOIDEA	FAMILY:_LOLIGINIDAE	/	LOLIGO_Schneider,_1784
PHOTOLOLIGO_Natsukari,_1984	ORDER:_TEUTHIDA	SUBORDER:_MYOPSIDA	SUPERFAMILY:_LOLIGINOIDEA	FAMILY:_LOLIGINIDAE	/	PHOTOLOLIGO_Natsukari,_1984
