# Supplementary material for: Phylogenetic representativeness: a new method for evaluating taxon sampling in evolutionary studies
Source: BMC Bioinformatics. 2010 Apr 27;11:209. doi: 10.1186/1471-2105-11-209 (PMC2871275; doi:10.1186/1471-2105-11-209)
Supplement: Additional file 1 — PhyRe scripts and documentation. Three Python scripts constitute the PhyRe package. PhyRe script itself performs main analyses presented in this paper: AvTD, VarTD, IE, and funnel plots parameters are computed by this script. PhyloSample generates shuffled master lists, whereas PhyloAnalysis repeats PhyRe tasks across all newly-generated master lists. All scripts have been tested under Python 2.5.4. PhyRe documentation (doc.pdf) and eight sample files referring to datasets used in the paper to validate the method [19-22] are also enclosed. [file 1471-2105-11-209-S1.ZIP › termites_list.txt]

Taxon: family subfamily alliance genus section species
1._ahngerianus_(Jacobson)	Hodotermitidae_Sjostedt	Hodotermitinae_Holmgren	/	1._Anacanthotermes_Jacobson_1905	/	1._ahngerianus_(Jacobson)
10._turkestanicus_(Jacobson)	Hodotermitidae_Sjostedt	Hodotermitinae_Holmgren	/	1._Anacanthotermes_Jacobson_1905	/	10._turkestanicus_(Jacobson)
11._ubachi_(Navas)	Hodotermitidae_Sjostedt	Hodotermitinae_Holmgren	/	1._Anacanthotermes_Jacobson_1905	/	11._ubachi_(Navas)
12._vagans_(Hagen),_1858	Hodotermitidae_Sjostedt	Hodotermitinae_Holmgren	/	1._Anacanthotermes_Jacobson_1905	/	12._vagans_(Hagen),_1858
13._viarum_(Konig)	Hodotermitidae_Sjostedt	Hodotermitinae_Holmgren	/	1._Anacanthotermes_Jacobson_1905	/	13._viarum_(Konig)
2._baeckmannianus_(Vasiljev)	Hodotermitidae_Sjostedt	Hodotermitinae_Holmgren	/	1._Anacanthotermes_Jacobson_1905	/	2._baeckmannianus_(Vasiljev)
3._baluchistanicus_Akhtar_1974	Hodotermitidae_Sjostedt	Hodotermitinae_Holmgren	/	1._Anacanthotermes_Jacobson_1905	/	3._baluchistanicus_Akhtar_1974
4._iranicus_Ravan_et_al,_1994zr	Hodotermitidae_Sjostedt	Hodotermitinae_Holmgren	/	1._Anacanthotermes_Jacobson_1905	/	4._iranicus_Ravan_et_al,_1994zr
5._macrocephalus_(Desneux)_1906	Hodotermitidae_Sjostedt	Hodotermitinae_Holmgren	/	1._Anacanthotermes_Jacobson_1905	/	5._macrocephalus_(Desneux)_1906
6._murgabicus_(Vasiljev)	Hodotermitidae_Sjostedt	Hodotermitinae_Holmgren	/	1._Anacanthotermes_Jacobson_1905	/	6._murgabicus_(Vasiljev)
7._ochraceus_(Burmeister)	Hodotermitidae_Sjostedt	Hodotermitinae_Holmgren	/	1._Anacanthotermes_Jacobson_1905	/	7._ochraceus_(Burmeister)
8._saudiensis_Chhotani,_et_al.,_1982zr	Hodotermitidae_Sjostedt	Hodotermitinae_Holmgren	/	1._Anacanthotermes_Jacobson_1905	/	8._saudiensis_Chhotani,_et_al.,_1982zr
9._septentrionalis_(Jacobson)	Hodotermitidae_Sjostedt	Hodotermitinae_Holmgren	/	1._Anacanthotermes_Jacobson_1905	/	9._septentrionalis_(Jacobson)
1._erithreensis_Sjostedt	Hodotermitidae_Sjostedt	Hodotermitinae_Holmgren	/	2._Hodotermes_Hagen	/	1._erithreensis_Sjostedt
2._mossambicus_(Hagen)	Hodotermitidae_Sjostedt	Hodotermitinae_Holmgren	/	2._Hodotermes_Hagen	/	2._mossambicus_(Hagen)
1._maroccanus_(Sjostedt)	Hodotermitidae_Sjostedt	Hodotermitinae_Holmgren	/	3._Microhodotermes_Sjostedt	/	1._maroccanus_(Sjostedt)
2._viator_(Latreille)	Hodotermitidae_Sjostedt	Hodotermitinae_Holmgren	/	3._Microhodotermes_Sjostedt	/	2._viator_(Latreille)
3._wasmanni_(Sjostedt)	Hodotermitidae_Sjostedt	Hodotermitinae_Holmgren	/	3._Microhodotermes_Sjostedt	/	3._wasmanni_(Sjostedt)
1._denticulatus_Krishna,_1962	Kalotermitidae_Enderlein	/	/	1._Allotermes_Wasmann,_1910	/	1._denticulatus_Krishna,_1962
2._papillifer_Krishna,_1962	Kalotermitidae_Enderlein	/	/	1._Allotermes_Wasmann,_1910	/	2._papillifer_Krishna,_1962
3._paradoxus_Wassmann,_1910	Kalotermitidae_Enderlein	/	/	1._Allotermes_Wasmann,_1910	/	3._paradoxus_Wassmann,_1910
1._adamsoni_Krishna_&_Emerson,_1962	Kalotermitidae_Enderlein	/	/	10._Glyptotermes_Froggatt,_1858	/	1._adamsoni_Krishna_&_Emerson,_1962
10._bilobatus_(Snyder)	Kalotermitidae_Enderlein	/	/	10._Glyptotermes_Froggatt,_1858	/	10._bilobatus_(Snyder)
100._tripurensis_Thakur,_1979	Kalotermitidae_Enderlein	/	/	10._Glyptotermes_Froggatt,_1858	/	100._tripurensis_Thakur,_1979
101._truncatus_Krishna_&_Emerson,_1962	Kalotermitidae_Enderlein	/	/	10._Glyptotermes_Froggatt,_1858	/	101._truncatus_Krishna_&_Emerson,_1962
102._tsaii_Huang_&_Zhu,_1986	Kalotermitidae_Enderlein	/	/	10._Glyptotermes_Froggatt,_1858	/	102._tsaii_Huang_&_Zhu,_1986
103._tuberculatus_Froggatt	Kalotermitidae_Enderlein	/	/	10._Glyptotermes_Froggatt,_1858	/	103._tuberculatus_Froggatt
104._tuberifer_Krishna_&_Emerson,_1962	Kalotermitidae_Enderlein	/	/	10._Glyptotermes_Froggatt,_1858	/	104._tuberifer_Krishna_&_Emerson,_1962
105._ueleensis_Coaton,_1955	Kalotermitidae_Enderlein	/	/	10._Glyptotermes_Froggatt,_1858	/	105._ueleensis_Coaton,_1955
106._ukhiaensis_Akhtar,_1975	Kalotermitidae_Enderlein	/	/	10._Glyptotermes_Froggatt,_1858	/	106._ukhiaensis_Akhtar,_1975
107._verrucosus_(Hagen)	Kalotermitidae_Enderlein	/	/	10._Glyptotermes_Froggatt,_1858	/	107._verrucosus_(Hagen)
108._xantholabrum_(Hill)	Kalotermitidae_Enderlein	/	/	10._Glyptotermes_Froggatt,_1858	/	108._xantholabrum_(Hill)
109._xiamensis_Li_&_Huang,_1986	Kalotermitidae_Enderlein	/	/	10._Glyptotermes_Froggatt,_1858	/	109._xiamensis_Li_&_Huang,_1986
11._bimaculifrons_Ping_&_Liu_1985	Kalotermitidae_Enderlein	/	/	10._Glyptotermes_Froggatt,_1858	/	11._bimaculifrons_Ping_&_Liu_1985
110._yingdeensis_Li,_1987	Kalotermitidae_Enderlein	/	/	10._Glyptotermes_Froggatt,_1858	/	110._yingdeensis_Li,_1987
111._yui_Ping_&_Xu,_1986	Kalotermitidae_Enderlein	/	/	10._Glyptotermes_Froggatt,_1858	/	111._yui_Ping_&_Xu,_1986
112._zhaoi_Ping,_1984	Kalotermitidae_Enderlein	/	/	10._Glyptotermes_Froggatt,_1858	/	112._zhaoi_Ping,_1984
12._borneensis_(Haviland)	Kalotermitidae_Enderlein	/	/	10._Glyptotermes_Froggatt,_1858	/	12._borneensis_(Haviland)
13._brachythorax_Ping_&_Xu,_1986	Kalotermitidae_Enderlein	/	/	10._Glyptotermes_Froggatt,_1858	/	13._brachythorax_Ping_&_Xu,_1986
14._brevicaudatus_(Haviland)	Kalotermitidae_Enderlein	/	/	10._Glyptotermes_Froggatt,_1858	/	14._brevicaudatus_(Haviland)
15._brevicornis_Froggatt	Kalotermitidae_Enderlein	/	/	10._Glyptotermes_Froggatt,_1858	/	15._brevicornis_Froggatt
16._buttel-reepeni_(Holmgren)	Kalotermitidae_Enderlein	/	/	10._Glyptotermes_Froggatt,_1858	/	16._buttel-reepeni_(Holmgren)
17._canellae_(Fr._Muller)	Kalotermitidae_Enderlein	/	/	10._Glyptotermes_Froggatt,_1858	/	17._canellae_(Fr._Muller)
18._caudomunitus_Kemner	Kalotermitidae_Enderlein	/	/	10._Glyptotermes_Froggatt,_1858	/	18._caudomunitus_Kemner
19._ceylonicus_Holmgren,_1911	Kalotermitidae_Enderlein	/	/	10._Glyptotermes_Froggatt,_1858	/	19._ceylonicus_Holmgren,_1911
2._alaotranus_Cachan,_1951_(not_in_Krishna,_'61)	Kalotermitidae_Enderlein	/	/	10._Glyptotermes_Froggatt,_1858	/	2._alaotranus_Cachan,_1951_(not_in_Krishna,_'61)
20._chapmani_(Light)	Kalotermitidae_Enderlein	/	/	10._Glyptotermes_Froggatt,_1858	/	20._chapmani_(Light)
21._chatterjii_Thapa,_1988	Kalotermitidae_Enderlein	/	/	10._Glyptotermes_Froggatt,_1858	/	21._chatterjii_Thapa,_1988
22._chinpingensis_Tsai_&_Chen,_1963	Kalotermitidae_Enderlein	/	/	10._Glyptotermes_Froggatt,_1858	/	22._chinpingensis_Tsai_&_Chen,_1963
23._contracticornis_(Snyder)	Kalotermitidae_Enderlein	/	/	10._Glyptotermes_Froggatt,_1858	/	23._contracticornis_(Snyder)
24._coorgensis_Holmgren,_K._&_N.,_1917	Kalotermitidae_Enderlein	/	/	10._Glyptotermes_Froggatt,_1858	/	24._coorgensis_Holmgren,_K._&_N.,_1917
25._curticeps_Fan_&_Xia,_1983	Kalotermitidae_Enderlein	/	/	10._Glyptotermes_Froggatt,_1858	/	25._curticeps_Fan_&_Xia,_1983
26._daiyunensis_Li_&_Huang,_1986	Kalotermitidae_Enderlein	/	/	10._Glyptotermes_Froggatt,_1858	/	26._daiyunensis_Li_&_Huang,_1986
27._dentatus_(Haviland)	Kalotermitidae_Enderlein	/	/	10._Glyptotermes_Froggatt,_1858	/	27._dentatus_(Haviland)
28._dilatatus_(Bugnion_&_Popoff,_1910)	Kalotermitidae_Enderlein	/	/	10._Glyptotermes_Froggatt,_1858	/	28._dilatatus_(Bugnion_&_Popoff,_1910)
29._eucalypti_Froggatt	Kalotermitidae_Enderlein	/	/	10._Glyptotermes_Froggatt,_1858	/	29._eucalypti_Froggatt
3._almorensis_Gardner,_1944	Kalotermitidae_Enderlein	/	/	10._Glyptotermes_Froggatt,_1858	/	3._almorensis_Gardner,_1944
30._euryceps_Gao,_Zhu_&_Gong_1981	Kalotermitidae_Enderlein	/	/	10._Glyptotermes_Froggatt,_1858	/	30._euryceps_Gao,_Zhu_&_Gong_1981
31._ficus_Ping_&_Xu_1986	Kalotermitidae_Enderlein	/	/	10._Glyptotermes_Froggatt,_1858	/	31._ficus_Ping_&_Xu_1986
32._franciae_Snyder,_1958	Kalotermitidae_Enderlein	/	/	10._Glyptotermes_Froggatt,_1858	/	32._franciae_Snyder,_1958
33._fujianensis_Ping,_1983	Kalotermitidae_Enderlein	/	/	10._Glyptotermes_Froggatt,_1858	/	33._fujianensis_Ping,_1983
34._fuscus_Oshima	Kalotermitidae_Enderlein	/	/	10._Glyptotermes_Froggatt,_1858	/	34._fuscus_Oshima
35._guianensis_(Emerson)	Kalotermitidae_Enderlein	/	/	10._Glyptotermes_Froggatt,_1858	/	35._guianensis_(Emerson)
36._guizhouensis_Ping_&_Xu,_1986	Kalotermitidae_Enderlein	/	/	10._Glyptotermes_Froggatt,_1858	/	36._guizhouensis_Ping_&_Xu,_1986
37._hejiangensis_Gao,_1984	Kalotermitidae_Enderlein	/	/	10._Glyptotermes_Froggatt,_1858	/	37._hejiangensis_Gao,_1984
38._hesperus_Gao,_Zhu_&_Han,_1981	Kalotermitidae_Enderlein	/	/	10._Glyptotermes_Froggatt,_1858	/	38._hesperus_Gao,_Zhu_&_Han,_1981
39._hospitalis_(Emerson)	Kalotermitidae_Enderlein	/	/	10._Glyptotermes_Froggatt,_1858	/	39._hospitalis_(Emerson)
4._angustithorax_Ping_&_Xu,_1986	Kalotermitidae_Enderlein	/	/	10._Glyptotermes_Froggatt,_1858	/	4._angustithorax_Ping_&_Xu,_1986
40._ignotus_Wilkinson,_1959	Kalotermitidae_Enderlein	/	/	10._Glyptotermes_Froggatt,_1858	/	40._ignotus_Wilkinson,_1959
41._insulanus_Silvestri	Kalotermitidae_Enderlein	/	/	10._Glyptotermes_Froggatt,_1858	/	41._insulanus_Silvestri
42._iridipennis_Froggatt	Kalotermitidae_Enderlein	/	/	10._Glyptotermes_Froggatt,_1858	/	42._iridipennis_Froggatt
43._jinyunensis_Chen_&_Ping_1985	Kalotermitidae_Enderlein	/	/	10._Glyptotermes_Froggatt,_1858	/	43._jinyunensis_Chen_&_Ping_1985
44._kachongensis_Ahmad,_1967zr	Kalotermitidae_Enderlein	/	/	10._Glyptotermes_Froggatt,_1858	/	44._kachongensis_Ahmad,_1967zr
45._kawandae_Wilkinson,_1954	Kalotermitidae_Enderlein	/	/	10._Glyptotermes_Froggatt,_1858	/	45._kawandae_Wilkinson,_1954
46._kunakensis_Thapa,_1988	Kalotermitidae_Enderlein	/	/	10._Glyptotermes_Froggatt,_1858	/	46._kunakensis_Thapa,_1988
47._kushimensis_Mori,_1980zr	Kalotermitidae_Enderlein	/	/	10._Glyptotermes_Froggatt,_1858	/	47._kushimensis_Mori,_1980zr
48._laticaudomunitus_Thapa,_1988	Kalotermitidae_Enderlein	/	/	10._Glyptotermes_Froggatt,_1858	/	48._laticaudomunitus_Thapa,_1988
49._latignathus_Gao,_Zhu_&_Han,1982	Kalotermitidae_Enderlein	/	/	10._Glyptotermes_Froggatt,_1858	/	49._latignathus_Gao,_Zhu_&_Han,1982
5._angustus_(Snyder)	Kalotermitidae_Enderlein	/	/	10._Glyptotermes_Froggatt,_1858	/	5._angustus_(Snyder)
50._latithorax_Fan_&_Xia,_1980	Kalotermitidae_Enderlein	/	/	10._Glyptotermes_Froggatt,_1858	/	50._latithorax_Fan_&_Xia,_1980
51._liangshanensis_Gao,_Zhu_&_Gong,,_1982	Kalotermitidae_Enderlein	/	/	10._Glyptotermes_Froggatt,_1858	/	51._liangshanensis_Gao,_Zhu_&_Gong,,_1982
52._liberatus_(Snyder)	Kalotermitidae_Enderlein	/	/	10._Glyptotermes_Froggatt,_1858	/	52._liberatus_(Snyder)
53._limulingensis_Ping_&_Xu,_1986	Kalotermitidae_Enderlein	/	/	10._Glyptotermes_Froggatt,_1858	/	53._limulingensis_Ping_&_Xu,_1986
54._longipennis_Krishna_&_Emerson,_1962	Kalotermitidae_Enderlein	/	/	10._Glyptotermes_Froggatt,_1858	/	54._longipennis_Krishna_&_Emerson,_1962
55._longnanensis_Gao_&_Zhu,_1980	Kalotermitidae_Enderlein	/	/	10._Glyptotermes_Froggatt,_1858	/	55._longnanensis_Gao_&_Zhu,_1980
56._luteus_Kemner	Kalotermitidae_Enderlein	/	/	10._Glyptotermes_Froggatt,_1858	/	56._luteus_Kemner
57._maculifrons_Ping_&_Li,_1983	Kalotermitidae_Enderlein	/	/	10._Glyptotermes_Froggatt,_1858	/	57._maculifrons_Ping_&_Li,_1983
58._magnioculus_Ping_&_Liu,_1985	Kalotermitidae_Enderlein	/	/	10._Glyptotermes_Froggatt,_1858	/	58._magnioculus_Ping_&_Liu,_1985
59._magsaysayi_Snyder,_1958	Kalotermitidae_Enderlein	/	/	10._Glyptotermes_Froggatt,_1858	/	59._magsaysayi_Snyder,_1958
6._arshadi_Akhtar,_1975	Kalotermitidae_Enderlein	/	/	10._Glyptotermes_Froggatt,_1858	/	6._arshadi_Akhtar,_1975
60._mandibulicinus_Ping_&_Xu,_1986	Kalotermitidae_Enderlein	/	/	10._Glyptotermes_Froggatt,_1858	/	60._mandibulicinus_Ping_&_Xu,_1986
61._manioculus_Ping_&_Liu,_1985	Kalotermitidae_Enderlein	/	/	10._Glyptotermes_Froggatt,_1858	/	61._manioculus_Ping_&_Liu,_1985
62._marlatti_(Snyder)	Kalotermitidae_Enderlein	/	/	10._Glyptotermes_Froggatt,_1858	/	62._marlatti_(Snyder)
63._minutus_Kemner,_1932	Kalotermitidae_Enderlein	/	/	10._Glyptotermes_Froggatt,_1858	/	63._minutus_Kemner,_1932
64._montanus_Kemner	Kalotermitidae_Enderlein	/	/	10._Glyptotermes_Froggatt,_1858	/	64._montanus_Kemner
65._nadaensis_Li,_1987	Kalotermitidae_Enderlein	/	/	10._Glyptotermes_Froggatt,_1858	/	65._nadaensis_Li,_1987
66._nakajimai_Morimoto,_1973zr	Kalotermitidae_Enderlein	/	/	10._Glyptotermes_Froggatt,_1858	/	66._nakajimai_Morimoto,_1973zr
67._neoboreensis_Thapa,_1988zr	Kalotermitidae_Enderlein	/	/	10._Glyptotermes_Froggatt,_1858	/	67._neoboreensis_Thapa,_1988zr
68._neotuberculatus_Hill	Kalotermitidae_Enderlein	/	/	10._Glyptotermes_Froggatt,_1858	/	68._neotuberculatus_Hill
69._nevermani_(Snyder)	Kalotermitidae_Enderlein	/	/	10._Glyptotermes_Froggatt,_1858	/	69._nevermani_(Snyder)
7._asperatum_(Snyder)	Kalotermitidae_Enderlein	/	/	10._Glyptotermes_Froggatt,_1858	/	7._asperatum_(Snyder)
70._nicobarensis_Maiti_&_Chakraborty,_1981	Kalotermitidae_Enderlein	/	/	10._Glyptotermes_Froggatt,_1858	/	70._nicobarensis_Maiti_&_Chakraborty,_1981
71._niger_Kemner	Kalotermitidae_Enderlein	/	/	10._Glyptotermes_Froggatt,_1858	/	71._niger_Kemner
72._orthognathus_Ping_&_Chen,_1985	Kalotermitidae_Enderlein	/	/	10._Glyptotermes_Froggatt,_1858	/	72._orthognathus_Ping_&_Chen,_1985
73._panaitanensis_Thakur,_1991zr	Kalotermitidae_Enderlein	/	/	10._Glyptotermes_Froggatt,_1858	/	73._panaitanensis_Thakur,_1991zr
74._paracaudomunitus_Thapa,_1988zr	Kalotermitidae_Enderlein	/	/	10._Glyptotermes_Froggatt,_1858	/	74._paracaudomunitus_Thapa,_1988zr
75._paratuberculatus_Thapa,_1988zr	Kalotermitidae_Enderlein	/	/	10._Glyptotermes_Froggatt,_1858	/	75._paratuberculatus_Thapa,_1988zr
76._parvoculatus_Krishna_&_Emerson,_1962	Kalotermitidae_Enderlein	/	/	10._Glyptotermes_Froggatt,_1858	/	76._parvoculatus_Krishna_&_Emerson,_1962
77._parvulus_(Sjostedt)	Kalotermitidae_Enderlein	/	/	10._Glyptotermes_Froggatt,_1858	/	77._parvulus_(Sjostedt)
78._parvus_Fan_&_Xio,_1981	Kalotermitidae_Enderlein	/	/	10._Glyptotermes_Froggatt,_1858	/	78._parvus_Fan_&_Xio,_1981
79._pellucidus_(Emerson)	Kalotermitidae_Enderlein	/	/	10._Glyptotermes_Froggatt,_1858	/	79._pellucidus_(Emerson)
8._baliochilus_Ping_&_Xu,_1986	Kalotermitidae_Enderlein	/	/	10._Glyptotermes_Froggatt,_1858	/	8._baliochilus_Ping_&_Xu,_1986
80._perparvus_(Emerson,_1925)	Kalotermitidae_Enderlein	/	/	10._Glyptotermes_Froggatt,_1858	/	80._perparvus_(Emerson,_1925)
81._pinangae_(Haviland)	Kalotermitidae_Enderlein	/	/	10._Glyptotermes_Froggatt,_1858	/	81._pinangae_(Haviland)
82._planus_(Snyder)	Kalotermitidae_Enderlein	/	/	10._Glyptotermes_Froggatt,_1858	/	82._planus_(Snyder)
83._posticus_(Hagen)	Kalotermitidae_Enderlein	/	/	10._Glyptotermes_Froggatt,_1858	/	83._posticus_(Hagen)
84._pubescens_Snyder	Kalotermitidae_Enderlein	/	/	10._Glyptotermes_Froggatt,_1858	/	84._pubescens_Snyder
85._reticulatus_Wilkinson,_1954	Kalotermitidae_Enderlein	/	/	10._Glyptotermes_Froggatt,_1858	/	85._reticulatus_Wilkinson,_1954
86._rotundifrons_Krishna_&_Emerson,_1962	Kalotermitidae_Enderlein	/	/	10._Glyptotermes_Froggatt,_1858	/	86._rotundifrons_Krishna_&_Emerson,_1962
87._satsumensis_(Matsumura)	Kalotermitidae_Enderlein	/	/	10._Glyptotermes_Froggatt,_1858	/	87._satsumensis_(Matsumura)
88._scotti_(Holmgren)	Kalotermitidae_Enderlein	/	/	10._Glyptotermes_Froggatt,_1858	/	88._scotti_(Holmgren)
89._seeversi_Krishna_&_Emerson,_1962	Kalotermitidae_Enderlein	/	/	10._Glyptotermes_Froggatt,_1858	/	89._seeversi_Krishna_&_Emerson,_1962
9._besarensis_Thakur,_1991	Kalotermitidae_Enderlein	/	/	10._Glyptotermes_Froggatt,_1858	/	9._besarensis_Thakur,_1991
90._sensarmai_Maiti,_1974	Kalotermitidae_Enderlein	/	/	10._Glyptotermes_Froggatt,_1858	/	90._sensarmai_Maiti,_1974
91._sepilokensis_Thapa,_1988zr	Kalotermitidae_Enderlein	/	/	10._Glyptotermes_Froggatt,_1858	/	91._sepilokensis_Thapa,_1988zr
92._shaanxiensis_Huang_&_Zhang,_1986	Kalotermitidae_Enderlein	/	/	10._Glyptotermes_Froggatt,_1858	/	92._shaanxiensis_Huang_&_Zhang,_1986
93._sicki_Krishna_&_Emerson,_1962	Kalotermitidae_Enderlein	/	/	10._Glyptotermes_Froggatt,_1858	/	93._sicki_Krishna_&_Emerson,_1962
94._simaoensis_Li,_1988zr	Kalotermitidae_Enderlein	/	/	10._Glyptotermes_Froggatt,_1858	/	94._simaoensis_Li,_1988zr
95._succineus_Ping_&_Gong,_1986	Kalotermitidae_Enderlein	/	/	10._Glyptotermes_Froggatt,_1858	/	95._succineus_Ping_&_Gong,_1986
96._suturis_(Snyder)	Kalotermitidae_Enderlein	/	/	10._Glyptotermes_Froggatt,_1858	/	96._suturis_(Snyder)
97._taveuniensis_(Hill)	Kalotermitidae_Enderlein	/	/	10._Glyptotermes_Froggatt,_1858	/	97._taveuniensis_(Hill)
98._teknafensis_Akhtar,_1975	Kalotermitidae_Enderlein	/	/	10._Glyptotermes_Froggatt,_1858	/	98._teknafensis_Akhtar,_1975
99._tikaderi_Chhotani_&_Bose,_1985	Kalotermitidae_Enderlein	/	/	10._Glyptotermes_Froggatt,_1858	/	99._tikaderi_Chhotani_&_Bose,_1985
1._arizonensis_(Snyder)	Kalotermitidae_Enderlein	/	/	11._Incisitermes_Krishna,_1961	/	1._arizonensis_(Snyder)
10._galapagoensis_(Banks)	Kalotermitidae_Enderlein	/	/	11._Incisitermes_Krishna,_1961	/	10._galapagoensis_(Banks)
11._immigrans_(Snyder)	Kalotermitidae_Enderlein	/	/	11._Incisitermes_Krishna,_1961	/	11._immigrans_(Snyder)
12._incisus_(Silvestri)	Kalotermitidae_Enderlein	/	/	11._Incisitermes_Krishna,_1961	/	12._incisus_(Silvestri)
13._laterangularis_Han,_1982	Kalotermitidae_Enderlein	/	/	11._Incisitermes_Krishna,_1961	/	13._laterangularis_Han,_1982
14._marginipennis_(Latreille)	Kalotermitidae_Enderlein	/	/	11._Incisitermes_Krishna,_1961	/	14._marginipennis_(Latreille)
15._?marianus_(Holmgren)	Kalotermitidae_Enderlein	/	/	11._Incisitermes_Krishna,_1961	/	15._?marianus_(Holmgren)
16._mcgregori_(Light)	Kalotermitidae_Enderlein	/	/	11._Incisitermes_Krishna,_1961	/	16._mcgregori_(Light)
17._milleri_(Emerson)	Kalotermitidae_Enderlein	/	/	11._Incisitermes_Krishna,_1961	/	17._milleri_(Emerson)
18._minor_(Hagen)	Kalotermitidae_Enderlein	/	/	11._Incisitermes_Krishna,_1961	/	18._minor_(Hagen)
19._nigritus_(Snyder)	Kalotermitidae_Enderlein	/	/	11._Incisitermes_Krishna,_1961	/	19._nigritus_(Snyder)
2._banksi_(Snyder)	Kalotermitidae_Enderlein	/	/	11._Incisitermes_Krishna,_1961	/	2._banksi_(Snyder)
20._pacificus_(Banks)	Kalotermitidae_Enderlein	/	/	11._Incisitermes_Krishna,_1961	/	20._pacificus_(Banks)
21._platycephalus_(Light)	Kalotermitidae_Enderlein	/	/	11._Incisitermes_Krishna,_1961	/	21._platycephalus_(Light)
22._repandus_(Hill)	Kalotermitidae_Enderlein	/	/	11._Incisitermes_Krishna,_1961	/	22._repandus_(Hill)
23._schwarzi_(Banks)	Kalotermitidae_Enderlein	/	/	11._Incisitermes_Krishna,_1961	/	23._schwarzi_(Banks)
24._seeversi_(Snyder_&_Emerson)	Kalotermitidae_Enderlein	/	/	11._Incisitermes_Krishna,_1961	/	24._seeversi_(Snyder_&_Emerson)
25._semilunaris_(N._&_K._Holmgren)	Kalotermitidae_Enderlein	/	/	11._Incisitermes_Krishna,_1961	/	25._semilunaris_(N._&_K._Holmgren)
26._snyderi_(Light)	Kalotermitidae_Enderlein	/	/	11._Incisitermes_Krishna,_1961	/	26._snyderi_(Light)
27._tabogae_(Snyder)	Kalotermitidae_Enderlein	/	/	11._Incisitermes_Krishna,_1961	/	27._tabogae_(Snyder)
28._taylori_(Light)	Kalotermitidae_Enderlein	/	/	11._Incisitermes_Krishna,_1961	/	28._taylori_(Light)
3._barretti_Gay,_1976zr	Kalotermitidae_Enderlein	/	/	11._Incisitermes_Krishna,_1961	/	3._barretti_Gay,_1976zr
4._bequaerti_(Snyder)	Kalotermitidae_Enderlein	/	/	11._Incisitermes_Krishna,_1961	/	4._bequaerti_(Snyder)
5._clevelandi_Snyder,_1926	Kalotermitidae_Enderlein	/	/	11._Incisitermes_Krishna,_1961	/	5._clevelandi_Snyder,_1926
6._didwanaensis_Roonwal_&_Verma,_1973	Kalotermitidae_Enderlein	/	/	11._Incisitermes_Krishna,_1961	/	6._didwanaensis_Roonwal_&_Verma,_1973
7._emersoni_(Light)	Kalotermitidae_Enderlein	/	/	11._Incisitermes_Krishna,_1961	/	7._emersoni_(Light)
8._fruticavus_Rust,_1979zr	Kalotermitidae_Enderlein	/	/	11._Incisitermes_Krishna,_1961	/	8._fruticavus_Rust,_1979zr
9._furvus_Scheffrahn,_1994	Kalotermitidae_Enderlein	/	/	11._Incisitermes_Krishna,_1961	/	9._furvus_Scheffrahn,_1994
1._aemulus_Sewell,_et_al.,_1978zr	Kalotermitidae_Enderlein	/	/	12._Kalotermes_Hagen,_1853	/	1._aemulus_Sewell,_et_al.,_1978zr
10._dispar_Grasse	Kalotermitidae_Enderlein	/	/	12._Kalotermes_Hagen,_1853	/	10._dispar_Grasse
11._flavicollis_(Fabricius)	Kalotermitidae_Enderlein	/	/	12._Kalotermes_Hagen,_1853	/	11._flavicollis_(Fabricius)
12._gracilignathus_Emerson	Kalotermitidae_Enderlein	/	/	12._Kalotermes_Hagen,_1853	/	12._gracilignathus_Emerson
13._hilli_Emerson	Kalotermitidae_Enderlein	/	/	12._Kalotermes_Hagen,_1853	/	13._hilli_Emerson
14._inamurae_Oshima,_1912	Kalotermitidae_Enderlein	/	/	12._Kalotermes_Hagen,_1853	/	14._inamurae_Oshima,_1912
15._isaloensis_(Cachan)	Kalotermitidae_Enderlein	/	/	12._Kalotermes_Hagen,_1853	/	15._isaloensis_(Cachan)
16._jepsoni_Kemner,_1932	Kalotermitidae_Enderlein	/	/	12._Kalotermes_Hagen,_1853	/	16._jepsoni_Kemner,_1932
17._maroccoensis_Sjostedt	Kalotermitidae_Enderlein	/	/	12._Kalotermes_Hagen,_1853	/	17._maroccoensis_Sjostedt
18._monticola_Sjostedt	Kalotermitidae_Enderlein	/	/	12._Kalotermes_Hagen,_1853	/	18._monticola_Sjostedt
19._pallidinotum_Hill	Kalotermitidae_Enderlein	/	/	12._Kalotermes_Hagen,_1853	/	19._pallidinotum_Hill
2._approximatus_Snyder	Kalotermitidae_Enderlein	/	/	12._Kalotermes_Hagen,_1853	/	2._approximatus_Snyder
20._rufinotum_Hill	Kalotermitidae_Enderlein	/	/	12._Kalotermes_Hagen,_1853	/	20._rufinotum_Hill
21._serrulatus_Gay,_1977zr	Kalotermitidae_Enderlein	/	/	12._Kalotermes_Hagen,_1853	/	21._serrulatus_Gay,_1977zr
22._sinaicus_Kemner	Kalotermitidae_Enderlein	/	/	12._Kalotermes_Hagen,_1853	/	22._sinaicus_Kemner
23._tillyardi_Hill	Kalotermitidae_Enderlein	/	/	12._Kalotermes_Hagen,_1853	/	23._tillyardi_Hill
24._umtatae_(Coaton)	Kalotermitidae_Enderlein	/	/	12._Kalotermes_Hagen,_1853	/	24._umtatae_(Coaton)
3._atratus_Hill	Kalotermitidae_Enderlein	/	/	12._Kalotermes_Hagen,_1853	/	3._atratus_Hill
4._banksiae_Hill	Kalotermitidae_Enderlein	/	/	12._Kalotermes_Hagen,_1853	/	4._banksiae_Hill
5._brouni_Froggatt	Kalotermitidae_Enderlein	/	/	12._Kalotermes_Hagen,_1853	/	5._brouni_Froggatt
6._capicola_Coaton,_1949	Kalotermitidae_Enderlein	/	/	12._Kalotermes_Hagen,_1853	/	6._capicola_Coaton,_1949
7._cognatus_Gay,_1976zr	Kalotermitidae_Enderlein	/	/	12._Kalotermes_Hagen,_1853	/	7._cognatus_Gay,_1976zr
8._convexus_(Walker)	Kalotermitidae_Enderlein	/	/	12._Kalotermes_Hagen,_1853	/	8._convexus_(Walker)
9._delphinensis_Cachan,_1951	Kalotermitidae_Enderlein	/	/	12._Kalotermes_Hagen,_1853	/	9._delphinensis_Cachan,_1951
1._emei_Gao_&_Zhu,_1981	Kalotermitidae_Enderlein	/	/	13._Lobitermes_Tsai_&_Chen,_1963	/	1._emei_Gao_&_Zhu,_1981
2._nigrifrons_Tsai_&_Chen,_1963	Kalotermitidae_Enderlein	/	/	13._Lobitermes_Tsai_&_Chen,_1963	/	2._nigrifrons_Tsai_&_Chen,_1963
1._cactiphagus_Myles,_1997	Kalotermitidae_Enderlein	/	/	14._Marginitermes_Krishna,_1961	/	1._cactiphagus_Myles,_1997
2._hubbardi_(Banks)	Kalotermitidae_Enderlein	/	/	14._Marginitermes_Krishna,_1961	/	2._hubbardi_(Banks)
1._aburiensis_Sjostedt1	Kalotermitidae_Enderlein	/	/	15._Neotermes_Holmgren,_1911	/	1._aburiensis_Sjostedt1
10._arthuri-mulleri_von_Rosen,_1912	Kalotermitidae_Enderlein	/	/	15._Neotermes_Holmgren,_1911	/	10._arthuri-mulleri_von_Rosen,_1912
100._sphenocephalus_Xu_&_Han,_1985	Kalotermitidae_Enderlein	/	/	15._Neotermes_Holmgren,_1911	/	100._sphenocephalus_Xu_&_Han,_1985
101._superans_Silvestri	Kalotermitidae_Enderlein	/	/	15._Neotermes_Holmgren,_1911	/	101._superans_Silvestri
102._taishanensis_Xu_&_Han,_1985	Kalotermitidae_Enderlein	/	/	15._Neotermes_Holmgren,_1911	/	102._taishanensis_Xu_&_Han,_1985
103._tectonae_(Dammerman)	Kalotermitidae_Enderlein	/	/	15._Neotermes_Holmgren,_1911	/	103._tectonae_(Dammerman)
104._tuberogulus_Xu_&_Han,_1985	Kalotermitidae_Enderlein	/	/	15._Neotermes_Holmgren,_1911	/	104._tuberogulus_Xu_&_Han,_1985
105._undulatus_Xu_&_Han,_1985	Kalotermitidae_Enderlein	/	/	15._Neotermes_Holmgren,_1911	/	105._undulatus_Xu_&_Han,_1985
106._venkateshwara_Bose,_1984	Kalotermitidae_Enderlein	/	/	15._Neotermes_Holmgren,_1911	/	106._venkateshwara_Bose,_1984
107._voeltzkowi_(Wasmann)	Kalotermitidae_Enderlein	/	/	15._Neotermes_Holmgren,_1911	/	107._voeltzkowi_(Wasmann)
108._wagneri_(Desneux)	Kalotermitidae_Enderlein	/	/	15._Neotermes_Holmgren,_1911	/	108._wagneri_(Desneux)
109._yunnanensis_Xu_&_Han,_1985	Kalotermitidae_Enderlein	/	/	15._Neotermes_Holmgren,_1911	/	109._yunnanensis_Xu_&_Han,_1985
11._artocarpi_(Haviland,_1898)	Kalotermitidae_Enderlein	/	/	15._Neotermes_Holmgren,_1911	/	11._artocarpi_(Haviland,_1898)
110._zanclus_Fernandes_Oliveira,_1979zr	Kalotermitidae_Enderlein	/	/	15._Neotermes_Holmgren,_1911	/	110._zanclus_Fernandes_Oliveira,_1979zr
111._zuluensis_(Holmgren)	Kalotermitidae_Enderlein	/	/	15._Neotermes_Holmgren,_1911	/	111._zuluensis_(Holmgren)
12._assmuthi_Holmgren,_1913	Kalotermitidae_Enderlein	/	/	15._Neotermes_Holmgren,_1911	/	12._assmuthi_Holmgren,_1913
13._binovatus_Han,_1984	Kalotermitidae_Enderlein	/	/	15._Neotermes_Holmgren,_1911	/	13._binovatus_Han,_1984
14._bosei_Snyder,_1933	Kalotermitidae_Enderlein	/	/	15._Neotermes_Holmgren,_1911	/	14._bosei_Snyder,_1933
15._brachynotum_Xu_&_Han,_1985	Kalotermitidae_Enderlein	/	/	15._Neotermes_Holmgren,_1911	/	15._brachynotum_Xu_&_Han,_1985
16._brevinotus_(Snyder)	Kalotermitidae_Enderlein	/	/	15._Neotermes_Holmgren,_1911	/	16._brevinotus_(Snyder)
17._buxensis_Roonwal_&_Sen-Sarma,_1960	Kalotermitidae_Enderlein	/	/	15._Neotermes_Holmgren,_1911	/	17._buxensis_Roonwal_&_Sen-Sarma,_1960
18._camerunensis_(Sjostedt)	Kalotermitidae_Enderlein	/	/	15._Neotermes_Holmgren,_1911	/	18._camerunensis_(Sjostedt)
19._castaneus_(Burmeister)	Kalotermitidae_Enderlein	/	/	15._Neotermes_Holmgren,_1911	/	19._castaneus_(Burmeister)
2._acceptus_Mathews,_1977	Kalotermitidae_Enderlein	/	/	15._Neotermes_Holmgren,_1911	/	2._acceptus_Mathews,_1977
20._chilensis_(Blanchard)	Kalotermitidae_Enderlein	/	/	15._Neotermes_Holmgren,_1911	/	20._chilensis_(Blanchard)
21._collarti_Coaton,_1955	Kalotermitidae_Enderlein	/	/	15._Neotermes_Holmgren,_1911	/	21._collarti_Coaton,_1955
22._concavifrons_Cachan,_1949	Kalotermitidae_Enderlein	/	/	15._Neotermes_Holmgren,_1911	/	22._concavifrons_Cachan,_1949
23._connexus_Snyder	Kalotermitidae_Enderlein	/	/	15._Neotermes_Holmgren,_1911	/	23._connexus_Snyder
24._cryptops_Sjostedt	Kalotermitidae_Enderlein	/	/	15._Neotermes_Holmgren,_1911	/	24._cryptops_Sjostedt
25._cubanus_(Snyder)	Kalotermitidae_Enderlein	/	/	15._Neotermes_Holmgren,_1911	/	25._cubanus_(Snyder)
26._dalbergiae_(Kalshoven)	Kalotermitidae_Enderlein	/	/	15._Neotermes_Holmgren,_1911	/	26._dalbergiae_(Kalshoven)
27._desneuxi_(Sjostedt)	Kalotermitidae_Enderlein	/	/	15._Neotermes_Holmgren,_1911	/	27._desneuxi_(Sjostedt)
28._dhirendrai_Bose,_1984	Kalotermitidae_Enderlein	/	/	15._Neotermes_Holmgren,_1911	/	28._dhirendrai_Bose,_1984
29._dolichognathus_Xu_&_Han,_1985	Kalotermitidae_Enderlein	/	/	15._Neotermes_Holmgren,_1911	/	29._dolichognathus_Xu_&_Han,_1985
3._adampurensis_Akhtar,_1972	Kalotermitidae_Enderlein	/	/	15._Neotermes_Holmgren,_1911	/	3._adampurensis_Akhtar,_1972
30._dubiocalcaratus_Han,_1984	Kalotermitidae_Enderlein	/	/	15._Neotermes_Holmgren,_1911	/	30._dubiocalcaratus_Han,_1984
31._eleanorae_Bose,_1984	Kalotermitidae_Enderlein	/	/	15._Neotermes_Holmgren,_1911	/	31._eleanorae_Bose,_1984
32._erythraeus_Silvestri	Kalotermitidae_Enderlein	/	/	15._Neotermes_Holmgren,_1911	/	32._erythraeus_Silvestri
33._eropae_(Wasmann)	Kalotermitidae_Enderlein	/	/	15._Neotermes_Holmgren,_1911	/	33._eropae_(Wasmann)
34._ferrugineus_(Holmgren)	Kalotermitidae_Enderlein	/	/	15._Neotermes_Holmgren,_1911	/	34._ferrugineus_(Holmgren)
35._firmus_(Sjostedt)	Kalotermitidae_Enderlein	/	/	15._Neotermes_Holmgren,_1911	/	35._firmus_(Sjostedt)
36._fletcheri_(Holmgren,_K._&_N.,_1917)	Kalotermitidae_Enderlein	/	/	15._Neotermes_Holmgren,_1911	/	36._fletcheri_(Holmgren,_K._&_N.,_1917)
37._fovefrons_Xu_&_Han,_1985	Kalotermitidae_Enderlein	/	/	15._Neotermes_Holmgren,_1911	/	37._fovefrons_Xu_&_Han,_1985
38._fujianensis_Ping,_1983	Kalotermitidae_Enderlein	/	/	15._Neotermes_Holmgren,_1911	/	38._fujianensis_Ping,_1983
39._fulvescens_(Silvestri)	Kalotermitidae_Enderlein	/	/	15._Neotermes_Holmgren,_1911	/	39._fulvescens_(Silvestri)
4._agilis_(Sjostedt)	Kalotermitidae_Enderlein	/	/	15._Neotermes_Holmgren,_1911	/	4._agilis_(Sjostedt)
40._gestri_Silvestri	Kalotermitidae_Enderlein	/	/	15._Neotermes_Holmgren,_1911	/	40._gestri_Silvestri
41._glabriusculus_Fernandes_Oliveira,_1979zr	Kalotermitidae_Enderlein	/	/	15._Neotermes_Holmgren,_1911	/	41._glabriusculus_Fernandes_Oliveira,_1979zr
42._gracilidens_Sjostedt	Kalotermitidae_Enderlein	/	/	15._Neotermes_Holmgren,_1911	/	42._gracilidens_Sjostedt
43._grandis_Light	Kalotermitidae_Enderlein	/	/	15._Neotermes_Holmgren,_1911	/	43._grandis_Light
44._greeni_(Desneux),_1908	Kalotermitidae_Enderlein	/	/	15._Neotermes_Holmgren,_1911	/	44._greeni_(Desneux),_1908
45._hirtellus_(Silvestri)	Kalotermitidae_Enderlein	/	/	15._Neotermes_Holmgren,_1911	/	45._hirtellus_(Silvestri)
46._holmgreni_Banks	Kalotermitidae_Enderlein	/	/	15._Neotermes_Holmgren,_1911	/	46._holmgreni_Banks
47._humilis_Han,_1984	Kalotermitidae_Enderlein	/	/	15._Neotermes_Holmgren,_1911	/	47._humilis_Han,_1984
48._insularis_(Walker)	Kalotermitidae_Enderlein	/	/	15._Neotermes_Holmgren,_1911	/	48._insularis_(Walker)
49._jouteli_(Snyder)	Kalotermitidae_Enderlein	/	/	15._Neotermes_Holmgren,_1911	/	49._jouteli_(Snyder)
5._amplilabralis_Xu_&_Han,_1985	Kalotermitidae_Enderlein	/	/	15._Neotermes_Holmgren,_1911	/	5._amplilabralis_Xu_&_Han,_1985
50._kalimpongensis_Maiti,_1975	Kalotermitidae_Enderlein	/	/	15._Neotermes_Holmgren,_1911	/	50._kalimpongensis_Maiti,_1975
51._kanehirae_(Oshima)	Kalotermitidae_Enderlein	/	/	15._Neotermes_Holmgren,_1911	/	51._kanehirae_(Oshima)
52._kartaboensis_(Emerson)	Kalotermitidae_Enderlein	/	/	15._Neotermes_Holmgren,_1911	/	52._kartaboensis_(Emerson)
53._kemneri_Roonwal_&_Sen-Sarma,_1960	Kalotermitidae_Enderlein	/	/	15._Neotermes_Holmgren,_1911	/	53._kemneri_Roonwal_&_Sen-Sarma,_1960
54._keralai_Roonwal_&_Verma,_1972	Kalotermitidae_Enderlein	/	/	15._Neotermes_Holmgren,_1911	/	54._keralai_Roonwal_&_Verma,_1972
55._ketelensis_Kemner	Kalotermitidae_Enderlein	/	/	15._Neotermes_Holmgren,_1911	/	55._ketelensis_Kemner
56._koshunensis_(Shiraki,_1909)	Kalotermitidae_Enderlein	/	/	15._Neotermes_Holmgren,_1911	/	56._koshunensis_(Shiraki,_1909)
57._krishnai_Bose,_1984	Kalotermitidae_Enderlein	/	/	15._Neotermes_Holmgren,_1911	/	57._krishnai_Bose,_1984
58._lagunensis_(Oshima)	Kalotermitidae_Enderlein	/	/	15._Neotermes_Holmgren,_1911	/	58._lagunensis_(Oshima)
59._larseni_(Light)	Kalotermitidae_Enderlein	/	/	15._Neotermes_Holmgren,_1911	/	59._larseni_(Light)
6._andamanensis_Snyder,_1933	Kalotermitidae_Enderlein	/	/	15._Neotermes_Holmgren,_1911	/	6._andamanensis_Snyder,_1933
60._laticollis_(Holmgren)	Kalotermitidae_Enderlein	/	/	15._Neotermes_Holmgren,_1911	/	60._laticollis_(Holmgren)
61._lepersoneae_Coaton,_1955	Kalotermitidae_Enderlein	/	/	15._Neotermes_Holmgren,_1911	/	61._lepersoneae_Coaton,_1955
62._longiceps_Xu_et_Han,_1985	Kalotermitidae_Enderlein	/	/	15._Neotermes_Holmgren,_1911	/	62._longiceps_Xu_et_Han,_1985
63._longipennis_Kemner	Kalotermitidae_Enderlein	/	/	15._Neotermes_Holmgren,_1911	/	63._longipennis_Kemner
64._luykxi_Nickle_et_al,_1989zr	Kalotermitidae_Enderlein	/	/	15._Neotermes_Holmgren,_1911	/	64._luykxi_Nickle_et_al,_1989zr
65._mangiferae_Roonwal_&_Sen-Sarma,_1960	Kalotermitidae_Enderlein	/	/	15._Neotermes_Holmgren,_1911	/	65._mangiferae_Roonwal_&_Sen-Sarma,_1960
66._magnoculus_(Snyder)	Kalotermitidae_Enderlein	/	/	15._Neotermes_Holmgren,_1911	/	66._magnoculus_(Snyder)
67._major_Snyder	Kalotermitidae_Enderlein	/	/	15._Neotermes_Holmgren,_1911	/	67._major_Snyder
68._malatensis_(Oshima)	Kalotermitidae_Enderlein	/	/	15._Neotermes_Holmgren,_1911	/	68._malatensis_(Oshima)
69._medius_Oshima	Kalotermitidae_Enderlein	/	/	15._Neotermes_Holmgren,_1911	/	69._medius_Oshima
7._angustigulus_Han,_1984	Kalotermitidae_Enderlein	/	/	15._Neotermes_Holmgren,_1911	/	7._angustigulus_Han,_1984
70._megaoculatus_Roonwal_&_Sen-Sarma,_1960	Kalotermitidae_Enderlein	/	/	15._Neotermes_Holmgren,_1911	/	70._megaoculatus_Roonwal_&_Sen-Sarma,_1960
71._meruensis_(Sjostedt)	Kalotermitidae_Enderlein	/	/	15._Neotermes_Holmgren,_1911	/	71._meruensis_(Sjostedt)
72._microculatus_Roonwal_&_Sen-Sarma,_1960	Kalotermitidae_Enderlein	/	/	15._Neotermes_Holmgren,_1911	/	72._microculatus_Roonwal_&_Sen-Sarma,_1960
73._microphthalmus_(Light)	Kalotermitidae_Enderlein	/	/	15._Neotermes_Holmgren,_1911	/	73._microphthalmus_(Light)
74._minutus_Thapa,_1988	Kalotermitidae_Enderlein	/	/	15._Neotermes_Holmgren,_1911	/	74._minutus_Thapa,_1988
75._miracapitalis_Xu_&_Han,_1985	Kalotermitidae_Enderlein	/	/	15._Neotermes_Holmgren,_1911	/	75._miracapitalis_Xu_&_Han,_1985
76._modestus_(Silvestri)	Kalotermitidae_Enderlein	/	/	15._Neotermes_Holmgren,_1911	/	76._modestus_(Silvestri)
77._mona_(Banks)	Kalotermitidae_Enderlein	/	/	15._Neotermes_Holmgren,_1911	/	77._mona_(Banks)
78._nigeriensis_(Sjostedt)	Kalotermitidae_Enderlein	/	/	15._Neotermes_Holmgren,_1911	/	78._nigeriensis_(Sjostedt)
79._nilamburensis_Thakur,_1978	Kalotermitidae_Enderlein	/	/	15._Neotermes_Holmgren,_1911	/	79._nilamburensis_Thakur,_1978
8._araguaensis_Snyder,_1949	Kalotermitidae_Enderlein	/	/	15._Neotermes_Holmgren,_1911	/	8._araguaensis_Snyder,_1949
80._ovatus_Kemner	Kalotermitidae_Enderlein	/	/	15._Neotermes_Holmgren,_1911	/	80._ovatus_Kemner
81._pallidicollis_(Sjostedt)	Kalotermitidae_Enderlein	/	/	15._Neotermes_Holmgren,_1911	/	81._pallidicollis_(Sjostedt)
82._papua_(Desneux)	Kalotermitidae_Enderlein	/	/	15._Neotermes_Holmgren,_1911	/	82._papua_(Desneux)
83._paraensis_(Lima)	Kalotermitidae_Enderlein	/	/	15._Neotermes_Holmgren,_1911	/	83._paraensis_(Lima)
84._paratensis_Sen-Sarma_&_Thakur,_1978	Kalotermitidae_Enderlein	/	/	15._Neotermes_Holmgren,_1911	/	84._paratensis_Sen-Sarma_&_Thakur,_1978
85._parviscutatus_Light	Kalotermitidae_Enderlein	/	/	15._Neotermes_Holmgren,_1911	/	85._parviscutatus_Light
86._prosonneratiae_Akhtar,_1975	Kalotermitidae_Enderlein	/	/	15._Neotermes_Holmgren,_1911	/	86._prosonneratiae_Akhtar,_1975
87._rainbowi_Hill	Kalotermitidae_Enderlein	/	/	15._Neotermes_Holmgren,_1911	/	87._rainbowi_Hill
88._rouxi_Holmgren,_N._&_K.	Kalotermitidae_Enderlein	/	/	15._Neotermes_Holmgren,_1911	/	88._rouxi_Holmgren,_N._&_K.
89._saleierensis_Kemner	Kalotermitidae_Enderlein	/	/	15._Neotermes_Holmgren,_1911	/	89._saleierensis_Kemner
9._aridus_Wilkinson,_1959	Kalotermitidae_Enderlein	/	/	15._Neotermes_Holmgren,_1911	/	9._aridus_Wilkinson,_1959
90._samoanus_(Holmgren)	Kalotermitidae_Enderlein	/	/	15._Neotermes_Holmgren,_1911	/	90._samoanus_(Holmgren)
91._sanctae-crucis_Snyder	Kalotermitidae_Enderlein	/	/	15._Neotermes_Holmgren,_1911	/	91._sanctae-crucis_Snyder
92._sarasini_Holmgren,_N._&_K.	Kalotermitidae_Enderlein	/	/	15._Neotermes_Holmgren,_1911	/	92._sarasini_Holmgren,_N._&_K.
93._schultzei_Holmgren	Kalotermitidae_Enderlein	/	/	15._Neotermes_Holmgren,_1911	/	93._schultzei_Holmgren
94._sepulvillus_Emerson	Kalotermitidae_Enderlein	/	/	15._Neotermes_Holmgren,_1911	/	94._sepulvillus_Emerson
95._setifer_Snyder,_1956	Kalotermitidae_Enderlein	/	/	15._Neotermes_Holmgren,_1911	/	95._setifer_Snyder,_1956
96._sinensis_(Light)	Kalotermitidae_Enderlein	/	/	15._Neotermes_Holmgren,_1911	/	96._sinensis_(Light)
97._shimogensis_Thakur	Kalotermitidae_Enderlein	/	/	15._Neotermes_Holmgren,_1911	/	97._shimogensis_Thakur
98._sjostedti_(Desneux)	Kalotermitidae_Enderlein	/	/	15._Neotermes_Holmgren,_1911	/	98._sjostedti_(Desneux)
99._sonneratiae_Kemner	Kalotermitidae_Enderlein	/	/	15._Neotermes_Holmgren,_1911	/	99._sonneratiae_Kemner
1._simplicicornis_(Banks)	Kalotermitidae_Enderlein	/	/	16._Paraneotermes_Light	/	1._simplicicornis_(Banks)
1._amplus_(Sjostedt)	Kalotermitidae_Enderlein	/	/	17._Postelectrotermes_Krishna,_1961	/	1._amplus_(Sjostedt)
10._pishinensis_(Ahmad,_1955)	Kalotermitidae_Enderlein	/	/	17._Postelectrotermes_Krishna,_1961	/	10._pishinensis_(Ahmad,_1955)
11._praecox_(Hagen)	Kalotermitidae_Enderlein	/	/	17._Postelectrotermes_Krishna,_1961	/	11._praecox_(Hagen)
12._sordwanae_(Coaton)	Kalotermitidae_Enderlein	/	/	17._Postelectrotermes_Krishna,_1961	/	12._sordwanae_(Coaton)
13._tongyaii_Ahmad,_1967zr	Kalotermitidae_Enderlein	/	/	17._Postelectrotermes_Krishna,_1961	/	13._tongyaii_Ahmad,_1967zr
2._bhimi_Roonwal_&_Maiti,_1965	Kalotermitidae_Enderlein	/	/	17._Postelectrotermes_Krishna,_1961	/	2._bhimi_Roonwal_&_Maiti,_1965
3._castaneiceps_(Sjostedt)	Kalotermitidae_Enderlein	/	/	17._Postelectrotermes_Krishna,_1961	/	3._castaneiceps_(Sjostedt)
4._howa_(Wasmann)	Kalotermitidae_Enderlein	/	/	17._Postelectrotermes_Krishna,_1961	/	4._howa_(Wasmann)
5._longiceps_(Cachan)	Kalotermitidae_Enderlein	/	/	17._Postelectrotermes_Krishna,_1961	/	5._longiceps_(Cachan)
6._longus_(Holmgren)	Kalotermitidae_Enderlein	/	/	17._Postelectrotermes_Krishna,_1961	/	6._longus_(Holmgren)
7._militaris_(Desneux,_1904)	Kalotermitidae_Enderlein	/	/	17._Postelectrotermes_Krishna,_1961	/	7._militaris_(Desneux,_1904)
8._nayari_Roonwal_&_Verma,_1971	Kalotermitidae_Enderlein	/	/	17._Postelectrotermes_Krishna,_1961	/	8._nayari_Roonwal_&_Verma,_1971
9._pasniensis_Akhtar,_1972	Kalotermitidae_Enderlein	/	/	17._Postelectrotermes_Krishna,_1961	/	9._pasniensis_Akhtar,_1972
1._australiensis_Gay,_1976zr	Kalotermitidae_Enderlein	/	/	18._Procryptotermes_Holmgren,_1910	/	1._australiensis_Gay,_1976zr
10._speiseri_Holmgren,_N._&_K.	Kalotermitidae_Enderlein	/	/	18._Procryptotermes_Holmgren,_1910	/	10._speiseri_Holmgren,_N._&_K.
11._valeriae_Bose,_1979	Kalotermitidae_Enderlein	/	/	18._Procryptotermes_Holmgren,_1910	/	11._valeriae_Bose,_1979
12._leewardensis_Scheffrahn_&_Krecek	Kalotermitidae_Enderlein	/	/	18._Procryptotermes_Holmgren,_1910	/	12._leewardensis_Scheffrahn_&_Krecek
2._corniceps_(Snyder)	Kalotermitidae_Enderlein	/	/	18._Procryptotermes_Holmgren,_1910	/	2._corniceps_(Snyder)
3._dhari_Roonwal_&_Chhotani,_1963	Kalotermitidae_Enderlein	/	/	18._Procryptotermes_Holmgren,_1910	/	3._dhari_Roonwal_&_Chhotani,_1963
4._dioscurae_Harris,_1954	Kalotermitidae_Enderlein	/	/	18._Procryptotermes_Holmgren,_1910	/	4._dioscurae_Harris,_1954
5._falcifer_Krishna,_1962	Kalotermitidae_Enderlein	/	/	18._Procryptotermes_Holmgren,_1910	/	5._falcifer_Krishna,_1962
6._fryeri_Holmgren	Kalotermitidae_Enderlein	/	/	18._Procryptotermes_Holmgren,_1910	/	6._fryeri_Holmgren
7._hunsurensis_Thakur,_1975	Kalotermitidae_Enderlein	/	/	18._Procryptotermes_Holmgren,_1910	/	7._hunsurensis_Thakur,_1975
8._krishnai_Emerson	Kalotermitidae_Enderlein	/	/	18._Procryptotermes_Holmgren,_1910	/	8._krishnai_Emerson
9._rapae_Light_&_Zimmerman	Kalotermitidae_Enderlein	/	/	18._Procryptotermes_Holmgren,_1910	/	9._rapae_Light_&_Zimmerman
1._latifrons_(Silvestri)	Kalotermitidae_Enderlein	/	/	19._Proneotermes_Holmgren,_1911	/	1._latifrons_(Silvestri)
2._perezi_(Holmgren),_1911	Kalotermitidae_Enderlein	/	/	19._Proneotermes_Holmgren,_1911	/	2._perezi_(Holmgren),_1911
1._bicornis_Krishna,_1961	Kalotermitidae_Enderlein	/	/	2._Bicornitermes_Krishna,_1961	/	1._bicornis_Krishna,_1961
2._emersoni_Krishna,_1962	Kalotermitidae_Enderlein	/	/	2._Bicornitermes_Krishna,_1961	/	2._emersoni_Krishna,_1962
3._exsertifrons_(Wilkinson)	Kalotermitidae_Enderlein	/	/	2._Bicornitermes_Krishna,_1961	/	3._exsertifrons_(Wilkinson)
4._spinicollis_(Wilkinson)	Kalotermitidae_Enderlein	/	/	2._Bicornitermes_Krishna,_1961	/	4._spinicollis_(Wilkinson)
1._occidentis_(Walker),_1853	Kalotermitidae_Enderlein	/	/	20._Pterotermes_Holmgren,_1911	/	1._occidentis_(Walker),_1853
1._athertoni_(Light)	Kalotermitidae_Enderlein	/	/	21._Rugitermes_Holmgren	/	1._athertoni_(Light)
10._occidentalis_(Silvestri)	Kalotermitidae_Enderlein	/	/	21._Rugitermes_Holmgren	/	10._occidentalis_(Silvestri)
11._panamae_(Snyder)	Kalotermitidae_Enderlein	/	/	21._Rugitermes_Holmgren	/	11._panamae_(Snyder)
12._rugosus_(Hagen)	Kalotermitidae_Enderlein	/	/	21._Rugitermes_Holmgren	/	12._rugosus_(Hagen)
13._unicolor_Snyder,_1952	Kalotermitidae_Enderlein	/	/	21._Rugitermes_Holmgren	/	13._unicolor_Snyder,_1952
2._bicolor_Emerson	Kalotermitidae_Enderlein	/	/	21._Rugitermes_Holmgren	/	2._bicolor_Emerson
3._costaricensis_(Snyder)	Kalotermitidae_Enderlein	/	/	21._Rugitermes_Holmgren	/	3._costaricensis_(Snyder)
4._flavicinctus_(Emerson)	Kalotermitidae_Enderlein	/	/	21._Rugitermes_Holmgren	/	4._flavicinctus_(Emerson)
5._kirbyi_(Snyder)	Kalotermitidae_Enderlein	/	/	21._Rugitermes_Holmgren	/	5._kirbyi_(Snyder)
6._laticollis_(Snyder),_1957	Kalotermitidae_Enderlein	/	/	21._Rugitermes_Holmgren	/	6._laticollis_(Snyder),_1957
7._magninotus_(Emerson)	Kalotermitidae_Enderlein	/	/	21._Rugitermes_Holmgren	/	7._magninotus_(Emerson)
8._niger_Fernandes_Oliveira,_1979zr	Kalotermitidae_Enderlein	/	/	21._Rugitermes_Holmgren	/	8._niger_Fernandes_Oliveira,_1979zr
9._nodulosus_(Hagen)	Kalotermitidae_Enderlein	/	/	21._Rugitermes_Holmgren	/	9._nodulosus_(Hagen)
1._taurocephalus_(Silvestri)	Kalotermitidae_Enderlein	/	/	22._Tauritermes_Krishna,_1961	/	1._taurocephalus_(Silvestri)
2._triceromegas_(Silvestri)	Kalotermitidae_Enderlein	/	/	22._Tauritermes_Krishna,_1961	/	2._triceromegas_(Silvestri)
3._vitulus_Araujo,_et_al.,_1979zr	Kalotermitidae_Enderlein	/	/	22._Tauritermes_Krishna,_1961	/	3._vitulus_Araujo,_et_al.,_1979zr
1._angulatus_(Wilkinson)	Kalotermitidae_Enderlein	/	/	3._Bifiditermes_Krishna,_1961	/	1._angulatus_(Wilkinson)
10._rogierae_Hollande,_1982	Kalotermitidae_Enderlein	/	/	3._Bifiditermes_Krishna,_1961	/	10._rogierae_Hollande,_1982
11._sibayiensis_(Coaton)	Kalotermitidae_Enderlein	/	/	3._Bifiditermes_Krishna,_1961	/	11._sibayiensis_(Coaton)
12._sylvaticus_(Wilkinson)	Kalotermitidae_Enderlein	/	/	3._Bifiditermes_Krishna,_1961	/	12._sylvaticus_(Wilkinson)
2._beesoni_(Gardner,_1945)	Kalotermitidae_Enderlein	/	/	3._Bifiditermes_Krishna,_1961	/	2._beesoni_(Gardner,_1945)
3._durbanensis_(Haviland)	Kalotermitidae_Enderlein	/	/	3._Bifiditermes_Krishna,_1961	/	3._durbanensis_(Haviland)
4._indicus_(Holmgren)	Kalotermitidae_Enderlein	/	/	3._Bifiditermes_Krishna,_1961	/	4._indicus_(Holmgren)
5._improbus_(Hagen)	Kalotermitidae_Enderlein	/	/	3._Bifiditermes_Krishna,_1961	/	5._improbus_(Hagen)
6._jeannelanus_(Sjostedt)	Kalotermitidae_Enderlein	/	/	3._Bifiditermes_Krishna,_1961	/	6._jeannelanus_(Sjostedt)
7._madagascariensis_(Wasmann)	Kalotermitidae_Enderlein	/	/	3._Bifiditermes_Krishna,_1961	/	7._madagascariensis_(Wasmann)
8._mutubae_(Harris)	Kalotermitidae_Enderlein	/	/	3._Bifiditermes_Krishna,_1961	/	8._mutubae_(Harris)
9._pintoi_(Kemner,_1932)	Kalotermitidae_Enderlein	/	/	3._Bifiditermes_Krishna,_1961	/	9._pintoi_(Kemner,_1932)
1._brevicollis_(Banks)	Kalotermitidae_Enderlein	/	/	4._Calcaritermes_Snyder,_1925	/	1._brevicollis_(Banks)
10._recessifrons_(Snyder)	Kalotermitidae_Enderlein	/	/	4._Calcaritermes_Snyder,_1925	/	10._recessifrons_(Snyder)
11._rioensis_Krishna,_1962	Kalotermitidae_Enderlein	/	/	4._Calcaritermes_Snyder,_1925	/	11._rioensis_Krishna,_1962
12._snyderi_Krishna,_1962	Kalotermitidae_Enderlein	/	/	4._Calcaritermes_Snyder,_1925	/	12._snyderi_Krishna,_1962
13._temnocephalus_(Silvestri)	Kalotermitidae_Enderlein	/	/	4._Calcaritermes_Snyder,_1925	/	13._temnocephalus_(Silvestri)
2._emarginicollis_(Snyder)	Kalotermitidae_Enderlein	/	/	4._Calcaritermes_Snyder,_1925	/	2._emarginicollis_(Snyder)
3._fairchildi_(Snyder)	Kalotermitidae_Enderlein	/	/	4._Calcaritermes_Snyder,_1925	/	3._fairchildi_(Snyder)
4._guatemalae_(Snyder)	Kalotermitidae_Enderlein	/	/	4._Calcaritermes_Snyder,_1925	/	4._guatemalae_(Snyder)
5._imminens_(Snyder)	Kalotermitidae_Enderlein	/	/	4._Calcaritermes_Snyder,_1925	/	5._imminens_(Snyder)
6._krishnai_(Maiti_&_Chakraborty,_1981)	Kalotermitidae_Enderlein	/	/	4._Calcaritermes_Snyder,_1925	/	6._krishnai_(Maiti_&_Chakraborty,_1981)
7._nearcticus_(Snyder)	Kalotermitidae_Enderlein	/	/	4._Calcaritermes_Snyder,_1925	/	7._nearcticus_(Snyder)
8._nigriceps_(Emerson)	Kalotermitidae_Enderlein	/	/	4._Calcaritermes_Snyder,_1925	/	8._nigriceps_(Emerson)
9._parvinotus_(Light)	Kalotermitidae_Enderlein	/	/	4._Calcaritermes_Snyder,_1925	/	9._parvinotus_(Light)
1._spoliator_(Hill)	Kalotermitidae_Enderlein	/	/	5._Ceratokalotermes_Krishna,_1961	/	1._spoliator_(Hill)
1._perfectus_(Hagen)	Kalotermitidae_Enderlein	/	/	6._Comatermes_Krishna,_1961	/	1._perfectus_(Hagen)
1._abruptus_Scheffrahn	Kalotermitidae_Enderlein	/	/	7._Cryptotermes_Banks,_1906	/	1._abruptus_Scheffrahn
10._crassicornis_(Holmgren)	Kalotermitidae_Enderlein	/	/	7._Cryptotermes_Banks,_1906	/	10._crassicornis_(Holmgren)
11._cristatus_Gay_&_Watson,_1982	Kalotermitidae_Enderlein	/	/	7._Cryptotermes_Banks,_1906	/	11._cristatus_Gay_&_Watson,_1982
12._cubicoceps_(Emerson)	Kalotermitidae_Enderlein	/	/	7._Cryptotermes_Banks,_1906	/	12._cubicoceps_(Emerson)
13._cynocephalus_Light,_1921	Kalotermitidae_Enderlein	/	/	7._Cryptotermes_Banks,_1906	/	13._cynocephalus_Light,_1921
14._darwini_(Light)	Kalotermitidae_Enderlein	/	/	7._Cryptotermes_Banks,_1906	/	14._darwini_(Light)
15._declivis_Tsai_&_Chen,_1963	Kalotermitidae_Enderlein	/	/	7._Cryptotermes_Banks,_1906	/	15._declivis_Tsai_&_Chen,_1963
16._dolei_Light	Kalotermitidae_Enderlein	/	/	7._Cryptotermes_Banks,_1906	/	16._dolei_Light
17._domesticus_(Haviland,_1898)	Kalotermitidae_Enderlein	/	/	7._Cryptotermes_Banks,_1906	/	17._domesticus_(Haviland,_1898)
18._dudleyi_Banks,_1918	Kalotermitidae_Enderlein	/	/	7._Cryptotermes_Banks,_1906	/	18._dudleyi_Banks,_1918
19._fatulus_(Light)	Kalotermitidae_Enderlein	/	/	7._Cryptotermes_Banks,_1906	/	19._fatulus_(Light)
2._albipes_(Holmgren,_N._&_K.,_1915)	Kalotermitidae_Enderlein	/	/	7._Cryptotermes_Banks,_1906	/	2._albipes_(Holmgren,_N._&_K.,_1915)
20._gearyi_(Hill)	Kalotermitidae_Enderlein	/	/	7._Cryptotermes_Banks,_1906	/	20._gearyi_(Hill)
21._hainanensis_Ping,_1987	Kalotermitidae_Enderlein	/	/	7._Cryptotermes_Banks,_1906	/	21._hainanensis_Ping,_1987
22._havilandi_(Sjostedt,_1897)	Kalotermitidae_Enderlein	/	/	7._Cryptotermes_Banks,_1906	/	22._havilandi_(Sjostedt,_1897)
23._hemicyclius_Bacchus,_1987	Kalotermitidae_Enderlein	/	/	7._Cryptotermes_Banks,_1906	/	23._hemicyclius_Bacchus,_1987
24._hilli_Gay_&_Watson,_1982	Kalotermitidae_Enderlein	/	/	7._Cryptotermes_Banks,_1906	/	24._hilli_Gay_&_Watson,_1982
25._karachiensis_Akhtar,_1972	Kalotermitidae_Enderlein	/	/	7._Cryptotermes_Banks,_1906	/	25._karachiensis_Akhtar,_1972
26._kirbyi_Moszkowski,_1955	Kalotermitidae_Enderlein	/	/	7._Cryptotermes_Banks,_1906	/	26._kirbyi_Moszkowski,_1955
27._kororensis_Bacchus,_1987	Kalotermitidae_Enderlein	/	/	7._Cryptotermes_Banks,_1906	/	27._kororensis_Bacchus,_1987
28._longicollis_Banks,_1918	Kalotermitidae_Enderlein	/	/	7._Cryptotermes_Banks,_1906	/	28._longicollis_Banks,_1918
29._luodianis_Xia,�_Cao_&_Deng,_1983	Kalotermitidae_Enderlein	/	/	7._Cryptotermes_Banks,_1906	/	29._luodianis_Xia,�_Cao_&_Deng,_1983
3._angustinotus_Gao_&_Peng,_1983	Kalotermitidae_Enderlein	/	/	7._Cryptotermes_Banks,_1906	/	3._angustinotus_Gao_&_Peng,_1983
30._merwei_Fuller,_1921	Kalotermitidae_Enderlein	/	/	7._Cryptotermes_Banks,_1906	/	30._merwei_Fuller,_1921
31._naudei_Coaton,_1950	Kalotermitidae_Enderlein	/	/	7._Cryptotermes_Banks,_1906	/	31._naudei_Coaton,_1950
32._nitidus_Gay_&_Watson,_1982	Kalotermitidae_Enderlein	/	/	7._Cryptotermes_Banks,_1906	/	32._nitidus_Gay_&_Watson,_1982
33._pallidus_(Rambur)	Kalotermitidae_Enderlein	/	/	7._Cryptotermes_Banks,_1906	/	33._pallidus_(Rambur)
34._papulosus_Gay_&_Watson,_1982	Kalotermitidae_Enderlein	/	/	7._Cryptotermes_Banks,_1906	/	34._papulosus_Gay_&_Watson,_1982
35._perforans_Kemner,_1932	Kalotermitidae_Enderlein	/	/	7._Cryptotermes_Banks,_1906	/	35._perforans_Kemner,_1932
36._pingyangensis_He_&_Xia,_1983	Kalotermitidae_Enderlein	/	/	7._Cryptotermes_Banks,_1906	/	36._pingyangensis_He_&_Xia,_1983
37._primus_(Hill)	Kalotermitidae_Enderlein	/	/	7._Cryptotermes_Banks,_1906	/	37._primus_(Hill)
38._pyrodomus_Bacchus,_1987	Kalotermitidae_Enderlein	/	/	7._Cryptotermes_Banks,_1906	/	38._pyrodomus_Bacchus,_1987
39._queenslandis_(Hill)	Kalotermitidae_Enderlein	/	/	7._Cryptotermes_Banks,_1906	/	39._queenslandis_(Hill)
4._austrinus_Gay_&_Watson,_1982	Kalotermitidae_Enderlein	/	/	7._Cryptotermes_Banks,_1906	/	4._austrinus_Gay_&_Watson,_1982
40._rhicnocephalus_Bacchus,_1987	Kalotermitidae_Enderlein	/	/	7._Cryptotermes_Banks,_1906	/	40._rhicnocephalus_Bacchus,_1987
41._riverinae_Gay_&_Watson,_1982	Kalotermitidae_Enderlein	/	/	7._Cryptotermes_Banks,_1906	/	41._riverinae_Gay_&_Watson,_1982
42._roonwali_Chhotani,_1970	Kalotermitidae_Enderlein	/	/	7._Cryptotermes_Banks,_1906	/	42._roonwali_Chhotani,_1970
43._rospigliosi_Snyder	Kalotermitidae_Enderlein	/	/	7._Cryptotermes_Banks,_1906	/	43._rospigliosi_Snyder
44._silvestrii_Bacchus,_1987	Kalotermitidae_Enderlein	/	/	7._Cryptotermes_Banks,_1906	/	44._silvestrii_Bacchus,_1987
45._simulatus_Gay_&_Watson,_1982	Kalotermitidae_Enderlein	/	/	7._Cryptotermes_Banks,_1906	/	45._simulatus_Gay_&_Watson,_1982
46._solidus_(Hagen)	Kalotermitidae_Enderlein	/	/	7._Cryptotermes_Banks,_1906	/	46._solidus_(Hagen)
47._sukauensis_Thapa,_1988	Kalotermitidae_Enderlein	/	/	7._Cryptotermes_Banks,_1906	/	47._sukauensis_Thapa,_1988
48._sumatrensis_Kemner,_1930	Kalotermitidae_Enderlein	/	/	7._Cryptotermes_Banks,_1906	/	48._sumatrensis_Kemner,_1930
49._thailandis_Ahmad,_1967zr	Kalotermitidae_Enderlein	/	/	7._Cryptotermes_Banks,_1906	/	49._thailandis_Ahmad,_1967zr
5._bengalensis_Snyder,_1934	Kalotermitidae_Enderlein	/	/	7._Cryptotermes_Banks,_1906	/	5._bengalensis_Snyder,_1934
50._tropicalis_Gay_&_Watson,_1982	Kalotermitidae_Enderlein	/	/	7._Cryptotermes_Banks,_1906	/	50._tropicalis_Gay_&_Watson,_1982
51._venezolanus_(Holmgren)	Kalotermitidae_Enderlein	/	/	7._Cryptotermes_Banks,_1906	/	51._venezolanus_(Holmgren)
52._verruculosus_Emerson	Kalotermitidae_Enderlein	/	/	7._Cryptotermes_Banks,_1906	/	52._verruculosus_Emerson
53._yamini_Bacchus,_1987	Kalotermitidae_Enderlein	/	/	7._Cryptotermes_Banks,_1906	/	53._yamini_Bacchus,_1987
6._brevis_(Walker,_1853)	Kalotermitidae_Enderlein	/	/	7._Cryptotermes_Banks,_1906	/	6._brevis_(Walker,_1853)
7._canalensis_(N._&_K._Holmgren)	Kalotermitidae_Enderlein	/	/	7._Cryptotermes_Banks,_1906	/	7._canalensis_(N._&_K._Holmgren)
8._cavifrons_Banks	Kalotermitidae_Enderlein	/	/	7._Cryptotermes_Banks,_1906	/	8._cavifrons_Banks
9._chasei_Scheffrahn,_1993	Kalotermitidae_Enderlein	/	/	7._Cryptotermes_Banks,_1906	/	9._chasei_Scheffrahn,_1993
1._aethiopicus_Silvestri	Kalotermitidae_Enderlein	/	/	8._Epicalotermes_Silvestri,_1918	/	1._aethiopicus_Silvestri
2._kempae_(Wilkinson)	Kalotermitidae_Enderlein	/	/	8._Epicalotermes_Silvestri,_1918	/	2._kempae_(Wilkinson)
3._munroi_(Coaton)	Kalotermitidae_Enderlein	/	/	8._Epicalotermes_Silvestri,_1918	/	3._munroi_(Coaton)
4._mkuzii_(Coaton)	Kalotermitidae_Enderlein	/	/	8._Epicalotermes_Silvestri,_1918	/	4._mkuzii_(Coaton)
5._pakistanicus_Akhtar,_1974	Kalotermitidae_Enderlein	/	/	8._Epicalotermes_Silvestri,_1918	/	5._pakistanicus_Akhtar,_1974
6._planifrons_Krishna	Kalotermitidae_Enderlein	/	/	8._Epicalotermes_Silvestri,_1918	/	6._planifrons_Krishna
1._breviceps_Constantino,_1997	Kalotermitidae_Enderlein	/	/	9._Eucryptotermes_Holmgren	/	1._breviceps_Constantino,_1997
2._wheeleri_Snyder_&_Emerson	Kalotermitidae_Enderlein	/	/	9._Eucryptotermes_Holmgren	/	2._wheeleri_Snyder_&_Emerson
1._darwiniensis_Froggatt	Mastotermitidae_Silvestri	/	/	1._Mastotermes_Froggatt	/	1._darwiniensis_Froggatt
1._acinaciformis_(Froggatt)	Rhinotermitidae_Light	Coptotermitinae_Holmgren	/	1._Coptotermes_Wasmann,_1896	C._(Coptotermes)	1._acinaciformis_(Froggatt)
10._crassus_Snyder	Rhinotermitidae_Light	Coptotermitinae_Holmgren	/	1._Coptotermes_Wasmann,_1896	C._(Coptotermes)	10._crassus_Snyder
11._curvignathus_Holmgren	Rhinotermitidae_Light	Coptotermitinae_Holmgren	/	1._Coptotermes_Wasmann,_1896	C._(Coptotermes)	11._curvignathus_Holmgren
12._dobonicus_Oshima	Rhinotermitidae_Light	Coptotermitinae_Holmgren	/	1._Coptotermes_Wasmann,_1896	C._(Coptotermes)	12._dobonicus_Oshima
13._dreghorni_Hill	Rhinotermitidae_Light	Coptotermitinae_Holmgren	/	1._Coptotermes_Wasmann,_1896	C._(Coptotermes)	13._dreghorni_Hill
14._elisae_(Desneux)	Rhinotermitidae_Light	Coptotermitinae_Holmgren	/	1._Coptotermes_Wasmann,_1896	C._(Coptotermes)	14._elisae_(Desneux)
15._emersoni_Ahmad,_1953	Rhinotermitidae_Light	Coptotermitinae_Holmgren	/	1._Coptotermes_Wasmann,_1896	C._(Coptotermes)	15._emersoni_Ahmad,_1953
16._flavicephalus_Oshima	Rhinotermitidae_Light	Coptotermitinae_Holmgren	/	1._Coptotermes_Wasmann,_1896	C._(Coptotermes)	16._flavicephalus_Oshima
17._frenchi_Hill	Rhinotermitidae_Light	Coptotermitinae_Holmgren	/	1._Coptotermes_Wasmann,_1896	C._(Coptotermes)	17._frenchi_Hill
18._gaurii_Roonwal_&_Krishna,_1955	Rhinotermitidae_Light	Coptotermitinae_Holmgren	/	1._Coptotermes_Wasmann,_1896	C._(Coptotermes)	18._gaurii_Roonwal_&_Krishna,_1955
19._gestroi_(Wasmann,_1896)	Rhinotermitidae_Light	Coptotermitinae_Holmgren	/	1._Coptotermes_Wasmann,_1896	C._(Coptotermes)	19._gestroi_(Wasmann,_1896)
2._amanii_(Sjostedt)	Rhinotermitidae_Light	Coptotermitinae_Holmgren	/	1._Coptotermes_Wasmann,_1896	C._(Coptotermes)	2._amanii_(Sjostedt)
20._grandiceps_Snyder	Rhinotermitidae_Light	Coptotermitinae_Holmgren	/	1._Coptotermes_Wasmann,_1896	C._(Coptotermes)	20._grandiceps_Snyder
21._havilandi_Holmgren	Rhinotermitidae_Light	Coptotermitinae_Holmgren	/	1._Coptotermes_Wasmann,_1896	C._(Coptotermes)	21._havilandi_Holmgren
22._heimi_(Wasmann,_1902)	Rhinotermitidae_Light	Coptotermitinae_Holmgren	/	1._Coptotermes_Wasmann,_1896	C._(Coptotermes)	22._heimi_(Wasmann,_1902)
23._intermedius_Silvestri	Rhinotermitidae_Light	Coptotermitinae_Holmgren	/	1._Coptotermes_Wasmann,_1896	C._(Coptotermes)	23._intermedius_Silvestri
24._kalshoveni_Kemner	Rhinotermitidae_Light	Coptotermitinae_Holmgren	/	1._Coptotermes_Wasmann,_1896	C._(Coptotermes)	24._kalshoveni_Kemner
25._kishori_Roonwal_&_Chhotani,_1960	Rhinotermitidae_Light	Coptotermitinae_Holmgren	/	1._Coptotermes_Wasmann,_1896	C._(Coptotermes)	25._kishori_Roonwal_&_Chhotani,_1960
26._lacteus_(Froggatt)	Rhinotermitidae_Light	Coptotermitinae_Holmgren	/	1._Coptotermes_Wasmann,_1896	C._(Coptotermes)	26._lacteus_(Froggatt)
27._menadoensis_Oshima	Rhinotermitidae_Light	Coptotermitinae_Holmgren	/	1._Coptotermes_Wasmann,_1896	C._(Coptotermes)	27._menadoensis_Oshima
28._michaelseni_Silvestri	Rhinotermitidae_Light	Coptotermitinae_Holmgren	/	1._Coptotermes_Wasmann,_1896	C._(Coptotermes)	28._michaelseni_Silvestri
29._minutissimus_Kemner	Rhinotermitidae_Light	Coptotermitinae_Holmgren	/	1._Coptotermes_Wasmann,_1896	C._(Coptotermes)	29._minutissimus_Kemner
3._amboinensis_Kemner1	Rhinotermitidae_Light	Coptotermitinae_Holmgren	/	1._Coptotermes_Wasmann,_1896	C._(Coptotermes)	3._amboinensis_Kemner1
30._niger_Snyder	Rhinotermitidae_Light	Coptotermitinae_Holmgren	/	1._Coptotermes_Wasmann,_1896	C._(Coptotermes)	30._niger_Snyder
31._obiratus_Hill	Rhinotermitidae_Light	Coptotermitinae_Holmgren	/	1._Coptotermes_Wasmann,_1896	C._(Coptotermes)	31._obiratus_Hill
32._oshimae_Light_&_Davis	Rhinotermitidae_Light	Coptotermitinae_Holmgren	/	1._Coptotermes_Wasmann,_1896	C._(Coptotermes)	32._oshimae_Light_&_Davis
33._pacificus_Light	Rhinotermitidae_Light	Coptotermitinae_Holmgren	/	1._Coptotermes_Wasmann,_1896	C._(Coptotermes)	33._pacificus_Light
34._pamua_Snyder	Rhinotermitidae_Light	Coptotermitinae_Holmgren	/	1._Coptotermes_Wasmann,_1896	C._(Coptotermes)	34._pamua_Snyder
35._paradoxus_(Sjostedt)	Rhinotermitidae_Light	Coptotermitinae_Holmgren	/	1._Coptotermes_Wasmann,_1896	C._(Coptotermes)	35._paradoxus_(Sjostedt)
36._peregrinator_Kemner	Rhinotermitidae_Light	Coptotermitinae_Holmgren	/	1._Coptotermes_Wasmann,_1896	C._(Coptotermes)	36._peregrinator_Kemner
37._premrasmii_Ahmad,_1967zr	Rhinotermitidae_Light	Coptotermitinae_Holmgren	/	1._Coptotermes_Wasmann,_1896	C._(Coptotermes)	37._premrasmii_Ahmad,_1967zr
38._remotus_Hill	Rhinotermitidae_Light	Coptotermitinae_Holmgren	/	1._Coptotermes_Wasmann,_1896	C._(Coptotermes)	38._remotus_Hill
39._sepangensis_Krishna,_1956	Rhinotermitidae_Light	Coptotermitinae_Holmgren	/	1._Coptotermes_Wasmann,_1896	C._(Coptotermes)	39._sepangensis_Krishna,_1956
4._beckeri_Mathur_&_Chhotani,_1969	Rhinotermitidae_Light	Coptotermitinae_Holmgren	/	1._Coptotermes_Wasmann,_1896	C._(Coptotermes)	4._beckeri_Mathur_&_Chhotani,_1969
40._sinabangensis_Oshima	Rhinotermitidae_Light	Coptotermitinae_Holmgren	/	1._Coptotermes_Wasmann,_1896	C._(Coptotermes)	40._sinabangensis_Oshima
41._sjostedti_Holmgren	Rhinotermitidae_Light	Coptotermitinae_Holmgren	/	1._Coptotermes_Wasmann,_1896	C._(Coptotermes)	41._sjostedti_Holmgren
42._testaceus_(Linnaeus)	Rhinotermitidae_Light	Coptotermitinae_Holmgren	/	1._Coptotermes_Wasmann,_1896	C._(Coptotermes)	42._testaceus_(Linnaeus)
43._travians_(Haviland,_1898)	Rhinotermitidae_Light	Coptotermitinae_Holmgren	/	1._Coptotermes_Wasmann,_1896	C._(Coptotermes)	43._travians_(Haviland,_1898)
44._truncatus_(Wasmann)	Rhinotermitidae_Light	Coptotermitinae_Holmgren	/	1._Coptotermes_Wasmann,_1896	C._(Coptotermes)	44._truncatus_(Wasmann)
45._vastator_Light	Rhinotermitidae_Light	Coptotermitinae_Holmgren	/	1._Coptotermes_Wasmann,_1896	C._(Coptotermes)	45._vastator_Light
5._bentongensis_Krishna,_1956	Rhinotermitidae_Light	Coptotermitinae_Holmgren	/	1._Coptotermes_Wasmann,_1896	C._(Coptotermes)	5._bentongensis_Krishna,_1956
6._boetonensis_Kemner	Rhinotermitidae_Light	Coptotermitinae_Holmgren	/	1._Coptotermes_Wasmann,_1896	C._(Coptotermes)	6._boetonensis_Kemner
7._bornensis_Oshima	Rhinotermitidae_Light	Coptotermitinae_Holmgren	/	1._Coptotermes_Wasmann,_1896	C._(Coptotermes)	7._bornensis_Oshima
8._brunneus_Gay,_1955	Rhinotermitidae_Light	Coptotermitinae_Holmgren	/	1._Coptotermes_Wasmann,_1896	C._(Coptotermes)	8._brunneus_Gay,_1955
9._ceylonicus_Holmgren,_1911	Rhinotermitidae_Light	Coptotermitinae_Holmgren	/	1._Coptotermes_Wasmann,_1896	C._(Coptotermes)	9._ceylonicus_Holmgren,_1911
1._bannaensis_Xia_&_He,_1986	Rhinotermitidae_Light	Coptotermitinae_Holmgren	/	1._Coptotermes_Wasmann,_1896	C._(Oligocrinotermes)_Xia_&_He,_1986	1._bannaensis_Xia_&_He,_1986
2._cochlearis_Xia_&_He,_1986	Rhinotermitidae_Light	Coptotermitinae_Holmgren	/	1._Coptotermes_Wasmann,_1896	C._(Oligocrinotermes)_Xia_&_He,_1986	2._cochlearis_Xia_&_He,_1986
3._dimorphus_Xia_&_He,_1986	Rhinotermitidae_Light	Coptotermitinae_Holmgren	/	1._Coptotermes_Wasmann,_1896	C._(Oligocrinotermes)_Xia_&_He,_1986	3._dimorphus_Xia_&_He,_1986
4._longignathus_Xia_&_He,_1986	Rhinotermitidae_Light	Coptotermitinae_Holmgren	/	1._Coptotermes_Wasmann,_1896	C._(Oligocrinotermes)_Xia_&_He,_1986	4._longignathus_Xia_&_He,_1986
5._monosetosus_Tsai_&_Li,_1985	Rhinotermitidae_Light	Coptotermitinae_Holmgren	/	1._Coptotermes_Wasmann,_1896	C._(Oligocrinotermes)_Xia_&_He,_1986	5._monosetosus_Tsai_&_Li,_1985
6._obliquus_Xia_&_He,_1986	Rhinotermitidae_Light	Coptotermitinae_Holmgren	/	1._Coptotermes_Wasmann,_1896	C._(Oligocrinotermes)_Xia_&_He,_1986	6._obliquus_Xia_&_He,_1986
7._yaxianensis_Li,_1986	Rhinotermitidae_Light	Coptotermitinae_Holmgren	/	1._Coptotermes_Wasmann,_1896	C._(Oligocrinotermes)_Xia_&_He,_1986	7._yaxianensis_Li,_1986
1._changtaiensis_Xia_&_He,_1986	Rhinotermitidae_Light	Coptotermitinae_Holmgren	/	1._Coptotermes_Wasmann,_1896	C._(Polycrinotermes)_Xia_&_He,_1986	1._changtaiensis_Xia_&_He,_1986
10._gulangyuensis_Li_&_Huang,_1986	Rhinotermitidae_Light	Coptotermitinae_Holmgren	/	1._Coptotermes_Wasmann,_1896	C._(Polycrinotermes)_Xia_&_He,_1986	10._gulangyuensis_Li_&_Huang,_1986
11._hainanensis_Li_&_Tsai,_1985	Rhinotermitidae_Light	Coptotermitinae_Holmgren	/	1._Coptotermes_Wasmann,_1896	C._(Polycrinotermes)_Xia_&_He,_1986	11._hainanensis_Li_&_Tsai,_1985
12._hekouensis_Xia_&_He,_1986	Rhinotermitidae_Light	Coptotermitinae_Holmgren	/	1._Coptotermes_Wasmann,_1896	C._(Polycrinotermes)_Xia_&_He,_1986	12._hekouensis_Xia_&_He,_1986
13._heteromorphus_Ping,_1985	Rhinotermitidae_Light	Coptotermitinae_Holmgren	/	1._Coptotermes_Wasmann,_1896	C._(Polycrinotermes)_Xia_&_He,_1986	13._heteromorphus_Ping,_1985
14._jiaxingensis_Xia_&_He,_1986	Rhinotermitidae_Light	Coptotermitinae_Holmgren	/	1._Coptotermes_Wasmann,_1896	C._(Polycrinotermes)_Xia_&_He,_1986	14._jiaxingensis_Xia_&_He,_1986
15._longistriatus_Li_&_Huang,_1985	Rhinotermitidae_Light	Coptotermitinae_Holmgren	/	1._Coptotermes_Wasmann,_1896	C._(Polycrinotermes)_Xia_&_He,_1986	15._longistriatus_Li_&_Huang,_1985
16._minutus_Le_&_Huang,_1985	Rhinotermitidae_Light	Coptotermitinae_Holmgren	/	1._Coptotermes_Wasmann,_1896	C._(Polycrinotermes)_Xia_&_He,_1986	16._minutus_Le_&_Huang,_1985
17._ochraceus_Ping_&_Xu,_1986	Rhinotermitidae_Light	Coptotermitinae_Holmgren	/	1._Coptotermes_Wasmann,_1896	C._(Polycrinotermes)_Xia_&_He,_1986	17._ochraceus_Ping_&_Xu,_1986
18._pingi_Myles,_1990	Rhinotermitidae_Light	Coptotermitinae_Holmgren	/	1._Coptotermes_Wasmann,_1896	C._(Polycrinotermes)_Xia_&_He,_1986	18._pingi_Myles,_1990
19._rectangularis_Ping_&_Xu,_1986	Rhinotermitidae_Light	Coptotermitinae_Holmgren	/	1._Coptotermes_Wasmann,_1896	C._(Polycrinotermes)_Xia_&_He,_1986	19._rectangularis_Ping_&_Xu,_1986
2._chaoxianensis_Huang_&_Li,_1985	Rhinotermitidae_Light	Coptotermitinae_Holmgren	/	1._Coptotermes_Wasmann,_1896	C._(Polycrinotermes)_Xia_&_He,_1986	2._chaoxianensis_Huang_&_Li,_1985
20._setosus_Li,_1986	Rhinotermitidae_Light	Coptotermitinae_Holmgren	/	1._Coptotermes_Wasmann,_1896	C._(Polycrinotermes)_Xia_&_He,_1986	20._setosus_Li,_1986
21._shanghaiensis	Rhinotermitidae_Light	Coptotermitinae_Holmgren	/	1._Coptotermes_Wasmann,_1896	C._(Polycrinotermes)_Xia_&_He,_1986	21._shanghaiensis
22._suzhouensis	Rhinotermitidae_Light	Coptotermitinae_Holmgren	/	1._Coptotermes_Wasmann,_1896	C._(Polycrinotermes)_Xia_&_He,_1986	22._suzhouensis
23._varicapitatus_Tsai_&_Li,_1985	Rhinotermitidae_Light	Coptotermitinae_Holmgren	/	1._Coptotermes_Wasmann,_1896	C._(Polycrinotermes)_Xia_&_He,_1986	23._varicapitatus_Tsai_&_Li,_1985
24._xiaoliangensis_Ping,_1984	Rhinotermitidae_Light	Coptotermitinae_Holmgren	/	1._Coptotermes_Wasmann,_1896	C._(Polycrinotermes)_Xia_&_He,_1986	24._xiaoliangensis_Ping,_1984
3._communis_Xia_&_He,_1986	Rhinotermitidae_Light	Coptotermitinae_Holmgren	/	1._Coptotermes_Wasmann,_1896	C._(Polycrinotermes)_Xia_&_He,_1986	3._communis_Xia_&_He,_1986
4._cyclocoryphus_Zhu,_Li_&_Ma,_1984	Rhinotermitidae_Light	Coptotermitinae_Holmgren	/	1._Coptotermes_Wasmann,_1896	C._(Polycrinotermes)_Xia_&_He,_1986	4._cyclocoryphus_Zhu,_Li_&_Ma,_1984
5._eucalyptus_Ping,_1984	Rhinotermitidae_Light	Coptotermitinae_Holmgren	/	1._Coptotermes_Wasmann,_1896	C._(Polycrinotermes)_Xia_&_He,_1986	5._eucalyptus_Ping,_1984
6._formosanus_Shiraki,_1909	Rhinotermitidae_Light	Coptotermitinae_Holmgren	/	1._Coptotermes_Wasmann,_1896	C._(Polycrinotermes)_Xia_&_He,_1986	6._formosanus_Shiraki,_1909
7._grandis�_Li_&_Huang,_1985	Rhinotermitidae_Light	Coptotermitinae_Holmgren	/	1._Coptotermes_Wasmann,_1896	C._(Polycrinotermes)_Xia_&_He,_1986	7._grandis�_Li_&_Huang,_1985
8._guandongensis_Ping	Rhinotermitidae_Light	Coptotermitinae_Holmgren	/	1._Coptotermes_Wasmann,_1896	C._(Polycrinotermes)_Xia_&_He,_1986	8._guandongensis_Ping
9._guangzhouenssis_Ping	Rhinotermitidae_Light	Coptotermitinae_Holmgren	/	1._Coptotermes_Wasmann,_1896	C._(Polycrinotermes)_Xia_&_He,_1986	9._guangzhouenssis_Ping
1._aculabialis_(Tsai_&_Huang,_1977)	Rhinotermitidae_Light	Heterotermitinae_Froggatt	/	1._Heterotermes_Froggatt,_1896	/	1._aculabialis_(Tsai_&_Huang,_1977)
10._conus_(Xia_&_Fan,_1981)	Rhinotermitidae_Light	Heterotermitinae_Froggatt	/	1._Heterotermes_Froggatt,_1896	/	10._conus_(Xia_&_Fan,_1981)
11._dabieshanensis_(Wang_&_Li,_1984)	Rhinotermitidae_Light	Heterotermitinae_Froggatt	/	1._Heterotermes_Froggatt,_1896	/	11._dabieshanensis_(Wang_&_Li,_1984)
12._dayongensis_Zhu,_Hang,_Wang,_1993	Rhinotermitidae_Light	Heterotermitinae_Froggatt	/	1._Heterotermes_Froggatt,_1896	/	12._dayongensis_Zhu,_Hang,_Wang,_1993
13._ferox_(Froggatt)	Rhinotermitidae_Light	Heterotermitinae_Froggatt	/	1._Heterotermes_Froggatt,_1896	/	13._ferox_(Froggatt)
14._gaoyaoensis_(Tsai_&_Li),_1977	Rhinotermitidae_Light	Heterotermitinae_Froggatt	/	1._Heterotermes_Froggatt,_1896	/	14._gaoyaoensis_(Tsai_&_Li),_1977
15._gertrudae_Roonwal,_1953	Rhinotermitidae_Light	Heterotermitinae_Froggatt	/	1._Heterotermes_Froggatt,_1896	/	15._gertrudae_Roonwal,_1953
16._hainanensis_(Tsai_&_Huang)	Rhinotermitidae_Light	Heterotermitinae_Froggatt	/	1._Heterotermes_Froggatt,_1896	/	16._hainanensis_(Tsai_&_Huang)
17._hunanensis_(Tsai_&_Peng),_1980zr	Rhinotermitidae_Light	Heterotermitinae_Froggatt	/	1._Heterotermes_Froggatt,_1896	/	17._hunanensis_(Tsai_&_Peng),_1980zr
18._indicola_(Wasmann,_1902)	Rhinotermitidae_Light	Heterotermitinae_Froggatt	/	1._Heterotermes_Froggatt,_1896	/	18._indicola_(Wasmann,_1902)
19._insularis_(Wasmann)	Rhinotermitidae_Light	Heterotermitinae_Froggatt	/	1._Heterotermes_Froggatt,_1896	/	19._insularis_(Wasmann)
2._aureus_(Snyder)	Rhinotermitidae_Light	Heterotermitinae_Froggatt	/	1._Heterotermes_Froggatt,_1896	/	2._aureus_(Snyder)
20._intermedius_Hill,_1932	Rhinotermitidae_Light	Heterotermitinae_Froggatt	/	1._Heterotermes_Froggatt,_1896	/	20._intermedius_Hill,_1932
21._largus_(Li_&_Ma,_1984)	Rhinotermitidae_Light	Heterotermitinae_Froggatt	/	1._Heterotermes_Froggatt,_1896	/	21._largus_(Li_&_Ma,_1984)
22._leigogshanensis_Zhu,_Huang,_Wan,_Han,_1993	Rhinotermitidae_Light	Heterotermitinae_Froggatt	/	1._Heterotermes_Froggatt,_1896	/	22._leigogshanensis_Zhu,_Huang,_Wan,_Han,_1993
23._leptomandibularis_(Hsia_&_Fan,_1965)	Rhinotermitidae_Light	Heterotermitinae_Froggatt	/	1._Heterotermes_Froggatt,_1896	/	23._leptomandibularis_(Hsia_&_Fan,_1965)
24._longicatena_Watson_&_Miller,_1989	Rhinotermitidae_Light	Heterotermitinae_Froggatt	/	1._Heterotermes_Froggatt,_1896	/	24._longicatena_Watson_&_Miller,_1989
25._longiceps_(Snyder)	Rhinotermitidae_Light	Heterotermitinae_Froggatt	/	1._Heterotermes_Froggatt,_1896	/	25._longiceps_(Snyder)
26._luofunicus_(Zhu,_Ma_&_Li,_1982)	Rhinotermitidae_Light	Heterotermitinae_Froggatt	/	1._Heterotermes_Froggatt,_1896	/	26._luofunicus_(Zhu,_Ma_&_Li,_1982)
27._maculatus_Light	Rhinotermitidae_Light	Heterotermitinae_Froggatt	/	1._Heterotermes_Froggatt,_1896	/	27._maculatus_Light
28._malabaricus_Snyder,_1933	Rhinotermitidae_Light	Heterotermitinae_Froggatt	/	1._Heterotermes_Froggatt,_1896	/	28._malabaricus_Snyder,_1933
29._majiangensis_Zhu,_Huang_&_Wnag_1993	Rhinotermitidae_Light	Heterotermitinae_Froggatt	/	1._Heterotermes_Froggatt,_1896	/	29._majiangensis_Zhu,_Huang_&_Wnag_1993
3._balwanti_Mathur_&_Chhotani,_1969	Rhinotermitidae_Light	Heterotermitinae_Froggatt	/	1._Heterotermes_Froggatt,_1896	/	3._balwanti_Mathur_&_Chhotani,_1969
30._maopingensis_Zhu,_Huang_&_Wang,_1993	Rhinotermitidae_Light	Heterotermitinae_Froggatt	/	1._Heterotermes_Froggatt,_1896	/	30._maopingensis_Zhu,_Huang_&_Wang,_1993
31._occiduus_(Hill)	Rhinotermitidae_Light	Heterotermitinae_Froggatt	/	1._Heterotermes_Froggatt,_1896	/	31._occiduus_(Hill)
32._pamatatensis_Kemner	Rhinotermitidae_Light	Heterotermitinae_Froggatt	/	1._Heterotermes_Froggatt,_1896	/	32._pamatatensis_Kemner
33._paradoxus_(Froggatt)	Rhinotermitidae_Light	Heterotermitinae_Froggatt	/	1._Heterotermes_Froggatt,_1896	/	33._paradoxus_(Froggatt)
34._perfidus_(Silvestri)	Rhinotermitidae_Light	Heterotermitinae_Froggatt	/	1._Heterotermes_Froggatt,_1896	/	34._perfidus_(Silvestri)
35._philippinensis_(Light)	Rhinotermitidae_Light	Heterotermitinae_Froggatt	/	1._Heterotermes_Froggatt,_1896	/	35._philippinensis_(Light)
36._planimentis_Zhu,_Huang,_Wang,_1993	Rhinotermitidae_Light	Heterotermitinae_Froggatt	/	1._Heterotermes_Froggatt,_1896	/	36._planimentis_Zhu,_Huang,_Wang,_1993
37._platycephalus_Froggatt	Rhinotermitidae_Light	Heterotermitinae_Froggatt	/	1._Heterotermes_Froggatt,_1896	/	37._platycephalus_Froggatt
38._qingjiangensis_(Gao_&_Wang),_1982	Rhinotermitidae_Light	Heterotermitinae_Froggatt	/	1._Heterotermes_Froggatt,_1896	/	38._qingjiangensis_(Gao_&_Wang),_1982
39._solidimandibulatus_Li_et_al,_1989zr	Rhinotermitidae_Light	Heterotermitinae_Froggatt	/	1._Heterotermes_Froggatt,_1896	/	39._solidimandibulatus_Li_et_al,_1989zr
4._brachygnathus_(Li,_Ping_&_Ji,_1982)	Rhinotermitidae_Light	Heterotermitinae_Froggatt	/	1._Heterotermes_Froggatt,_1896	/	4._brachygnathus_(Li,_Ping_&_Ji,_1982)
40._sulcatus_Mathews,_1977	Rhinotermitidae_Light	Heterotermitinae_Froggatt	/	1._Heterotermes_Froggatt,_1896	/	40._sulcatus_Mathews,_1977
41._tenuior_(Haviland)	Rhinotermitidae_Light	Heterotermitinae_Froggatt	/	1._Heterotermes_Froggatt,_1896	/	41._tenuior_(Haviland)
42._tenuis_(Hagen)	Rhinotermitidae_Light	Heterotermitinae_Froggatt	/	1._Heterotermes_Froggatt,_1896	/	42._tenuis_(Hagen)
43._tibetanus_Huang_et_al,_1989zr	Rhinotermitidae_Light	Heterotermitinae_Froggatt	/	1._Heterotermes_Froggatt,_1896	/	43._tibetanus_Huang_et_al,_1989zr
44._vagus_(Hill)	Rhinotermitidae_Light	Heterotermitinae_Froggatt	/	1._Heterotermes_Froggatt,_1896	/	44._vagus_(Hill)
45._validus_Hill,_1915	Rhinotermitidae_Light	Heterotermitinae_Froggatt	/	1._Heterotermes_Froggatt,_1896	/	45._validus_Hill,_1915
46._venustus_(Hill)	Rhinotermitidae_Light	Heterotermitinae_Froggatt	/	1._Heterotermes_Froggatt,_1896	/	46._venustus_(Hill)
47._wiltmeri_Chhotani,_et_al.,_1982zr	Rhinotermitidae_Light	Heterotermitinae_Froggatt	/	1._Heterotermes_Froggatt,_1896	/	47._wiltmeri_Chhotani,_et_al.,_1982zr
48._yinae_Zhu,_Huang_&_Li,_1986	Rhinotermitidae_Light	Heterotermitinae_Froggatt	/	1._Heterotermes_Froggatt,_1896	/	48._yinae_Zhu,_Huang_&_Li,_1986
49._yunsiensis_Li_&_Huang,_1986	Rhinotermitidae_Light	Heterotermitinae_Froggatt	/	1._Heterotermes_Froggatt,_1896	/	49._yunsiensis_Li_&_Huang,_1986
5._brevicatena_Watson_&_Miller,_1989	Rhinotermitidae_Light	Heterotermitinae_Froggatt	/	1._Heterotermes_Froggatt,_1896	/	5._brevicatena_Watson_&_Miller,_1989
6._cardini_(Snyder)	Rhinotermitidae_Light	Heterotermitinae_Froggatt	/	1._Heterotermes_Froggatt,_1896	/	6._cardini_(Snyder)
7._ceylonicus_(Holmgren,_1911)	Rhinotermitidae_Light	Heterotermitinae_Froggatt	/	1._Heterotermes_Froggatt,_1896	/	7._ceylonicus_(Holmgren,_1911)
8._coelceps_Zhu,_Hang,_Wang,_1993	Rhinotermitidae_Light	Heterotermitinae_Froggatt	/	1._Heterotermes_Froggatt,_1896	/	8._coelceps_Zhu,_Hang,_Wang,_1993
9._crinitus_(Emerson)	Rhinotermitidae_Light	Heterotermitinae_Froggatt	/	1._Heterotermes_Froggatt,_1896	/	9._crinitus_(Emerson)
1._affinis_Hsia_&_Fan,_1965	Rhinotermitidae_Light	Heterotermitinae_Froggatt	/	2._Reticulitermes_(Holmgren,_1913)	R._(Frontotermes)_Tsai_&_Huang,_1977zr	1._affinis_Hsia_&_Fan,_1965
10._dantuensis_Gao_&_Zhu,_1982	Rhinotermitidae_Light	Heterotermitinae_Froggatt	/	2._Reticulitermes_(Holmgren,_1913)	R._(Frontotermes)_Tsai_&_Huang,_1977zr	10._dantuensis_Gao_&_Zhu,_1982
11._dichrous_Ping,_1986?	Rhinotermitidae_Light	Heterotermitinae_Froggatt	/	2._Reticulitermes_(Holmgren,_1913)	R._(Frontotermes)_Tsai_&_Huang,_1977zr	11._dichrous_Ping,_1986?
12._dinghuensis_Ping_et_al,_1985	Rhinotermitidae_Light	Heterotermitinae_Froggatt	/	2._Reticulitermes_(Holmgren,_1913)	R._(Frontotermes)_Tsai_&_Huang,_1977zr	12._dinghuensis_Ping_et_al,_1985
13._flaviceps_(Oshima),_1908	Rhinotermitidae_Light	Heterotermitinae_Froggatt	/	2._Reticulitermes_(Holmgren,_1913)	R._(Frontotermes)_Tsai_&_Huang,_1977zr	13._flaviceps_(Oshima),_1908
14._fukiensis_Light,_1924	Rhinotermitidae_Light	Heterotermitinae_Froggatt	/	2._Reticulitermes_(Holmgren,_1913)	R._(Frontotermes)_Tsai_&_Huang,_1977zr	14._fukiensis_Light,_1924
15._fulvimarginalis_Wang_&_Li,_1984	Rhinotermitidae_Light	Heterotermitinae_Froggatt	/	2._Reticulitermes_(Holmgren,_1913)	R._(Frontotermes)_Tsai_&_Huang,_1977zr	15._fulvimarginalis_Wang_&_Li,_1984
16._grandis_Hsia_&_Fan,_1965	Rhinotermitidae_Light	Heterotermitinae_Froggatt	/	2._Reticulitermes_(Holmgren,_1913)	R._(Frontotermes)_Tsai_&_Huang,_1977zr	16._grandis_Hsia_&_Fan,_1965
17._guangzhouensis_Ping,_1985	Rhinotermitidae_Light	Heterotermitinae_Froggatt	/	2._Reticulitermes_(Holmgren,_1913)	R._(Frontotermes)_Tsai_&_Huang,_1977zr	17._guangzhouensis_Ping,_1985
18._guizhouensis_Ping_&_Xu,_1987	Rhinotermitidae_Light	Heterotermitinae_Froggatt	/	2._Reticulitermes_(Holmgren,_1913)	R._(Frontotermes)_Tsai_&_Huang,_1977zr	18._guizhouensis_Ping_&_Xu,_1987
19._gulinensis_Gao_&_Ma,_1982	Rhinotermitidae_Light	Heterotermitinae_Froggatt	/	2._Reticulitermes_(Holmgren,_1913)	R._(Frontotermes)_Tsai_&_Huang,_1977zr	19._gulinensis_Gao_&_Ma,_1982
2._altus_Gao,et_al,_1982	Rhinotermitidae_Light	Heterotermitinae_Froggatt	/	2._Reticulitermes_(Holmgren,_1913)	R._(Frontotermes)_Tsai_&_Huang,_1977zr	2._altus_Gao,et_al,_1982
20._huapingensis_Li,_1980	Rhinotermitidae_Light	Heterotermitinae_Froggatt	/	2._Reticulitermes_(Holmgren,_1913)	R._(Frontotermes)_Tsai_&_Huang,_1977zr	20._huapingensis_Li,_1980
21._hypsofrons_Ping_&_Li,_1981	Rhinotermitidae_Light	Heterotermitinae_Froggatt	/	2._Reticulitermes_(Holmgren,_1913)	R._(Frontotermes)_Tsai_&_Huang,_1977zr	21._hypsofrons_Ping_&_Li,_1981
22._jiangchengensis_Yang_Bing_et_al,_1991zr	Rhinotermitidae_Light	Heterotermitinae_Froggatt	/	2._Reticulitermes_(Holmgren,_1913)	R._(Frontotermes)_Tsai_&_Huang,_1977zr	22._jiangchengensis_Yang_Bing_et_al,_1991zr
23._lianchengensis_Li_&_Ma,_1984	Rhinotermitidae_Light	Heterotermitinae_Froggatt	/	2._Reticulitermes_(Holmgren,_1913)	R._(Frontotermes)_Tsai_&_Huang,_1977zr	23._lianchengensis_Li_&_Ma,_1984
24._microcephalus_Zhu,_1984	Rhinotermitidae_Light	Heterotermitinae_Froggatt	/	2._Reticulitermes_(Holmgren,_1913)	R._(Frontotermes)_Tsai_&_Huang,_1977zr	24._microcephalus_Zhu,_1984
25._minutus_Ping_&_Xu,_1983	Rhinotermitidae_Light	Heterotermitinae_Froggatt	/	2._Reticulitermes_(Holmgren,_1913)	R._(Frontotermes)_Tsai_&_Huang,_1977zr	25._minutus_Ping_&_Xu,_1983
26._mirus_Gao,_Zhu_&_Zhao,_1985	Rhinotermitidae_Light	Heterotermitinae_Froggatt	/	2._Reticulitermes_(Holmgren,_1913)	R._(Frontotermes)_Tsai_&_Huang,_1977zr	26._mirus_Gao,_Zhu_&_Zhao,_1985
27._ovatilabrum_Xia_&_Fan,_1981	Rhinotermitidae_Light	Heterotermitinae_Froggatt	/	2._Reticulitermes_(Holmgren,_1913)	R._(Frontotermes)_Tsai_&_Huang,_1977zr	27._ovatilabrum_Xia_&_Fan,_1981
28._perilucifugus_Ping,_1985	Rhinotermitidae_Light	Heterotermitinae_Froggatt	/	2._Reticulitermes_(Holmgren,_1913)	R._(Frontotermes)_Tsai_&_Huang,_1977zr	28._perilucifugus_Ping,_1985
29._pingjiangensis_Tsai_&_Ping,_1983	Rhinotermitidae_Light	Heterotermitinae_Froggatt	/	2._Reticulitermes_(Holmgren,_1913)	R._(Frontotermes)_Tsai_&_Huang,_1977zr	29._pingjiangensis_Tsai_&_Ping,_1983
3._angusticephalus_Ping_&_Xu,_1983	Rhinotermitidae_Light	Heterotermitinae_Froggatt	/	2._Reticulitermes_(Holmgren,_1913)	R._(Frontotermes)_Tsai_&_Huang,_1977zr	3._angusticephalus_Ping_&_Xu,_1983
30._speratus_(Kolbe),_1885	Rhinotermitidae_Light	Heterotermitinae_Froggatt	/	2._Reticulitermes_(Holmgren,_1913)	R._(Frontotermes)_Tsai_&_Huang,_1977zr	30._speratus_(Kolbe),_1885
31._testudineus_Li_&_Ping,_1981	Rhinotermitidae_Light	Heterotermitinae_Froggatt	/	2._Reticulitermes_(Holmgren,_1913)	R._(Frontotermes)_Tsai_&_Huang,_1977zr	31._testudineus_Li_&_Ping,_1981
32._trichocephalus_Ping,_1985	Rhinotermitidae_Light	Heterotermitinae_Froggatt	/	2._Reticulitermes_(Holmgren,_1913)	R._(Frontotermes)_Tsai_&_Huang,_1977zr	32._trichocephalus_Ping,_1985
33._trichothorax_Ping_&_Xu,_1983	Rhinotermitidae_Light	Heterotermitinae_Froggatt	/	2._Reticulitermes_(Holmgren,_1913)	R._(Frontotermes)_Tsai_&_Huang,_1977zr	33._trichothorax_Ping_&_Xu,_1983
34._tricolorus_Ping_&_Li,_1982	Rhinotermitidae_Light	Heterotermitinae_Froggatt	/	2._Reticulitermes_(Holmgren,_1913)	R._(Frontotermes)_Tsai_&_Huang,_1977zr	34._tricolorus_Ping_&_Li,_1982
35._wuganensis_Huang_&_Yin,_1983	Rhinotermitidae_Light	Heterotermitinae_Froggatt	/	2._Reticulitermes_(Holmgren,_1913)	R._(Frontotermes)_Tsai_&_Huang,_1977zr	35._wuganensis_Huang_&_Yin,_1983
36._wugongensis_Li_&_Huang,_1986	Rhinotermitidae_Light	Heterotermitinae_Froggatt	/	2._Reticulitermes_(Holmgren,_1913)	R._(Frontotermes)_Tsai_&_Huang,_1977zr	36._wugongensis_Li_&_Huang,_1986
37._wuyishenensis_Li_&_Huang,_1986	Rhinotermitidae_Light	Heterotermitinae_Froggatt	/	2._Reticulitermes_(Holmgren,_1913)	R._(Frontotermes)_Tsai_&_Huang,_1977zr	37._wuyishenensis_Li_&_Huang,_1986
38._yizhangensis_Huang_&_Tong,_1980zr	Rhinotermitidae_Light	Heterotermitinae_Froggatt	/	2._Reticulitermes_(Holmgren,_1913)	R._(Frontotermes)_Tsai_&_Huang,_1977zr	38._yizhangensis_Huang_&_Tong,_1980zr
39._yongdingensis_Ping,_1984	Rhinotermitidae_Light	Heterotermitinae_Froggatt	/	2._Reticulitermes_(Holmgren,_1913)	R._(Frontotermes)_Tsai_&_Huang,_1977zr	39._yongdingensis_Ping,_1984
4._assamensis_Gardner,1944	Rhinotermitidae_Light	Heterotermitinae_Froggatt	/	2._Reticulitermes_(Holmgren,_1913)	R._(Frontotermes)_Tsai_&_Huang,_1977zr	4._assamensis_Gardner,1944
40._xingyiensis_Ping_et_al,_1985Zhaoi	Rhinotermitidae_Light	Heterotermitinae_Froggatt	/	2._Reticulitermes_(Holmgren,_1913)	R._(Frontotermes)_Tsai_&_Huang,_1977zr	40._xingyiensis_Ping_et_al,_1985Zhaoi
5._aurantius_Ping_&_Xu,_1987	Rhinotermitidae_Light	Heterotermitinae_Froggatt	/	2._Reticulitermes_(Holmgren,_1913)	R._(Frontotermes)_Tsai_&_Huang,_1977zr	5._aurantius_Ping_&_Xu,_1987
6._bitumulus_Ping_&_Xu,_1987	Rhinotermitidae_Light	Heterotermitinae_Froggatt	/	2._Reticulitermes_(Holmgren,_1913)	R._(Frontotermes)_Tsai_&_Huang,_1977zr	6._bitumulus_Ping_&_Xu,_1987
7._brevicurvatus_Ping,_&_Xu.,_1983	Rhinotermitidae_Light	Heterotermitinae_Froggatt	/	2._Reticulitermes_(Holmgren,_1913)	R._(Frontotermes)_Tsai_&_Huang,_1977zr	7._brevicurvatus_Ping,_&_Xu.,_1983
8._cancrifemuris_Zhu,_1984	Rhinotermitidae_Light	Heterotermitinae_Froggatt	/	2._Reticulitermes_(Holmgren,_1913)	R._(Frontotermes)_Tsai_&_Huang,_1977zr	8._cancrifemuris_Zhu,_1984
9._citrinus_Ping_&_Li,_1982	Rhinotermitidae_Light	Heterotermitinae_Froggatt	/	2._Reticulitermes_(Holmgren,_1913)	R._(Frontotermes)_Tsai_&_Huang,_1977zr	9._citrinus_Ping_&_Li,_1982
1._chayuensis_Tsai_&_Huang,_1975	Rhinotermitidae_Light	Heterotermitinae_Froggatt	/	2._Reticulitermes_(Holmgren,_1913)	R._(Planifrontotermes)_Tsai_&_Huang,_1977zr	1._chayuensis_Tsai_&_Huang,_1975
10._leptogulus_Ping_&_Xu,_1981	Rhinotermitidae_Light	Heterotermitinae_Froggatt	/	2._Reticulitermes_(Holmgren,_1913)	R._(Planifrontotermes)_Tsai_&_Huang,_1977zr	10._leptogulus_Ping_&_Xu,_1981
11._neochinensis_Li_&_Huang,_1986	Rhinotermitidae_Light	Heterotermitinae_Froggatt	/	2._Reticulitermes_(Holmgren,_1913)	R._(Planifrontotermes)_Tsai_&_Huang,_1977zr	11._neochinensis_Li_&_Huang,_1986
12._perangustus_Gao,_Zhu_&_Shi,_1984	Rhinotermitidae_Light	Heterotermitinae_Froggatt	/	2._Reticulitermes_(Holmgren,_1913)	R._(Planifrontotermes)_Tsai_&_Huang,_1977zr	12._perangustus_Gao,_Zhu_&_Shi,_1984
13._planifrons_Li_&_Ping,_1981	Rhinotermitidae_Light	Heterotermitinae_Froggatt	/	2._Reticulitermes_(Holmgren,_1913)	R._(Planifrontotermes)_Tsai_&_Huang,_1977zr	13._planifrons_Li_&_Ping,_1981
14._pseudoaculabialis_Gao_&_Shi,_1982	Rhinotermitidae_Light	Heterotermitinae_Froggatt	/	2._Reticulitermes_(Holmgren,_1913)	R._(Planifrontotermes)_Tsai_&_Huang,_1977zr	14._pseudoaculabialis_Gao_&_Shi,_1982
15._qingdaoensis_Li_&_Ma,_1987	Rhinotermitidae_Light	Heterotermitinae_Froggatt	/	2._Reticulitermes_(Holmgren,_1913)	R._(Planifrontotermes)_Tsai_&_Huang,_1977zr	15._qingdaoensis_Li_&_Ma,_1987
16._rectis_Xia_&_Fan,_1981	Rhinotermitidae_Light	Heterotermitinae_Froggatt	/	2._Reticulitermes_(Holmgren,_1913)	R._(Planifrontotermes)_Tsai_&_Huang,_1977zr	16._rectis_Xia_&_Fan,_1981
17._translucens_Ping_&_Xu,_1983	Rhinotermitidae_Light	Heterotermitinae_Froggatt	/	2._Reticulitermes_(Holmgren,_1913)	R._(Planifrontotermes)_Tsai_&_Huang,_1977zr	17._translucens_Ping_&_Xu,_1983
2._chinensis_Snyder,_1923	Rhinotermitidae_Light	Heterotermitinae_Froggatt	/	2._Reticulitermes_(Holmgren,_1913)	R._(Planifrontotermes)_Tsai_&_Huang,_1977zr	2._chinensis_Snyder,_1923
3._croceus_Ping_&_Xu,_1982	Rhinotermitidae_Light	Heterotermitinae_Froggatt	/	2._Reticulitermes_(Holmgren,_1913)	R._(Planifrontotermes)_Tsai_&_Huang,_1977zr	3._croceus_Ping_&_Xu,_1982
4._curticeps_Yang_Bing_et_al,_1991zr	Rhinotermitidae_Light	Heterotermitinae_Froggatt	/	2._Reticulitermes_(Holmgren,_1913)	R._(Planifrontotermes)_Tsai_&_Huang,_1977zr	4._curticeps_Yang_Bing_et_al,_1991zr
5._curvatus,_Xia_&_Fan,_1965	Rhinotermitidae_Light	Heterotermitinae_Froggatt	/	2._Reticulitermes_(Holmgren,_1913)	R._(Planifrontotermes)_Tsai_&_Huang,_1977zr	5._curvatus,_Xia_&_Fan,_1965
6._emei_Gao_&_Zhu,_1981	Rhinotermitidae_Light	Heterotermitinae_Froggatt	/	2._Reticulitermes_(Holmgren,_1913)	R._(Planifrontotermes)_Tsai_&_Huang,_1977zr	6._emei_Gao_&_Zhu,_1981
7._gaoshi_Li_&_Ma,_1987	Rhinotermitidae_Light	Heterotermitinae_Froggatt	/	2._Reticulitermes_(Holmgren,_1913)	R._(Planifrontotermes)_Tsai_&_Huang,_1977zr	7._gaoshi_Li_&_Ma,_1987
8._hainanensis_Tsai_&_Li,_1977zr	Rhinotermitidae_Light	Heterotermitinae_Froggatt	/	2._Reticulitermes_(Holmgren,_1913)	R._(Planifrontotermes)_Tsai_&_Huang,_1977zr	8._hainanensis_Tsai_&_Li,_1977zr
9._leiboensis_Gao_&_Xia,_1983	Rhinotermitidae_Light	Heterotermitinae_Froggatt	/	2._Reticulitermes_(Holmgren,_1913)	R._(Planifrontotermes)_Tsai_&_Huang,_1977zr	9._leiboensis_Gao_&_Xia,_1983
1._aethiopicus_(Sjostedt)	Rhinotermitidae_Light	Heterotermitinae_Froggatt	/	2._Reticulitermes_(Holmgren,_1913)	R._(Reticulitermes)	1._aethiopicus_(Sjostedt)
10._holmgreni_(Statz),_1939	Rhinotermitidae_Light	Heterotermitinae_Froggatt	/	2._Reticulitermes_(Holmgren,_1913)	R._(Reticulitermes)	10._holmgreni_(Statz),_1939
11._hubeiensis_Ping_&_Huang,_1992	Rhinotermitidae_Light	Heterotermitinae_Froggatt	/	2._Reticulitermes_(Holmgren,_1913)	R._(Reticulitermes)	11._hubeiensis_Ping_&_Huang,_1992
12._labralis_Hsia_&_Fan,_1965zr	Rhinotermitidae_Light	Heterotermitinae_Froggatt	/	2._Reticulitermes_(Holmgren,_1913)	R._(Reticulitermes)	12._labralis_Hsia_&_Fan,_1965zr
13._leptomandibularis_Hsia_&_Fan,_1965zr	Rhinotermitidae_Light	Heterotermitinae_Froggatt	/	2._Reticulitermes_(Holmgren,_1913)	R._(Reticulitermes)	13._leptomandibularis_Hsia_&_Fan,_1965zr
14._longicephalus_Tsai_&_Chen,_1963zr	Rhinotermitidae_Light	Heterotermitinae_Froggatt	/	2._Reticulitermes_(Holmgren,_1913)	R._(Reticulitermes)	14._longicephalus_Tsai_&_Chen,_1963zr
15._lucifugus_(Rossi)	Rhinotermitidae_Light	Heterotermitinae_Froggatt	/	2._Reticulitermes_(Holmgren,_1913)	R._(Reticulitermes)	15._lucifugus_(Rossi)
16._magdalenae_(Silvestri)	Rhinotermitidae_Light	Heterotermitinae_Froggatt	/	2._Reticulitermes_(Holmgren,_1913)	R._(Reticulitermes)	16._magdalenae_(Silvestri)
17._malleti_Clement_et_al,_1986?	Rhinotermitidae_Light	Heterotermitinae_Froggatt	/	2._Reticulitermes_(Holmgren,_1913)	R._(Reticulitermes)	17._malleti_Clement_et_al,_1986?
18._nanjiangensis_Chen_et_al,_1988zr	Rhinotermitidae_Light	Heterotermitinae_Froggatt	/	2._Reticulitermes_(Holmgren,_1913)	R._(Reticulitermes)	18._nanjiangensis_Chen_et_al,_1988zr
19._paralucifugus_Ping_et_al,_1989zr	Rhinotermitidae_Light	Heterotermitinae_Froggatt	/	2._Reticulitermes_(Holmgren,_1913)	R._(Reticulitermes)	19._paralucifugus_Ping_et_al,_1989zr
2._arenicola_Goellner	Rhinotermitidae_Light	Heterotermitinae_Froggatt	/	2._Reticulitermes_(Holmgren,_1913)	R._(Reticulitermes)	2._arenicola_Goellner
20._perilabralis_Ping_&_Zu,_1992	Rhinotermitidae_Light	Heterotermitinae_Froggatt	/	2._Reticulitermes_(Holmgren,_1913)	R._(Reticulitermes)	20._perilabralis_Ping_&_Zu,_1992
21._santonensis_(Feytaud),_1924	Rhinotermitidae_Light	Heterotermitinae_Froggatt	/	2._Reticulitermes_(Holmgren,_1913)	R._(Reticulitermes)	21._santonensis_(Feytaud),_1924
22._saraswati_Roonwal_&_Chhotani,_1962	Rhinotermitidae_Light	Heterotermitinae_Froggatt	/	2._Reticulitermes_(Holmgren,_1913)	R._(Reticulitermes)	22._saraswati_Roonwal_&_Chhotani,_1962
23._setosus_Li_et_al,_1989zr	Rhinotermitidae_Light	Heterotermitinae_Froggatt	/	2._Reticulitermes_(Holmgren,_1913)	R._(Reticulitermes)	23._setosus_Li_et_al,_1989zr
24._tianpingshanensis_Zhu_et_al,_1994zr	Rhinotermitidae_Light	Heterotermitinae_Froggatt	/	2._Reticulitermes_(Holmgren,_1913)	R._(Reticulitermes)	24._tianpingshanensis_Zhu_et_al,_1994zr
25._tibialis_Banks	Rhinotermitidae_Light	Heterotermitinae_Froggatt	/	2._Reticulitermes_(Holmgren,_1913)	R._(Reticulitermes)	25._tibialis_Banks
26._tirapi_Chhotani_&_Das,1983	Rhinotermitidae_Light	Heterotermitinae_Froggatt	/	2._Reticulitermes_(Holmgren,_1913)	R._(Reticulitermes)	26._tirapi_Chhotani_&_Das,1983
27._tricholabralis_Ping_&_Li,_1992	Rhinotermitidae_Light	Heterotermitinae_Froggatt	/	2._Reticulitermes_(Holmgren,_1913)	R._(Reticulitermes)	27._tricholabralis_Ping_&_Li,_1992
28._trichothorax_Ping_&_Xu,_1983	Rhinotermitidae_Light	Heterotermitinae_Froggatt	/	2._Reticulitermes_(Holmgren,_1913)	R._(Reticulitermes)	28._trichothorax_Ping_&_Xu,_1983
29._virginicus_(Banks)	Rhinotermitidae_Light	Heterotermitinae_Froggatt	/	2._Reticulitermes_(Holmgren,_1913)	R._(Reticulitermes)	29._virginicus_(Banks)
3._choui_Ping_et_al,_1989zr	Rhinotermitidae_Light	Heterotermitinae_Froggatt	/	2._Reticulitermes_(Holmgren,_1913)	R._(Reticulitermes)	3._choui_Ping_et_al,_1989zr
4._clypeatus_Lash,_1952	Rhinotermitidae_Light	Heterotermitinae_Froggatt	/	2._Reticulitermes_(Holmgren,_1913)	R._(Reticulitermes)	4._clypeatus_Lash,_1952
5._fengduensis_Chen_et_al,_1988zr	Rhinotermitidae_Light	Heterotermitinae_Froggatt	/	2._Reticulitermes_(Holmgren,_1913)	R._(Reticulitermes)	5._fengduensis_Chen_et_al,_1988zr
6._flavipes_(Kollar)	Rhinotermitidae_Light	Heterotermitinae_Froggatt	/	2._Reticulitermes_(Holmgren,_1913)	R._(Reticulitermes)	6._flavipes_(Kollar)
7._guilinensis�_Li_et_al,_1989zr	Rhinotermitidae_Light	Heterotermitinae_Froggatt	/	2._Reticulitermes_(Holmgren,_1913)	R._(Reticulitermes)	7._guilinensis�_Li_et_al,_1989zr
8._hageni_Banks	Rhinotermitidae_Light	Heterotermitinae_Froggatt	/	2._Reticulitermes_(Holmgren,_1913)	R._(Reticulitermes)	8._hageni_Banks
9._hesperus_Banks_&_Snyder	Rhinotermitidae_Light	Heterotermitinae_Froggatt	/	2._Reticulitermes_(Holmgren,_1913)	R._(Reticulitermes)	9._hesperus_Banks_&_Snyder
1._ampliceps_(Wang_&_Li,_1984)	Rhinotermitidae_Light	Heterotermitinae_Froggatt	/	3._Tsaitermes_Li_&_Ping,1983	/	1._ampliceps_(Wang_&_Li,_1984)
2._hunanensis_Li_&_Ping,_1983	Rhinotermitidae_Light	Heterotermitinae_Froggatt	/	3._Tsaitermes_Li_&_Ping,1983	/	2._hunanensis_Li_&_Ping,_1983
3._mangshanensis_Li_&_Ping,_1983	Rhinotermitidae_Light	Heterotermitinae_Froggatt	/	3._Tsaitermes_Li_&_Ping,1983	/	3._mangshanensis_Li_&_Ping,_1983
4._oocephalus_(Ping_&_Li,_1981)	Rhinotermitidae_Light	Heterotermitinae_Froggatt	/	3._Tsaitermes_Li_&_Ping,1983	/	4._oocephalus_(Ping_&_Li,_1981)
5._oreophilus_Ping_&_Li,_1983	Rhinotermitidae_Light	Heterotermitinae_Froggatt	/	3._Tsaitermes_Li_&_Ping,1983	/	5._oreophilus_Ping_&_Li,_1983
6._yingdeensis_(Tsai_&_Li,_1977)	Rhinotermitidae_Light	Heterotermitinae_Froggatt	/	3._Tsaitermes_Li_&_Ping,1983	/	6._yingdeensis_(Tsai_&_Li,_1977)
1._canalifrons_(Sjostedt)	Rhinotermitidae_Light	Prorhinoterminae_Quennedey_&_Deligne,_1975	/	1._Prorhinotermes_Silvestri,_1909	/	1._canalifrons_(Sjostedt)
10._ponapiensis_(Oshima)	Rhinotermitidae_Light	Prorhinoterminae_Quennedey_&_Deligne,_1975	/	1._Prorhinotermes_Silvestri,_1909	/	10._ponapiensis_(Oshima)
11._ravani_Roonwal_&_Maiti,_1966zr	Rhinotermitidae_Light	Prorhinoterminae_Quennedey_&_Deligne,_1975	/	1._Prorhinotermes_Silvestri,_1909	/	11._ravani_Roonwal_&_Maiti,_1966zr
12._rugifer_Kemner	Rhinotermitidae_Light	Prorhinoterminae_Quennedey_&_Deligne,_1975	/	1._Prorhinotermes_Silvestri,_1909	/	12._rugifer_Kemner
13._simplex_(Hagen)	Rhinotermitidae_Light	Prorhinoterminae_Quennedey_&_Deligne,_1975	/	1._Prorhinotermes_Silvestri,_1909	/	13._simplex_(Hagen)
14._spectabilis_Ping_et_al,_1989zr	Rhinotermitidae_Light	Prorhinoterminae_Quennedey_&_Deligne,_1975	/	1._Prorhinotermes_Silvestri,_1909	/	14._spectabilis_Ping_et_al,_1989zr
15._tibiaoensiformis_Ahmad,_1967zr	Rhinotermitidae_Light	Prorhinoterminae_Quennedey_&_Deligne,_1975	/	1._Prorhinotermes_Silvestri,_1909	/	15._tibiaoensiformis_Ahmad,_1967zr
16._tibiaoensis_(Oshima)	Rhinotermitidae_Light	Prorhinoterminae_Quennedey_&_Deligne,_1975	/	1._Prorhinotermes_Silvestri,_1909	/	16._tibiaoensis_(Oshima)
17._xishaensis_Li_&_Tsai,_1976	Rhinotermitidae_Light	Prorhinoterminae_Quennedey_&_Deligne,_1975	/	1._Prorhinotermes_Silvestri,_1909	/	17._xishaensis_Li_&_Tsai,_1976
2._flavus_(Bugnion_&_Popoff),_1910	Rhinotermitidae_Light	Prorhinoterminae_Quennedey_&_Deligne,_1975	/	1._Prorhinotermes_Silvestri,_1909	/	2._flavus_(Bugnion_&_Popoff),_1910
3._gracilis_Light	Rhinotermitidae_Light	Prorhinoterminae_Quennedey_&_Deligne,_1975	/	1._Prorhinotermes_Silvestri,_1909	/	3._gracilis_Light
4._hainanensis_Ping_et_al,_1989	Rhinotermitidae_Light	Prorhinoterminae_Quennedey_&_Deligne,_1975	/	1._Prorhinotermes_Silvestri,_1909	/	4._hainanensis_Ping_et_al,_1989
5._inopinatus_Silvestri	Rhinotermitidae_Light	Prorhinoterminae_Quennedey_&_Deligne,_1975	/	1._Prorhinotermes_Silvestri,_1909	/	5._inopinatus_Silvestri
6._japonicus_(Holmgren)	Rhinotermitidae_Light	Prorhinoterminae_Quennedey_&_Deligne,_1975	/	1._Prorhinotermes_Silvestri,_1909	/	6._japonicus_(Holmgren)
7._krakataui_(Holmgren)	Rhinotermitidae_Light	Prorhinoterminae_Quennedey_&_Deligne,_1975	/	1._Prorhinotermes_Silvestri,_1909	/	7._krakataui_(Holmgren)
8._molinoi_Snyder	Rhinotermitidae_Light	Prorhinoterminae_Quennedey_&_Deligne,_1975	/	1._Prorhinotermes_Silvestri,_1909	/	8._molinoi_Snyder
9._oceanicus_(Wasmann)	Rhinotermitidae_Light	Prorhinoterminae_Quennedey_&_Deligne,_1975	/	1._Prorhinotermes_Silvestri,_1909	/	9._oceanicus_(Wasmann)
1._oculatus_Emerson,_1950	Rhinotermitidae_Light	Psammotermitinae_Holmgren	/	1._Glossotermes_Emerson,_1950	/	1._oculatus_Emerson,_1950
1._allocerus_Silvestri	Rhinotermitidae_Light	Psammotermitinae_Holmgren	/	2._PsammotermesDesneux,_1902	/	1._allocerus_Silvestri
2._assuanensis_Sjostedt	Rhinotermitidae_Light	Psammotermitinae_Holmgren	/	2._PsammotermesDesneux,_1902	/	2._assuanensis_Sjostedt
3._fuscofemoralis_(Sjostedt)	Rhinotermitidae_Light	Psammotermitinae_Holmgren	/	2._PsammotermesDesneux,_1902	/	3._fuscofemoralis_(Sjostedt)
4._hybostoma_Desneux	Rhinotermitidae_Light	Psammotermitinae_Holmgren	/	2._PsammotermesDesneux,_1902	/	4._hybostoma_Desneux
5._rajasthanicus_Roonwal_&_Bose,_1960	Rhinotermitidae_Light	Psammotermitinae_Holmgren	/	2._PsammotermesDesneux,_1902	/	5._rajasthanicus_Roonwal_&_Bose,_1960
6._senegalensis_Sjostedt	Rhinotermitidae_Light	Psammotermitinae_Holmgren	/	2._PsammotermesDesneux,_1902	/	6._senegalensis_Sjostedt
7._voeltzkowi_Wasmann	Rhinotermitidae_Light	Psammotermitinae_Holmgren	/	2._PsammotermesDesneux,_1902	/	7._voeltzkowi_Wasmann
1._subfusciceps_(Emerson)	Rhinotermitidae_Light	Rhinotermitinae_Froggatt	/	1._Acorhinotermes_Emerson	/	1._subfusciceps_(Emerson)
1._japuraensis_Constantino,_1991zr	Rhinotermitidae_Light	Rhinotermitinae_Froggatt	/	2._Dolichorhinotermes_Snyder_&_Emerson	/	1._japuraensis_Constantino,_1991zr
2._latilabrum_(Snyder)	Rhinotermitidae_Light	Rhinotermitinae_Froggatt	/	2._Dolichorhinotermes_Snyder_&_Emerson	/	2._latilabrum_(Snyder)
3._longidens_(Snyder)	Rhinotermitidae_Light	Rhinotermitinae_Froggatt	/	2._Dolichorhinotermes_Snyder_&_Emerson	/	3._longidens_(Snyder)
4._longilabius_(Emerson)	Rhinotermitidae_Light	Rhinotermitinae_Froggatt	/	2._Dolichorhinotermes_Snyder_&_Emerson	/	4._longilabius_(Emerson)
5._tenebrosus_(Emerson)	Rhinotermitidae_Light	Rhinotermitinae_Froggatt	/	2._Dolichorhinotermes_Snyder_&_Emerson	/	5._tenebrosus_(Emerson)
1._aequalis_(Haviland)	Rhinotermitidae_Light	Rhinotermitinae_Froggatt	/	3._ParrhinotermesHolmgren,_1910	/	1._aequalis_(Haviland)
10._queenslandicus_Mjoberg	Rhinotermitidae_Light	Rhinotermitinae_Froggatt	/	3._ParrhinotermesHolmgren,_1910	/	10._queenslandicus_Mjoberg
2._browni_(Harris,_1958)	Rhinotermitidae_Light	Rhinotermitinae_Froggatt	/	3._ParrhinotermesHolmgren,_1910	/	2._browni_(Harris,_1958)
3._buttel-reepeni_Holmgren	Rhinotermitidae_Light	Rhinotermitinae_Froggatt	/	3._ParrhinotermesHolmgren,_1910	/	3._buttel-reepeni_Holmgren
4._inaequalis_(Haviland)	Rhinotermitidae_Light	Rhinotermitinae_Froggatt	/	3._ParrhinotermesHolmgren,_1910	/	4._inaequalis_(Haviland)
5._khassii_Roonwal_&_Sen-Sarma,_1956	Rhinotermitidae_Light	Rhinotermitinae_Froggatt	/	3._ParrhinotermesHolmgren,_1910	/	5._khassii_Roonwal_&_Sen-Sarma,_1956
6._microdentiformis_Thapa,_1988zr	Rhinotermitidae_Light	Rhinotermitinae_Froggatt	/	3._ParrhinotermesHolmgren,_1910	/	6._microdentiformis_Thapa,_1988zr
7._microdentiformisoides_Thapa,_1988zr	Rhinotermitidae_Light	Rhinotermitinae_Froggatt	/	3._ParrhinotermesHolmgren,_1910	/	7._microdentiformisoides_Thapa,_1988zr
8._minor_Thapa,_1988zr1	Rhinotermitidae_Light	Rhinotermitinae_Froggatt	/	3._ParrhinotermesHolmgren,_1910	/	8._minor_Thapa,_1988zr1
9._pygmaeus_John	Rhinotermitidae_Light	Rhinotermitinae_Froggatt	/	3._ParrhinotermesHolmgren,_1910	/	9._pygmaeus_John
1._hispidus_Emerson	Rhinotermitidae_Light	Rhinotermitinae_Froggatt	/	4._Rhinotermes_Hagen	/	1._hispidus_Emerson
2._manni_Snyder	Rhinotermitidae_Light	Rhinotermitinae_Froggatt	/	4._Rhinotermes_Hagen	/	2._manni_Snyder
3._marginalis_(Linnaeus)	Rhinotermitidae_Light	Rhinotermitinae_Froggatt	/	4._Rhinotermes_Hagen	/	3._marginalis_(Linnaeus)
4._nasutus_(Perty)	Rhinotermitidae_Light	Rhinotermitinae_Froggatt	/	4._Rhinotermes_Hagen	/	4._nasutus_(Perty)
1._actuosus_(Hill)	Rhinotermitidae_Light	Rhinotermitinae_Froggatt	/	5._Schedorhinotermes_Silvestri,_1909	/	1._actuosus_(Hill)
10._eleanorae_Roonwal_&_Bose,_1970	Rhinotermitidae_Light	Rhinotermitinae_Froggatt	/	5._Schedorhinotermes_Silvestri,_1909	/	10._eleanorae_Roonwal_&_Bose,_1970
11._holmgreni_Emerson	Rhinotermitidae_Light	Rhinotermitinae_Froggatt	/	5._Schedorhinotermes_Silvestri,_1909	/	11._holmgreni_Emerson
12._intermedius_(Brauer)	Rhinotermitidae_Light	Rhinotermitinae_Froggatt	/	5._Schedorhinotermes_Silvestri,_1909	/	12._intermedius_(Brauer)
13._javanicus_Kemner	Rhinotermitidae_Light	Rhinotermitinae_Froggatt	/	5._Schedorhinotermes_Silvestri,_1909	/	13._javanicus_Kemner
14._lamanianus_(Sjostedt)	Rhinotermitidae_Light	Rhinotermitinae_Froggatt	/	5._Schedorhinotermes_Silvestri,_1909	/	14._lamanianus_(Sjostedt)
15._leopoldi_Kemner	Rhinotermitidae_Light	Rhinotermitinae_Froggatt	/	5._Schedorhinotermes_Silvestri,_1909	/	15._leopoldi_Kemner
16._longirostris_(Brauer,_1866)	Rhinotermitidae_Light	Rhinotermitinae_Froggatt	/	5._Schedorhinotermes_Silvestri,_1909	/	16._longirostris_(Brauer,_1866)
17._magnus_Tsai_&_Chen,_1963zr	Rhinotermitidae_Light	Rhinotermitinae_Froggatt	/	5._Schedorhinotermes_Silvestri,_1909	/	17._magnus_Tsai_&_Chen,_1963zr
18._makassarensis_Kemner	Rhinotermitidae_Light	Rhinotermitinae_Froggatt	/	5._Schedorhinotermes_Silvestri,_1909	/	18._makassarensis_Kemner
19._malaccensis_(Holmgren)	Rhinotermitidae_Light	Rhinotermitinae_Froggatt	/	5._Schedorhinotermes_Silvestri,_1909	/	19._malaccensis_(Holmgren)
2._bidentatus_(Oshima)	Rhinotermitidae_Light	Rhinotermitinae_Froggatt	/	5._Schedorhinotermes_Silvestri,_1909	/	2._bidentatus_(Oshima)
20._marjoriae_(Snyder)	Rhinotermitidae_Light	Rhinotermitinae_Froggatt	/	5._Schedorhinotermes_Silvestri,_1909	/	20._marjoriae_(Snyder)
21._maximus_(Holmgren)	Rhinotermitidae_Light	Rhinotermitinae_Froggatt	/	5._Schedorhinotermes_Silvestri,_1909	/	21._maximus_(Holmgren)
22._medioobscurus_Holmgren,_1914	Rhinotermitidae_Light	Rhinotermitinae_Froggatt	/	5._Schedorhinotermes_Silvestri,_1909	/	22._medioobscurus_Holmgren,_1914
23._provisorius_Grasse	Rhinotermitidae_Light	Rhinotermitinae_Froggatt	/	5._Schedorhinotermes_Silvestri,_1909	/	23._provisorius_Grasse
24._putorius_(Sjostedt)	Rhinotermitidae_Light	Rhinotermitinae_Froggatt	/	5._Schedorhinotermes_Silvestri,_1909	/	24._putorius_(Sjostedt)
25._pyricephalus_Xia_&_He,_1980	Rhinotermitidae_Light	Rhinotermitinae_Froggatt	/	5._Schedorhinotermes_Silvestri,_1909	/	25._pyricephalus_Xia_&_He,_1980
26._rectangularis_Ahmad,_1967zr	Rhinotermitidae_Light	Rhinotermitinae_Froggatt	/	5._Schedorhinotermes_Silvestri,_1909	/	26._rectangularis_Ahmad,_1967zr
27._reticulatus_(Froggatt)	Rhinotermitidae_Light	Rhinotermitinae_Froggatt	/	5._Schedorhinotermes_Silvestri,_1909	/	27._reticulatus_(Froggatt)
28._sanctae-crucis_(Snyder)	Rhinotermitidae_Light	Rhinotermitinae_Froggatt	/	5._Schedorhinotermes_Silvestri,_1909	/	28._sanctae-crucis_(Snyder)
29._sarawakensis_(Holmgren,_1913)	Rhinotermitidae_Light	Rhinotermitinae_Froggatt	/	5._Schedorhinotermes_Silvestri,_1909	/	29._sarawakensis_(Holmgren,_1913)
3._brachyceps_Kemner	Rhinotermitidae_Light	Rhinotermitinae_Froggatt	/	5._Schedorhinotermes_Silvestri,_1909	/	3._brachyceps_Kemner
30._seclusus_(Hill)	Rhinotermitidae_Light	Rhinotermitinae_Froggatt	/	5._Schedorhinotermes_Silvestri,_1909	/	30._seclusus_(Hill)
31._solomonensis_(Snyder)	Rhinotermitidae_Light	Rhinotermitinae_Froggatt	/	5._Schedorhinotermes_Silvestri,_1909	/	31._solomonensis_(Snyder)
32._tarakanensis_(Oshima,_1914)	Rhinotermitidae_Light	Rhinotermitinae_Froggatt	/	5._Schedorhinotermes_Silvestri,_1909	/	32._tarakanensis_(Oshima,_1914)
33._tiwarii_Roonwal_&_Thakur,_1963	Rhinotermitidae_Light	Rhinotermitinae_Froggatt	/	5._Schedorhinotermes_Silvestri,_1909	/	33._tiwarii_Roonwal_&_Thakur,_1963
34._translucens_(Haviland,_1898)	Rhinotermitidae_Light	Rhinotermitinae_Froggatt	/	5._Schedorhinotermes_Silvestri,_1909	/	34._translucens_(Haviland,_1898)
35._umbraticus_(Hill)	Rhinotermitidae_Light	Rhinotermitinae_Froggatt	/	5._Schedorhinotermes_Silvestri,_1909	/	35._umbraticus_(Hill)
4._breinli_(Hill)	Rhinotermitidae_Light	Rhinotermitinae_Froggatt	/	5._Schedorhinotermes_Silvestri,_1909	/	4._breinli_(Hill)
5._brevialatus_(Haviland)	Rhinotermitidae_Light	Rhinotermitinae_Froggatt	/	5._Schedorhinotermes_Silvestri,_1909	/	5._brevialatus_(Haviland)
6._butteli_(Holmgren)1	Rhinotermitidae_Light	Rhinotermitinae_Froggatt	/	5._Schedorhinotermes_Silvestri,_1909	/	6._butteli_(Holmgren)1
7._celebensis_(Holmgren)	Rhinotermitidae_Light	Rhinotermitinae_Froggatt	/	5._Schedorhinotermes_Silvestri,_1909	/	7._celebensis_(Holmgren)
8._derosus_(Hill)	Rhinotermitidae_Light	Rhinotermitinae_Froggatt	/	5._Schedorhinotermes_Silvestri,_1909	/	8._derosus_(Hill)
9._dimorphus_(Desneux)	Rhinotermitidae_Light	Rhinotermitinae_Froggatt	/	5._Schedorhinotermes_Silvestri,_1909	/	9._dimorphus_(Desneux)
1._acrofrons_Ping_&_Liu,1981	Rhinotermitidae_Light	Stylotermitinae_Holmgren,_K._&_N.,_1917	/	1._Stylotermes_Holmgren,_K._&_N.,_1917	/	1._acrofrons_Ping_&_Liu,1981
10._chongqingensis_Chen_&_Ping,_1983	Rhinotermitidae_Light	Stylotermitinae_Holmgren,_K._&_N.,_1917	/	1._Stylotermes_Holmgren,_K._&_N.,_1917	/	10._chongqingensis_Chen_&_Ping,_1983
11._choui_Ping_&_Xu,_1981	Rhinotermitidae_Light	Stylotermitinae_Holmgren,_K._&_N.,_1917	/	1._Stylotermes_Holmgren,_K._&_N.,_1917	/	11._choui_Ping_&_Xu,_1981
12._crinis_Gao,_Zhu_&_Gong,_1981	Rhinotermitidae_Light	Stylotermitinae_Holmgren,_K._&_N.,_1917	/	1._Stylotermes_Holmgren,_K._&_N.,_1917	/	12._crinis_Gao,_Zhu_&_Gong,_1981
13._curvatus_Ping_&_Xu,_1984	Rhinotermitidae_Light	Stylotermitinae_Holmgren,_K._&_N.,_1917	/	1._Stylotermes_Holmgren,_K._&_N.,_1917	/	13._curvatus_Ping_&_Xu,_1984
14._dunensis_Thakur,_1975	Rhinotermitidae_Light	Stylotermitinae_Holmgren,_K._&_N.,_1917	/	1._Stylotermes_Holmgren,_K._&_N.,_1917	/	14._dunensis_Thakur,_1975
15._faveolus_(Chatterjee_&_Thakur),_1963	Rhinotermitidae_Light	Stylotermitinae_Holmgren,_K._&_N.,_1917	/	1._Stylotermes_Holmgren,_K._&_N.,_1917	/	15._faveolus_(Chatterjee_&_Thakur),_1963
16._fletcheri_Holmgren,_K._&_N.,_1917	Rhinotermitidae_Light	Stylotermitinae_Holmgren,_K._&_N.,_1917	/	1._Stylotermes_Holmgren,_K._&_N.,_1917	/	16._fletcheri_Holmgren,_K._&_N.,_1917
17._fontanellus_Gao,_Zhu_&_Han,_1982	Rhinotermitidae_Light	Stylotermitinae_Holmgren,_K._&_N.,_1917	/	1._Stylotermes_Holmgren,_K._&_N.,_1917	/	17._fontanellus_Gao,_Zhu_&_Han,_1982
18._guiyangensis_Ping_&_Gong,_1984	Rhinotermitidae_Light	Stylotermitinae_Holmgren,_K._&_N.,_1917	/	1._Stylotermes_Holmgren,_K._&_N.,_1917	/	18._guiyangensis_Ping_&_Gong,_1984
19._hanyuanicus_Ping_&_Liu,_1981	Rhinotermitidae_Light	Stylotermitinae_Holmgren,_K._&_N.,_1917	/	1._Stylotermes_Holmgren,_K._&_N.,_1917	/	19._hanyuanicus_Ping_&_Liu,_1981
2._ahmadi_Akhtar,_1975	Rhinotermitidae_Light	Stylotermitinae_Holmgren,_K._&_N.,_1917	/	1._Stylotermes_Holmgren,_K._&_N.,_1917	/	2._ahmadi_Akhtar,_1975
20._inclinatus_(Yu_&_Ping,_1964)	Rhinotermitidae_Light	Stylotermitinae_Holmgren,_K._&_N.,_1917	/	1._Stylotermes_Holmgren,_K._&_N.,_1917	/	20._inclinatus_(Yu_&_Ping,_1964)
21._jinyunicus_Ping_&_Chen,_1981	Rhinotermitidae_Light	Stylotermitinae_Holmgren,_K._&_N.,_1917	/	1._Stylotermes_Holmgren,_K._&_N.,_1917	/	21._jinyunicus_Ping_&_Chen,_1981
22._labralis_Ping_&_Liu,_1981	Rhinotermitidae_Light	Stylotermitinae_Holmgren,_K._&_N.,_1917	/	1._Stylotermes_Holmgren,_K._&_N.,_1917	/	22._labralis_Ping_&_Liu,_1981
23._laticrus_Ping_&_Xu,_1981	Rhinotermitidae_Light	Stylotermitinae_Holmgren,_K._&_N.,_1917	/	1._Stylotermes_Holmgren,_K._&_N.,_1917	/	23._laticrus_Ping_&_Xu,_1981
24._latilabrum_(Tsai_&_Chen,_1963)	Rhinotermitidae_Light	Stylotermitinae_Holmgren,_K._&_N.,_1917	/	1._Stylotermes_Holmgren,_K._&_N.,_1917	/	24._latilabrum_(Tsai_&_Chen,_1963)
25._latipedunculus_(Yu_&_Ping,_1964)	Rhinotermitidae_Light	Stylotermitinae_Holmgren,_K._&_N.,_1917	/	1._Stylotermes_Holmgren,_K._&_N.,_1917	/	25._latipedunculus_(Yu_&_Ping,_1964)
26._lianpingensis_Ping,_1983	Rhinotermitidae_Light	Stylotermitinae_Holmgren,_K._&_N.,_1917	/	1._Stylotermes_Holmgren,_K._&_N.,_1917	/	26._lianpingensis_Ping,_1983
27._longignathus_Gao,_Zhu_&_Han,_1981	Rhinotermitidae_Light	Stylotermitinae_Holmgren,_K._&_N.,_1917	/	1._Stylotermes_Holmgren,_K._&_N.,_1917	/	27._longignathus_Gao,_Zhu_&_Han,_1981
28._luxiensis_Tsai,_et_al.,_1984zr	Rhinotermitidae_Light	Stylotermitinae_Holmgren,_K._&_N.,_1917	/	1._Stylotermes_Holmgren,_K._&_N.,_1917	/	28._luxiensis_Tsai,_et_al.,_1984zr
29._mecocephalus_Ping_&_Li,_1978	Rhinotermitidae_Light	Stylotermitinae_Holmgren,_K._&_N.,_1917	/	1._Stylotermes_Holmgren,_K._&_N.,_1917	/	29._mecocephalus_Ping_&_Li,_1978
3._alpinus_Ping,_1983	Rhinotermitidae_Light	Stylotermitinae_Holmgren,_K._&_N.,_1917	/	1._Stylotermes_Holmgren,_K._&_N.,_1917	/	3._alpinus_Ping,_1983
30._minutus_(Yu_&_Ping,_1964)	Rhinotermitidae_Light	Stylotermitinae_Holmgren,_K._&_N.,_1917	/	1._Stylotermes_Holmgren,_K._&_N.,_1917	/	30._minutus_(Yu_&_Ping,_1964)
31._orthognathus_Ping_&_Xu,_1984	Rhinotermitidae_Light	Stylotermitinae_Holmgren,_K._&_N.,_1917	/	1._Stylotermes_Holmgren,_K._&_N.,_1917	/	31._orthognathus_Ping_&_Xu,_1984
32._parabengalensis_Maiti,_1974	Rhinotermitidae_Light	Stylotermitinae_Holmgren,_K._&_N.,_1917	/	1._Stylotermes_Holmgren,_K._&_N.,_1917	/	32._parabengalensis_Maiti,_1974
33._planifrons_Chen,_1984	Rhinotermitidae_Light	Stylotermitinae_Holmgren,_K._&_N.,_1917	/	1._Stylotermes_Holmgren,_K._&_N.,_1917	/	33._planifrons_Chen,_1984
34._robustus_Ping_&_Li,_1981	Rhinotermitidae_Light	Stylotermitinae_Holmgren,_K._&_N.,_1917	/	1._Stylotermes_Holmgren,_K._&_N.,_1917	/	34._robustus_Ping_&_Li,_1981
35._roonwali_Thapa,_1988zr	Rhinotermitidae_Light	Stylotermitinae_Holmgren,_K._&_N.,_1917	/	1._Stylotermes_Holmgren,_K._&_N.,_1917	/	35._roonwali_Thapa,_1988zr
36._setosus_Li_&_Ping,_1978	Rhinotermitidae_Light	Stylotermitinae_Holmgren,_K._&_N.,_1917	/	1._Stylotermes_Holmgren,_K._&_N.,_1917	/	36._setosus_Li_&_Ping,_1978
37._sinensis_(Yu_&_Ping,_1964)	Rhinotermitidae_Light	Stylotermitinae_Holmgren,_K._&_N.,_1917	/	1._Stylotermes_Holmgren,_K._&_N.,_1917	/	37._sinensis_(Yu_&_Ping,_1964)
38._triplanus_Ping_&_Liu,_1981	Rhinotermitidae_Light	Stylotermitinae_Holmgren,_K._&_N.,_1917	/	1._Stylotermes_Holmgren,_K._&_N.,_1917	/	38._triplanus_Ping_&_Liu,_1981
39._tsaii_Gao_&_Zhu,_1982	Rhinotermitidae_Light	Stylotermitinae_Holmgren,_K._&_N.,_1917	/	1._Stylotermes_Holmgren,_K._&_N.,_1917	/	39._tsaii_Gao_&_Zhu,_1982
4._angustignathus_Goa,_Zhu_&_Gong,_1982	Rhinotermitidae_Light	Stylotermitinae_Holmgren,_K._&_N.,_1917	/	1._Stylotermes_Holmgren,_K._&_N.,_1917	/	4._angustignathus_Goa,_Zhu_&_Gong,_1982
40._undulatus_Ping_&_Li,_1978	Rhinotermitidae_Light	Stylotermitinae_Holmgren,_K._&_N.,_1917	/	1._Stylotermes_Holmgren,_K._&_N.,_1917	/	40._undulatus_Ping_&_Li,_1978
41._valvules_Tsai_&_Ping,_1978	Rhinotermitidae_Light	Stylotermitinae_Holmgren,_K._&_N.,_1917	/	1._Stylotermes_Holmgren,_K._&_N.,_1917	/	41._valvules_Tsai_&_Ping,_1978
42._wuyinicus_Li_&_Ping.,_1981	Rhinotermitidae_Light	Stylotermitinae_Holmgren,_K._&_N.,_1917	/	1._Stylotermes_Holmgren,_K._&_N.,_1917	/	42._wuyinicus_Li_&_Ping.,_1981
43._xichangensis_Huang_&_Zhu,_1986	Rhinotermitidae_Light	Stylotermitinae_Holmgren,_K._&_N.,_1917	/	1._Stylotermes_Holmgren,_K._&_N.,_1917	/	43._xichangensis_Huang_&_Zhu,_1986
5._beesoni_Thakur,_1975	Rhinotermitidae_Light	Stylotermitinae_Holmgren,_K._&_N.,_1917	/	1._Stylotermes_Holmgren,_K._&_N.,_1917	/	5._beesoni_Thakur,_1975
6._bengalensis_Mathur_&_Chhotani,_1959	Rhinotermitidae_Light	Stylotermitinae_Holmgren,_K._&_N.,_1917	/	1._Stylotermes_Holmgren,_K._&_N.,_1917	/	6._bengalensis_Mathur_&_Chhotani,_1959
7._changtingensis_Fan_&_Xia,_1981	Rhinotermitidae_Light	Stylotermitinae_Holmgren,_K._&_N.,_1917	/	1._Stylotermes_Holmgren,_K._&_N.,_1917	/	7._changtingensis_Fan_&_Xia,_1981
8._chakratensis_Mathur_&_Thapa,_1962	Rhinotermitidae_Light	Stylotermitinae_Holmgren,_K._&_N.,_1917	/	1._Stylotermes_Holmgren,_K._&_N.,_1917	/	8._chakratensis_Mathur_&_Thapa,_1962
9._chengduensis_Gao_&_Zhu,_1980	Rhinotermitidae_Light	Stylotermitinae_Holmgren,_K._&_N.,_1917	/	1._Stylotermes_Holmgren,_K._&_N.,_1917	/	9._chengduensis_Gao_&_Zhu,_1980
1._minor_Thapa,_1988zr2	Rhinotermitidae_Light	Termitogetoninae_Holmgren	/	1._Termitogeton_Desneux,_1904	/	1._minor_Thapa,_1988zr2
2._planus_(Haviland)	Rhinotermitidae_Light	Termitogetoninae_Holmgren	/	1._Termitogeton_Desneux,_1904	/	2._planus_(Haviland)
3._umbilicatus_(Hagen,_1858)	Rhinotermitidae_Light	Termitogetoninae_Holmgren	/	1._Termitogeton_Desneux,_1904	/	3._umbilicatus_(Hagen,_1858)
1._serrifer_(Hagen)	Serritermitidae_Emerson_&_Krishna,_1975	/	/	1._Serritermes_Wasmann	/	1._serrifer_(Hagen)
1._guizhouensis_Li_&_Ping,_1983	Termitidae	Amitermitinae_Kemner_(harvester_termites_&_allies)	/	1._Ahamitermes_Mjoberg	/	1._guizhouensis_Li_&_Ping,_1983
2._hillii_Nicholls	Termitidae	Amitermitinae_Kemner_(harvester_termites_&_allies)	/	1._Ahamitermes_Mjoberg	/	2._hillii_Nicholls
3._inclusus_Gay,_1955	Termitidae	Amitermitinae_Kemner_(harvester_termites_&_allies)	/	1._Ahamitermes_Mjoberg	/	3._inclusus_Gay,_1955
4._nidicola_Mjoberg	Termitidae	Amitermitinae_Kemner_(harvester_termites_&_allies)	/	1._Ahamitermes_Mjoberg	/	4._nidicola_Mjoberg
5._sichuanensis_Xia_et_al.,_1983	Termitidae	Amitermitinae_Kemner_(harvester_termites_&_allies)	/	1._Ahamitermes_Mjoberg	/	5._sichuanensis_Xia_et_al.,_1983
1._pumilus_(Hill),_1942	Termitidae	Amitermitinae_Kemner_(harvester_termites_&_allies)	/	10._Incolitermes_Gay,_1969zr	/	1._pumilus_(Hill),_1942
1._inermis_Miller,_1984	Termitidae	Amitermitinae_Kemner_(harvester_termites_&_allies)	/	11._Invasitermes_Miller,_1984	/	1._inermis_Miller,_1984
2._insitivus_(Hill),_1929	Termitidae	Amitermitinae_Kemner_(harvester_termites_&_allies)	/	11._Invasitermes_Miller,_1984	/	2._insitivus_(Hill),_1929
1._buttel-reepeni_Holmgren,_1914	Termitidae	Amitermitinae_Kemner_(harvester_termites_&_allies)	/	12._Labritermes_Holmgren,_1914	/	1._buttel-reepeni_Holmgren,_1914
2._emersoni_Krishna_&_Adams,_1982	Termitidae	Amitermitinae_Kemner_(harvester_termites_&_allies)	/	12._Labritermes_Holmgren,_1914	/	2._emersoni_Krishna_&_Adams,_1982
3._kistneri_Krishna_&_Adams,_1982	Termitidae	Amitermitinae_Kemner_(harvester_termites_&_allies)	/	12._Labritermes_Holmgren,_1914	/	3._kistneri_Krishna_&_Adams,_1982
1._acerbus_(Sjostedt)	Termitidae	Amitermitinae_Kemner_(harvester_termites_&_allies)	/	13._Microcerotermes_Silvestri	/	1._acerbus_(Sjostedt)
10._bequaertianus_(Sjostedt)	Termitidae	Amitermitinae_Kemner_(harvester_termites_&_allies)	/	13._Microcerotermes_Silvestri	/	10._bequaertianus_(Sjostedt)
100._repugnans_Hill	Termitidae	Amitermitinae_Kemner_(harvester_termites_&_allies)	/	13._Microcerotermes_Silvestri	/	100._repugnans_Hill
101._rhombinidus_Ping,_et_al.,_1985zr	Termitidae	Amitermitinae_Kemner_(harvester_termites_&_allies)	/	13._Microcerotermes_Silvestri	/	101._rhombinidus_Ping,_et_al.,_1985zr
102._sabahensis_Thapa,_1988zr	Termitidae	Amitermitinae_Kemner_(harvester_termites_&_allies)	/	13._Microcerotermes_Silvestri	/	102._sabahensis_Thapa,_1988zr
103._sakesarensis_Ahmad,_1955	Termitidae	Amitermitinae_Kemner_(harvester_termites_&_allies)	/	13._Microcerotermes_Silvestri	/	103._sakesarensis_Ahmad,_1955
104._sanctaeluciae_Fuller	Termitidae	Amitermitinae_Kemner_(harvester_termites_&_allies)	/	13._Microcerotermes_Silvestri	/	104._sanctaeluciae_Fuller
105._secernens_Schmitz	Termitidae	Amitermitinae_Kemner_(harvester_termites_&_allies)	/	13._Microcerotermes_Silvestri	/	105._secernens_Schmitz
106._septentrionalis_Light	Termitidae	Amitermitinae_Kemner_(harvester_termites_&_allies)	/	13._Microcerotermes_Silvestri	/	106._septentrionalis_Light
107._serratus_(Froggatt)	Termitidae	Amitermitinae_Kemner_(harvester_termites_&_allies)	/	13._Microcerotermes_Silvestri	/	107._serratus_(Froggatt)
108._serrula_(Desneux)	Termitidae	Amitermitinae_Kemner_(harvester_termites_&_allies)	/	13._Microcerotermes_Silvestri	/	108._serrula_(Desneux)
109._sikorae_(Wasmann)	Termitidae	Amitermitinae_Kemner_(harvester_termites_&_allies)	/	13._Microcerotermes_Silvestri	/	109._sikorae_(Wasmann)
11._biroi_(Desneux)	Termitidae	Amitermitinae_Kemner_(harvester_termites_&_allies)	/	13._Microcerotermes_Silvestri	/	11._biroi_(Desneux)
110._silvestrianus_Emerson	Termitidae	Amitermitinae_Kemner_(harvester_termites_&_allies)	/	13._Microcerotermes_Silvestri	/	110._silvestrianus_Emerson
111._solidus_Silvestri	Termitidae	Amitermitinae_Kemner_(harvester_termites_&_allies)	/	13._Microcerotermes_Silvestri	/	111._solidus_Silvestri
112._strunckii_(Sorensen)	Termitidae	Amitermitinae_Kemner_(harvester_termites_&_allies)	/	13._Microcerotermes_Silvestri	/	112._strunckii_(Sorensen)
113._subtilis_(Wasmann)	Termitidae	Amitermitinae_Kemner_(harvester_termites_&_allies)	/	13._Microcerotermes_Silvestri	/	113._subtilis_(Wasmann)
114._taylori_Hill	Termitidae	Amitermitinae_Kemner_(harvester_termites_&_allies)	/	13._Microcerotermes_Silvestri	/	114._taylori_Hill
115._tenuignathus_Holmgren	Termitidae	Amitermitinae_Kemner_(harvester_termites_&_allies)	/	13._Microcerotermes_Silvestri	/	115._tenuignathus_Holmgren
116._theobromae_(Desneux)	Termitidae	Amitermitinae_Kemner_(harvester_termites_&_allies)	/	13._Microcerotermes_Silvestri	/	116._theobromae_(Desneux)
117._thermarum_Fuller	Termitidae	Amitermitinae_Kemner_(harvester_termites_&_allies)	/	13._Microcerotermes_Silvestri	/	117._thermarum_Fuller
118._turkmenicus_Luppova,_1976zr	Termitidae	Amitermitinae_Kemner_(harvester_termites_&_allies)	/	13._Microcerotermes_Silvestri	/	118._turkmenicus_Luppova,_1976zr
119._turneri_(Froggatt)	Termitidae	Amitermitinae_Kemner_(harvester_termites_&_allies)	/	13._Microcerotermes_Silvestri	/	119._turneri_(Froggatt)
12._boreus_Hill	Termitidae	Amitermitinae_Kemner_(harvester_termites_&_allies)	/	13._Microcerotermes_Silvestri	/	12._boreus_Hill
120._uncatus_Krishna,_1965	Termitidae	Amitermitinae_Kemner_(harvester_termites_&_allies)	/	13._Microcerotermes_Silvestri	/	120._uncatus_Krishna,_1965
121._unidentatus_Cachan,_1949	Termitidae	Amitermitinae_Kemner_(harvester_termites_&_allies)	/	13._Microcerotermes_Silvestri	/	121._unidentatus_Cachan,_1949
122._zuluensis_Holmgren	Termitidae	Amitermitinae_Kemner_(harvester_termites_&_allies)	/	13._Microcerotermes_Silvestri	/	122._zuluensis_Holmgren
123._zuluoides_Fuller	Termitidae	Amitermitinae_Kemner_(harvester_termites_&_allies)	/	13._Microcerotermes_Silvestri	/	123._zuluoides_Fuller
13._bouvieri_(Desneux)	Termitidae	Amitermitinae_Kemner_(harvester_termites_&_allies)	/	13._Microcerotermes_Silvestri	/	13._bouvieri_(Desneux)
14._brachygnathus_Silvestri	Termitidae	Amitermitinae_Kemner_(harvester_termites_&_allies)	/	13._Microcerotermes_Silvestri	/	14._brachygnathus_Silvestri
15._buettikeri_Chhotani,_1979zr	Termitidae	Amitermitinae_Kemner_(harvester_termites_&_allies)	/	13._Microcerotermes_Silvestri	/	15._buettikeri_Chhotani,_1979zr
16._bugnioni_Holmgren	Termitidae	Amitermitinae_Kemner_(harvester_termites_&_allies)	/	13._Microcerotermes_Silvestri	/	16._bugnioni_Holmgren
17._cameroni_Snyder	Termitidae	Amitermitinae_Kemner_(harvester_termites_&_allies)	/	13._Microcerotermes_Silvestri	/	17._cameroni_Snyder
18._cavus_Hill	Termitidae	Amitermitinae_Kemner_(harvester_termites_&_allies)	/	13._Microcerotermes_Silvestri	/	18._cavus_Hill
19._celebensis_Kemner	Termitidae	Amitermitinae_Kemner_(harvester_termites_&_allies)	/	13._Microcerotermes_Silvestri	/	19._celebensis_Kemner
2._algoasinensis_Fuller	Termitidae	Amitermitinae_Kemner_(harvester_termites_&_allies)	/	13._Microcerotermes_Silvestri	/	2._algoasinensis_Fuller
20._chaudhryi_Akhtar,_1974	Termitidae	Amitermitinae_Kemner_(harvester_termites_&_allies)	/	13._Microcerotermes_Silvestri	/	20._chaudhryi_Akhtar,_1974
21._collinsi_Fuller	Termitidae	Amitermitinae_Kemner_(harvester_termites_&_allies)	/	13._Microcerotermes_Silvestri	/	21._collinsi_Fuller
22._crassus_Snyder	Termitidae	Amitermitinae_Kemner_(harvester_termites_&_allies)	/	13._Microcerotermes_Silvestri	/	22._crassus_Snyder
23._cylindriceps_Wasmann	Termitidae	Amitermitinae_Kemner_(harvester_termites_&_allies)	/	13._Microcerotermes_Silvestri	/	23._cylindriceps_Wasmann
24._dammerman_Roonwal_&_Maiti,_1966zr	Termitidae	Amitermitinae_Kemner_(harvester_termites_&_allies)	/	13._Microcerotermes_Silvestri	/	24._dammerman_Roonwal_&_Maiti,_1966zr
25._danieli_Roonwal_&_Bose,_1970	Termitidae	Amitermitinae_Kemner_(harvester_termites_&_allies)	/	13._Microcerotermes_Silvestri	/	25._danieli_Roonwal_&_Bose,_1970
26._debilicornis_Holmgren	Termitidae	Amitermitinae_Kemner_(harvester_termites_&_allies)	/	13._Microcerotermes_Silvestri	/	26._debilicornis_Holmgren
27._depokensis_Kemner	Termitidae	Amitermitinae_Kemner_(harvester_termites_&_allies)	/	13._Microcerotermes_Silvestri	/	27._depokensis_Kemner
28._distans_(Haviland)	Termitidae	Amitermitinae_Kemner_(harvester_termites_&_allies)	/	13._Microcerotermes_Silvestri	/	28._distans_(Haviland)
29._distinctus_Silvestri	Termitidae	Amitermitinae_Kemner_(harvester_termites_&_allies)	/	13._Microcerotermes_Silvestri	/	29._distinctus_Silvestri
3._amboinensis_Kemner2	Termitidae	Amitermitinae_Kemner_(harvester_termites_&_allies)	/	13._Microcerotermes_Silvestri	/	3._amboinensis_Kemner2
30._diversus_Silvestri	Termitidae	Amitermitinae_Kemner_(harvester_termites_&_allies)	/	13._Microcerotermes_Silvestri	/	30._diversus_Silvestri
31._dolichocephalicus_Gao_et_al,_1993zr	Termitidae	Amitermitinae_Kemner_(harvester_termites_&_allies)	/	13._Microcerotermes_Silvestri	/	31._dolichocephalicus_Gao_et_al,_1993zr
32._dolichognathus_Silvestri	Termitidae	Amitermitinae_Kemner_(harvester_termites_&_allies)	/	13._Microcerotermes_Silvestri	/	32._dolichognathus_Silvestri
33._dubius_author?_(removed_from_snyon._with_distans,_Tho,_1982zr)	Termitidae	Amitermitinae_Kemner_(harvester_termites_&_allies)	/	13._Microcerotermes_Silvestri	/	33._dubius_author?_(removed_from_snyon._with_distans,_Tho,_1982zr)
34._dumisae_Fuller	Termitidae	Amitermitinae_Kemner_(harvester_termites_&_allies)	/	13._Microcerotermes_Silvestri	/	34._dumisae_Fuller
35._durbanensis_Fuller	Termitidae	Amitermitinae_Kemner_(harvester_termites_&_allies)	/	13._Microcerotermes_Silvestri	/	35._durbanensis_Fuller
36._edentatus_Wasmann	Termitidae	Amitermitinae_Kemner_(harvester_termites_&_allies)	/	13._Microcerotermes_Silvestri	/	36._edentatus_Wasmann
37._elegans_Sjostedt	Termitidae	Amitermitinae_Kemner_(harvester_termites_&_allies)	/	13._Microcerotermes_Silvestri	/	37._elegans_Sjostedt
38._eugnathus_Silvestri	Termitidae	Amitermitinae_Kemner_(harvester_termites_&_allies)	/	13._Microcerotermes_Silvestri	/	38._eugnathus_Silvestri
39._exiguus_(Hagen)	Termitidae	Amitermitinae_Kemner_(harvester_termites_&_allies)	/	13._Microcerotermes_Silvestri	/	39._exiguus_(Hagen)
4._annandalei_Silvestri	Termitidae	Amitermitinae_Kemner_(harvester_termites_&_allies)	/	13._Microcerotermes_Silvestri	/	4._annandalei_Silvestri
40._fletcheri_Holmgren,_K._&_N.	Termitidae	Amitermitinae_Kemner_(harvester_termites_&_allies)	/	13._Microcerotermes_Silvestri	/	40._fletcheri_Holmgren,_K._&_N.
41._fuscotibialis_(Sjostedt)	Termitidae	Amitermitinae_Kemner_(harvester_termites_&_allies)	/	13._Microcerotermes_Silvestri	/	41._fuscotibialis_(Sjostedt)
42._gabrielis_Weidner,_1955	Termitidae	Amitermitinae_Kemner_(harvester_termites_&_allies)	/	13._Microcerotermes_Silvestri	/	42._gabrielis_Weidner,_1955
43._ganeshi_Bose_1984	Termitidae	Amitermitinae_Kemner_(harvester_termites_&_allies)	/	13._Microcerotermes_Silvestri	/	43._ganeshi_Bose_1984
44._gracilis_Light	Termitidae	Amitermitinae_Kemner_(harvester_termites_&_allies)	/	13._Microcerotermes_Silvestri	/	44._gracilis_Light
45._greeni_(Holmgren)	Termitidae	Amitermitinae_Kemner_(harvester_termites_&_allies)	/	13._Microcerotermes_Silvestri	/	45._greeni_(Holmgren)
46._hamatus_(Holmgren)	Termitidae	Amitermitinae_Kemner_(harvester_termites_&_allies)	/	13._Microcerotermes_Silvestri	/	46._hamatus_(Holmgren)
47._havilandi_Holmgren	Termitidae	Amitermitinae_Kemner_(harvester_termites_&_allies)	/	13._Microcerotermes_Silvestri	/	47._havilandi_Holmgren
48._heimi_Wasmann	Termitidae	Amitermitinae_Kemner_(harvester_termites_&_allies)	/	13._Microcerotermes_Silvestri	/	48._heimi_Wasmann
49._hypaenicus_Fuller	Termitidae	Amitermitinae_Kemner_(harvester_termites_&_allies)	/	13._Microcerotermes_Silvestri	/	49._hypaenicus_Fuller
5._apricitatis_Fuller	Termitidae	Amitermitinae_Kemner_(harvester_termites_&_allies)	/	13._Microcerotermes_Silvestri	/	5._apricitatis_Fuller
50._ilalazonatus_Fuller	Termitidae	Amitermitinae_Kemner_(harvester_termites_&_allies)	/	13._Microcerotermes_Silvestri	/	50._ilalazonatus_Fuller
51._implacidus_Hill	Termitidae	Amitermitinae_Kemner_(harvester_termites_&_allies)	/	13._Microcerotermes_Silvestri	/	51._implacidus_Hill
52._indistinctus_Mathews,_1977	Termitidae	Amitermitinae_Kemner_(harvester_termites_&_allies)	/	13._Microcerotermes_Silvestri	/	52._indistinctus_Mathews,_1977
53._kudremukhae_Chhotani_1997	Termitidae	Amitermitinae_Kemner_(harvester_termites_&_allies)	/	13._Microcerotermes_Silvestri	/	53._kudremukhae_Chhotani_1997
54._kwazulu_Fuller	Termitidae	Amitermitinae_Kemner_(harvester_termites_&_allies)	/	13._Microcerotermes_Silvestri	/	54._kwazulu_Fuller
55._labioangulatus_Sen-Sarma,_et_al.,_1979zr	Termitidae	Amitermitinae_Kemner_(harvester_termites_&_allies)	/	13._Microcerotermes_Silvestri	/	55._labioangulatus_Sen-Sarma,_et_al.,_1979zr
56._lahorensis_Akhtar,_1974	Termitidae	Amitermitinae_Kemner_(harvester_termites_&_allies)	/	13._Microcerotermes_Silvestri	/	56._lahorensis_Akhtar,_1974
57._lateralis_(Walker)	Termitidae	Amitermitinae_Kemner_(harvester_termites_&_allies)	/	13._Microcerotermes_Silvestri	/	57._lateralis_(Walker)
58._laticeps_Holmgren	Termitidae	Amitermitinae_Kemner_(harvester_termites_&_allies)	/	13._Microcerotermes_Silvestri	/	58._laticeps_Holmgren
59._laxmi_Roonwal_&_Bose,_1964	Termitidae	Amitermitinae_Kemner_(harvester_termites_&_allies)	/	13._Microcerotermes_Silvestri	/	59._laxmi_Roonwal_&_Bose,_1964
6._arboreus_Emerson	Termitidae	Amitermitinae_Kemner_(harvester_termites_&_allies)	/	13._Microcerotermes_Silvestri	/	6._arboreus_Emerson
60._leai_Hill	Termitidae	Amitermitinae_Kemner_(harvester_termites_&_allies)	/	13._Microcerotermes_Silvestri	/	60._leai_Hill
61._limpopoensis_Fuller	Termitidae	Amitermitinae_Kemner_(harvester_termites_&_allies)	/	13._Microcerotermes_Silvestri	/	61._limpopoensis_Fuller
62._longiceps_Cachan,_1949	Termitidae	Amitermitinae_Kemner_(harvester_termites_&_allies)	/	13._Microcerotermes_Silvestri	/	62._longiceps_Cachan,_1949
63._longignathus_Ahmad,1955	Termitidae	Amitermitinae_Kemner_(harvester_termites_&_allies)	/	13._Microcerotermes_Silvestri	/	63._longignathus_Ahmad,1955
64._longimalatus_Sjostedt	Termitidae	Amitermitinae_Kemner_(harvester_termites_&_allies)	/	13._Microcerotermes_Silvestri	/	64._longimalatus_Sjostedt
65._los-banosensis_Oshima	Termitidae	Amitermitinae_Kemner_(harvester_termites_&_allies)	/	13._Microcerotermes_Silvestri	/	65._los-banosensis_Oshima
66._macacoensis_Sjostedt	Termitidae	Amitermitinae_Kemner_(harvester_termites_&_allies)	/	13._Microcerotermes_Silvestri	/	66._macacoensis_Sjostedt
67._madurae_Kemner	Termitidae	Amitermitinae_Kemner_(harvester_termites_&_allies)	/	13._Microcerotermes_Silvestri	/	67._madurae_Kemner
68._maliki_Akhtar,_1974	Termitidae	Amitermitinae_Kemner_(harvester_termites_&_allies)	/	13._Microcerotermes_Silvestri	/	68._maliki_Akhtar,_1974
69._malmesburyi_Fuller	Termitidae	Amitermitinae_Kemner_(harvester_termites_&_allies)	/	13._Microcerotermes_Silvestri	/	69._malmesburyi_Fuller
7._baluchistanicus_Ahmad,_1955	Termitidae	Amitermitinae_Kemner_(harvester_termites_&_allies)	/	13._Microcerotermes_Silvestri	/	7._baluchistanicus_Ahmad,_1955
70._manjikuli_Sen-Sarma,_1966zr	Termitidae	Amitermitinae_Kemner_(harvester_termites_&_allies)	/	13._Microcerotermes_Silvestri	/	70._manjikuli_Sen-Sarma,_1966zr
71._marilimbus_Ping_&_Xu,_1984	Termitidae	Amitermitinae_Kemner_(harvester_termites_&_allies)	/	13._Microcerotermes_Silvestri	/	71._marilimbus_Ping_&_Xu,_1984
72._masaiaticus_Harris,_1954	Termitidae	Amitermitinae_Kemner_(harvester_termites_&_allies)	/	13._Microcerotermes_Silvestri	/	72._masaiaticus_Harris,_1954
73._minor_Holmgren_(new_stat._Prashad_et_al.,_1966zr)	Termitidae	Amitermitinae_Kemner_(harvester_termites_&_allies)	/	13._Microcerotermes_Silvestri	/	73._minor_Holmgren_(new_stat._Prashad_et_al.,_1966zr)
74._minutus_Ahmad,_1967	Termitidae	Amitermitinae_Kemner_(harvester_termites_&_allies)	/	13._Microcerotermes_Silvestri	/	74._minutus_Ahmad,_1967
75._mzilikazi_Fuller	Termitidae	Amitermitinae_Kemner_(harvester_termites_&_allies)	/	13._Microcerotermes_Silvestri	/	75._mzilikazi_Fuller
76._nanulus_Sjostedt	Termitidae	Amitermitinae_Kemner_(harvester_termites_&_allies)	/	13._Microcerotermes_Silvestri	/	76._nanulus_Sjostedt
77._nanus_(Hill)	Termitidae	Amitermitinae_Kemner_(harvester_termites_&_allies)	/	13._Microcerotermes_Silvestri	/	77._nanus_(Hill)
78._nemoralis_Harris,_1954	Termitidae	Amitermitinae_Kemner_(harvester_termites_&_allies)	/	13._Microcerotermes_Silvestri	/	78._nemoralis_Harris,_1954
79._nervosus_Hill	Termitidae	Amitermitinae_Kemner_(harvester_termites_&_allies)	/	13._Microcerotermes_Silvestri	/	79._nervosus_Hill
8._barbertoni_Fuller	Termitidae	Amitermitinae_Kemner_(harvester_termites_&_allies)	/	13._Microcerotermes_Silvestri	/	8._barbertoni_Fuller
80._newmani_Hill	Termitidae	Amitermitinae_Kemner_(harvester_termites_&_allies)	/	13._Microcerotermes_Silvestri	/	80._newmani_Hill
81._nicobarensis_Roonwal_&_Bose,_1970	Termitidae	Amitermitinae_Kemner_(harvester_termites_&_allies)	/	13._Microcerotermes_Silvestri	/	81._nicobarensis_Roonwal_&_Bose,_1970
82._novae-caledoniae_Holmgren,_N._&_K.	Termitidae	Amitermitinae_Kemner_(harvester_termites_&_allies)	/	13._Microcerotermes_Silvestri	/	82._novae-caledoniae_Holmgren,_N._&_K.
83._palaearcticus_(Sjostedt)	Termitidae	Amitermitinae_Kemner_(harvester_termites_&_allies)	/	13._Microcerotermes_Silvestri	/	83._palaearcticus_(Sjostedt)
84._pakistanicus_Akhtar,_1974	Termitidae	Amitermitinae_Kemner_(harvester_termites_&_allies)	/	13._Microcerotermes_Silvestri	/	84._pakistanicus_Akhtar,_1974
85._palestinensis_Spaeth,_1964	Termitidae	Amitermitinae_Kemner_(harvester_termites_&_allies)	/	13._Microcerotermes_Silvestri	/	85._palestinensis_Spaeth,_1964
86._papuanus_Holmgren	Termitidae	Amitermitinae_Kemner_(harvester_termites_&_allies)	/	13._Microcerotermes_Silvestri	/	86._papuanus_Holmgren
87._paracelebensis_Ahmad,_1967zr	Termitidae	Amitermitinae_Kemner_(harvester_termites_&_allies)	/	13._Microcerotermes_Silvestri	/	87._paracelebensis_Ahmad,_1967zr
88._parvulus_(Sjostedt)	Termitidae	Amitermitinae_Kemner_(harvester_termites_&_allies)	/	13._Microcerotermes_Silvestri	/	88._parvulus_(Sjostedt)
89._parvus_(Haviland)	Termitidae	Amitermitinae_Kemner_(harvester_termites_&_allies)	/	13._Microcerotermes_Silvestri	/	89._parvus_(Haviland)
9._beesoni_Snyder	Termitidae	Amitermitinae_Kemner_(harvester_termites_&_allies)	/	13._Microcerotermes_Silvestri	/	9._beesoni_Snyder
90._periminutus_Ping_&_Xu_1984	Termitidae	Amitermitinae_Kemner_(harvester_termites_&_allies)	/	13._Microcerotermes_Silvestri	/	90._periminutus_Ping_&_Xu_1984
91._philippinensis_Ahmad	Termitidae	Amitermitinae_Kemner_(harvester_termites_&_allies)	/	13._Microcerotermes_Silvestri	/	91._philippinensis_Ahmad
92._pondweniensis_Fuller	Termitidae	Amitermitinae_Kemner_(harvester_termites_&_allies)	/	13._Microcerotermes_Silvestri	/	92._pondweniensis_Fuller
93._prochampioni_Akhtar,_1974	Termitidae	Amitermitinae_Kemner_(harvester_termites_&_allies)	/	13._Microcerotermes_Silvestri	/	93._prochampioni_Akhtar,_1974
94._progrediens_Silvestri	Termitidae	Amitermitinae_Kemner_(harvester_termites_&_allies)	/	13._Microcerotermes_Silvestri	/	94._progrediens_Silvestri
95._propinquus_Wasmann	Termitidae	Amitermitinae_Kemner_(harvester_termites_&_allies)	/	13._Microcerotermes_Silvestri	/	95._propinquus_Wasmann
96._psammophilus_Fuller	Termitidae	Amitermitinae_Kemner_(harvester_termites_&_allies)	/	13._Microcerotermes_Silvestri	/	96._psammophilus_Fuller
97._raja_Roonwal_&_Bose,_1964	Termitidae	Amitermitinae_Kemner_(harvester_termites_&_allies)	/	13._Microcerotermes_Silvestri	/	97._raja_Roonwal_&_Bose,_1964
98._rambanensis_Chatterjee_&_Thakur,_1965zr	Termitidae	Amitermitinae_Kemner_(harvester_termites_&_allies)	/	13._Microcerotermes_Silvestri	/	98._rambanensis_Chatterjee_&_Thakur,_1965zr
99._remotus_Ping_&_Xu_1984	Termitidae	Amitermitinae_Kemner_(harvester_termites_&_allies)	/	13._Microcerotermes_Silvestri	/	99._remotus_Ping_&_Xu_1984
1._emersoni_Ahmad,_1976zr	Termitidae	Amitermitinae_Kemner_(harvester_termites_&_allies)	/	14._Orientotermes_Ahmad,_1976zr	/	1._emersoni_Ahmad,_1976zr
1._hosei_(Desneux)	Termitidae	Amitermitinae_Kemner_(harvester_termites_&_allies)	/	15._Prohamitermes_Holmgren	/	1._hosei_(Desneux)
2._mirabilis_(Haviland)	Termitidae	Amitermitinae_Kemner_(harvester_termites_&_allies)	/	15._Prohamitermes_Holmgren	/	2._mirabilis_(Haviland)
1._khmerensis_Noirot,_1968zr	Termitidae	Amitermitinae_Kemner_(harvester_termites_&_allies)	/	16._Pseudhamitermes_Noirot,_1968zr	/	1._khmerensis_Noirot,_1968zr
1._alboniger_(Wasmann)	Termitidae	Amitermitinae_Kemner_(harvester_termites_&_allies)	/	17._Pseudomicrotermes_Holmgren	/	1._alboniger_(Wasmann)
1._brevicorniger_(Silvestri)	Termitidae	Amitermitinae_Kemner_(harvester_termites_&_allies)	/	18._Synhamitermes_Holmgren	/	1._brevicorniger_(Silvestri)
2._ceylonicus_(Holmgren)	Termitidae	Amitermitinae_Kemner_(harvester_termites_&_allies)	/	18._Synhamitermes_Holmgren	/	2._ceylonicus_(Holmgren)
3._colombensis_Roonwal_&_Sen-Sarma,_1960	Termitidae	Amitermitinae_Kemner_(harvester_termites_&_allies)	/	18._Synhamitermes_Holmgren	/	3._colombensis_Roonwal_&_Sen-Sarma,_1960
4._quadriceps_(Wasmann)	Termitidae	Amitermitinae_Kemner_(harvester_termites_&_allies)	/	18._Synhamitermes_Holmgren	/	4._quadriceps_(Wasmann)
1._abruptus_Gay,_1968	Termitidae	Amitermitinae_Kemner_(harvester_termites_&_allies)	/	2._Amitermes_Silvestri	/	1._abruptus_Gay,_1968
10._arcuatus_Gay,_1968	Termitidae	Amitermitinae_Kemner_(harvester_termites_&_allies)	/	2._Amitermes_Silvestri	/	10._arcuatus_Gay,_1968
100._viriosus_Gay,_1968zr	Termitidae	Amitermitinae_Kemner_(harvester_termites_&_allies)	/	2._Amitermes_Silvestri	/	100._viriosus_Gay,_1968zr
101._vitiosus_(Hill)	Termitidae	Amitermitinae_Kemner_(harvester_termites_&_allies)	/	2._Amitermes_Silvestri	/	101._vitiosus_(Hill)
102._westraliensis_(Hill)	Termitidae	Amitermitinae_Kemner_(harvester_termites_&_allies)	/	2._Amitermes_Silvestri	/	102._westraliensis_(Hill)
103._wheeleri_(Desneux)	Termitidae	Amitermitinae_Kemner_(harvester_termites_&_allies)	/	2._Amitermes_Silvestri	/	103._wheeleri_(Desneux)
104._xylophagus_(Hill)	Termitidae	Amitermitinae_Kemner_(harvester_termites_&_allies)	/	2._Amitermes_Silvestri	/	104._xylophagus_(Hill)
11._baluchistanicus_Akhtar,_1974	Termitidae	Amitermitinae_Kemner_(harvester_termites_&_allies)	/	2._Amitermes_Silvestri	/	11._baluchistanicus_Akhtar,_1974
12._beaumonti_Banks	Termitidae	Amitermitinae_Kemner_(harvester_termites_&_allies)	/	2._Amitermes_Silvestri	/	12._beaumonti_Banks
13._bechuana_Fuller	Termitidae	Amitermitinae_Kemner_(harvester_termites_&_allies)	/	2._Amitermes_Silvestri	/	13._bechuana_Fuller
14._belli_(Desneux,_1906)	Termitidae	Amitermitinae_Kemner_(harvester_termites_&_allies)	/	2._Amitermes_Silvestri	/	14._belli_(Desneux,_1906)
15._boreus_Gay,_1968	Termitidae	Amitermitinae_Kemner_(harvester_termites_&_allies)	/	2._Amitermes_Silvestri	/	15._boreus_Gay,_1968
16._braunsi_Fuller	Termitidae	Amitermitinae_Kemner_(harvester_termites_&_allies)	/	2._Amitermes_Silvestri	/	16._braunsi_Fuller
17._calabyi_Gay,_1968	Termitidae	Amitermitinae_Kemner_(harvester_termites_&_allies)	/	2._Amitermes_Silvestri	/	17._calabyi_Gay,_1968
18._capito_(Hill)	Termitidae	Amitermitinae_Kemner_(harvester_termites_&_allies)	/	2._Amitermes_Silvestri	/	18._capito_(Hill)
19._coachellae_Light	Termitidae	Amitermitinae_Kemner_(harvester_termites_&_allies)	/	2._Amitermes_Silvestri	/	19._coachellae_Light
2._accinctus_Gay,_1968	Termitidae	Amitermitinae_Kemner_(harvester_termites_&_allies)	/	2._Amitermes_Silvestri	/	2._accinctus_Gay,_1968
20._colonus_(Hill)	Termitidae	Amitermitinae_Kemner_(harvester_termites_&_allies)	/	2._Amitermes_Silvestri	/	20._colonus_(Hill)
21._conformis_Gay,_1968	Termitidae	Amitermitinae_Kemner_(harvester_termites_&_allies)	/	2._Amitermes_Silvestri	/	21._conformis_Gay,_1968
22._corpulentus_Al_Alawy,_1990	Termitidae	Amitermitinae_Kemner_(harvester_termites_&_allies)	/	2._Amitermes_Silvestri	/	22._corpulentus_Al_Alawy,_1990
23._cryptodon_Light	Termitidae	Amitermitinae_Kemner_(harvester_termites_&_allies)	/	2._Amitermes_Silvestri	/	23._cryptodon_Light
24._darwini_(Hill)	Termitidae	Amitermitinae_Kemner_(harvester_termites_&_allies)	/	2._Amitermes_Silvestri	/	24._darwini_(Hill)
25._dentatus_(Haviland)	Termitidae	Amitermitinae_Kemner_(harvester_termites_&_allies)	/	2._Amitermes_Silvestri	/	25._dentatus_(Haviland)
26._dentosus_Hill	Termitidae	Amitermitinae_Kemner_(harvester_termites_&_allies)	/	2._Amitermes_Silvestri	/	26._dentosus_Hill
27._deplanatus_Gay,_1968	Termitidae	Amitermitinae_Kemner_(harvester_termites_&_allies)	/	2._Amitermes_Silvestri	/	27._deplanatus_Gay,_1968
28._desertorum_(Desneux,_1902)	Termitidae	Amitermitinae_Kemner_(harvester_termites_&_allies)	/	2._Amitermes_Silvestri	/	28._desertorum_(Desneux,_1902)
29._emersoni_Light	Termitidae	Amitermitinae_Kemner_(harvester_termites_&_allies)	/	2._Amitermes_Silvestri	/	29._emersoni_Light
3._acinacifer_Sands,1959	Termitidae	Amitermitinae_Kemner_(harvester_termites_&_allies)	/	2._Amitermes_Silvestri	/	3._acinacifer_Sands,1959
30._ensifer_Light	Termitidae	Amitermitinae_Kemner_(harvester_termites_&_allies)	/	2._Amitermes_Silvestri	/	30._ensifer_Light
31._eucalypti_(Hill)	Termitidae	Amitermitinae_Kemner_(harvester_termites_&_allies)	/	2._Amitermes_Silvestri	/	31._eucalypti_(Hill)
32._evuncifer_Silvestri,_1912	Termitidae	Amitermitinae_Kemner_(harvester_termites_&_allies)	/	2._Amitermes_Silvestri	/	32._evuncifer_Silvestri,_1912
33._excellens_Silvestri	Termitidae	Amitermitinae_Kemner_(harvester_termites_&_allies)	/	2._Amitermes_Silvestri	/	33._excellens_Silvestri
34._exilis_(Hill)	Termitidae	Amitermitinae_Kemner_(harvester_termites_&_allies)	/	2._Amitermes_Silvestri	/	34._exilis_(Hill)
35._falcatus_Gay,_1968	Termitidae	Amitermitinae_Kemner_(harvester_termites_&_allies)	/	2._Amitermes_Silvestri	/	35._falcatus_Gay,_1968
36._firmus_Gay,_1968	Termitidae	Amitermitinae_Kemner_(harvester_termites_&_allies)	/	2._Amitermes_Silvestri	/	36._firmus_Gay,_1968
37._floridensis_Scheffrahn,_1989	Termitidae	Amitermitinae_Kemner_(harvester_termites_&_allies)	/	2._Amitermes_Silvestri	/	37._floridensis_Scheffrahn,_1989
38._foreli_Wasmann	Termitidae	Amitermitinae_Kemner_(harvester_termites_&_allies)	/	2._Amitermes_Silvestri	/	38._foreli_Wasmann
39._gallagheri_Chhotani,_1988	Termitidae	Amitermitinae_Kemner_(harvester_termites_&_allies)	/	2._Amitermes_Silvestri	/	39._gallagheri_Chhotani,_1988
4._aduncus_Gay,_1968	Termitidae	Amitermitinae_Kemner_(harvester_termites_&_allies)	/	2._Amitermes_Silvestri	/	4._aduncus_Gay,_1968
40._germanus_(Hill)	Termitidae	Amitermitinae_Kemner_(harvester_termites_&_allies)	/	2._Amitermes_Silvestri	/	40._germanus_(Hill)
41._gracilis_Gay,_1968	Termitidae	Amitermitinae_Kemner_(harvester_termites_&_allies)	/	2._Amitermes_Silvestri	/	41._gracilis_Gay,_1968
42._guineensis_Sands,_1992	Termitidae	Amitermitinae_Kemner_(harvester_termites_&_allies)	/	2._Amitermes_Silvestri	/	42._guineensis_Sands,_1992
43._hartmeyeri_(Silvestri)	Termitidae	Amitermitinae_Kemner_(harvester_termites_&_allies)	/	2._Amitermes_Silvestri	/	43._hartmeyeri_(Silvestri)
44._hastatus_(Haviland,_1898)	Termitidae	Amitermitinae_Kemner_(harvester_termites_&_allies)	/	2._Amitermes_Silvestri	/	44._hastatus_(Haviland,_1898)
45._herbertensis_(Mjoberg)	Termitidae	Amitermitinae_Kemner_(harvester_termites_&_allies)	/	2._Amitermes_Silvestri	/	45._herbertensis_(Mjoberg)
46._heterognathus_Silvestri	Termitidae	Amitermitinae_Kemner_(harvester_termites_&_allies)	/	2._Amitermes_Silvestri	/	46._heterognathus_Silvestri
47._importunus_Sands,_1959	Termitidae	Amitermitinae_Kemner_(harvester_termites_&_allies)	/	2._Amitermes_Silvestri	/	47._importunus_Sands,_1959
48._innoxius_Gay,_1968	Termitidae	Amitermitinae_Kemner_(harvester_termites_&_allies)	/	2._Amitermes_Silvestri	/	48._innoxius_Gay,_1968
49._inopus_Gay,_1968	Termitidae	Amitermitinae_Kemner_(harvester_termites_&_allies)	/	2._Amitermes_Silvestri	/	49._inopus_Gay,_1968
5._agrilus_Gay,_1968	Termitidae	Amitermitinae_Kemner_(harvester_termites_&_allies)	/	2._Amitermes_Silvestri	/	5._agrilus_Gay,_1968
50._insolitus_Gay,_1968	Termitidae	Amitermitinae_Kemner_(harvester_termites_&_allies)	/	2._Amitermes_Silvestri	/	50._insolitus_Gay,_1968
51._inspissatus_Gay,_1968	Termitidae	Amitermitinae_Kemner_(harvester_termites_&_allies)	/	2._Amitermes_Silvestri	/	51._inspissatus_Gay,_1968
52._lanceolatus_Gay,_1968	Termitidae	Amitermitinae_Kemner_(harvester_termites_&_allies)	/	2._Amitermes_Silvestri	/	52._lanceolatus_Gay,_1968
53._latidens_(Mjoberg)	Termitidae	Amitermitinae_Kemner_(harvester_termites_&_allies)	/	2._Amitermes_Silvestri	/	53._latidens_(Mjoberg)
54._lativentris_(Mjoberg)	Termitidae	Amitermitinae_Kemner_(harvester_termites_&_allies)	/	2._Amitermes_Silvestri	/	54._lativentris_(Mjoberg)
55._laurensis_(Mjoberg)	Termitidae	Amitermitinae_Kemner_(harvester_termites_&_allies)	/	2._Amitermes_Silvestri	/	55._laurensis_(Mjoberg)
56._leptognathus_Gay,_1968	Termitidae	Amitermitinae_Kemner_(harvester_termites_&_allies)	/	2._Amitermes_Silvestri	/	56._leptognathus_Gay,_1968
57._longignathus_Ahmad,_1967zr	Termitidae	Amitermitinae_Kemner_(harvester_termites_&_allies)	/	2._Amitermes_Silvestri	/	57._longignathus_Ahmad,_1967zr
58._l�nnbergianus_(Sjostedt,_1911)	Termitidae	Amitermitinae_Kemner_(harvester_termites_&_allies)	/	2._Amitermes_Silvestri	/	58._l�nnbergianus_(Sjostedt,_1911)
59._meridionalis_(Froggatt)	Termitidae	Amitermitinae_Kemner_(harvester_termites_&_allies)	/	2._Amitermes_Silvestri	/	59._meridionalis_(Froggatt)
6._amicki_Sceffrahn_1998	Termitidae	Amitermitinae_Kemner_(harvester_termites_&_allies)	/	2._Amitermes_Silvestri	/	6._amicki_Sceffrahn_1998
60._messinae_Fuller,_1922	Termitidae	Amitermitinae_Kemner_(harvester_termites_&_allies)	/	2._Amitermes_Silvestri	/	60._messinae_Fuller,_1922
61._minimus_Light	Termitidae	Amitermitinae_Kemner_(harvester_termites_&_allies)	/	2._Amitermes_Silvestri	/	61._minimus_Light
62._mitchelli_Sands,_1992	Termitidae	Amitermitinae_Kemner_(harvester_termites_&_allies)	/	2._Amitermes_Silvestri	/	62._mitchelli_Sands,_1992
63._modicus_(Hill)	Termitidae	Amitermitinae_Kemner_(harvester_termites_&_allies)	/	2._Amitermes_Silvestri	/	63._modicus_(Hill)
64._neogermanus_(Hill)	Termitidae	Amitermitinae_Kemner_(harvester_termites_&_allies)	/	2._Amitermes_Silvestri	/	64._neogermanus_(Hill)
65._obeuntis_Silvestri	Termitidae	Amitermitinae_Kemner_(harvester_termites_&_allies)	/	2._Amitermes_Silvestri	/	65._obeuntis_Silvestri
66._obtusidens_(Mjoberg)	Termitidae	Amitermitinae_Kemner_(harvester_termites_&_allies)	/	2._Amitermes_Silvestri	/	66._obtusidens_(Mjoberg)
67._pallidiceps_Gay	Termitidae	Amitermitinae_Kemner_(harvester_termites_&_allies)	/	2._Amitermes_Silvestri	/	67._pallidiceps_Gay
68._pallidus_Light	Termitidae	Amitermitinae_Kemner_(harvester_termites_&_allies)	/	2._Amitermes_Silvestri	/	68._pallidus_Light
69._pandus_Gay,_1968	Termitidae	Amitermitinae_Kemner_(harvester_termites_&_allies)	/	2._Amitermes_Silvestri	/	69._pandus_Gay,_1968
7._amifer_Silvestri	Termitidae	Amitermitinae_Kemner_(harvester_termites_&_allies)	/	2._Amitermes_Silvestri	/	7._amifer_Silvestri
70._papuanus_Roisin_1989	Termitidae	Amitermitinae_Kemner_(harvester_termites_&_allies)	/	2._Amitermes_Silvestri	/	70._papuanus_Roisin_1989
71._paradentatus_Ahmad,_1955	Termitidae	Amitermitinae_Kemner_(harvester_termites_&_allies)	/	2._Amitermes_Silvestri	/	71._paradentatus_Ahmad,_1955
72._parallelus_Gay,_1968	Termitidae	Amitermitinae_Kemner_(harvester_termites_&_allies)	/	2._Amitermes_Silvestri	/	72._parallelus_Gay,_1968
73._parvidens_Gay,_1968	Termitidae	Amitermitinae_Kemner_(harvester_termites_&_allies)	/	2._Amitermes_Silvestri	/	73._parvidens_Gay,_1968
74._parvulus_Light	Termitidae	Amitermitinae_Kemner_(harvester_termites_&_allies)	/	2._Amitermes_Silvestri	/	74._parvulus_Light
75._parvus_(Hill)	Termitidae	Amitermitinae_Kemner_(harvester_termites_&_allies)	/	2._Amitermes_Silvestri	/	75._parvus_(Hill)
76._paucinervius_(Silvestri)	Termitidae	Amitermitinae_Kemner_(harvester_termites_&_allies)	/	2._Amitermes_Silvestri	/	76._paucinervius_(Silvestri)
77._pavidus_(Hill)	Termitidae	Amitermitinae_Kemner_(harvester_termites_&_allies)	/	2._Amitermes_Silvestri	/	77._pavidus_(Hill)
78._perarmatus_(Silvestri)	Termitidae	Amitermitinae_Kemner_(harvester_termites_&_allies)	/	2._Amitermes_Silvestri	/	78._perarmatus_(Silvestri)
79._perelegans_(Hill)	Termitidae	Amitermitinae_Kemner_(harvester_termites_&_allies)	/	2._Amitermes_Silvestri	/	79._perelegans_(Hill)
8._aporema,_Constantino,_1994zr	Termitidae	Amitermitinae_Kemner_(harvester_termites_&_allies)	/	2._Amitermes_Silvestri	/	8._aporema,_Constantino,_1994zr
80._perryi_Gay,_1968	Termitidae	Amitermitinae_Kemner_(harvester_termites_&_allies)	/	2._Amitermes_Silvestri	/	80._perryi_Gay,_1968
81._procerus_Gay,_1968	Termitidae	Amitermitinae_Kemner_(harvester_termites_&_allies)	/	2._Amitermes_Silvestri	/	81._procerus_Gay,_1968
82._quadratus_Gay,_1968	Termitidae	Amitermitinae_Kemner_(harvester_termites_&_allies)	/	2._Amitermes_Silvestri	/	82._quadratus_Gay,_1968
83._ravus_(Hill)	Termitidae	Amitermitinae_Kemner_(harvester_termites_&_allies)	/	2._Amitermes_Silvestri	/	83._ravus_(Hill)
84._rotundus_Gay,_1968	Termitidae	Amitermitinae_Kemner_(harvester_termites_&_allies)	/	2._Amitermes_Silvestri	/	84._rotundus_Gay,_1968
85._sciangallorum_Ghidini._1941	Termitidae	Amitermitinae_Kemner_(harvester_termites_&_allies)	/	2._Amitermes_Silvestri	/	85._sciangallorum_Ghidini._1941
86._scopulus_(Mjoberg)	Termitidae	Amitermitinae_Kemner_(harvester_termites_&_allies)	/	2._Amitermes_Silvestri	/	86._scopulus_(Mjoberg)
87._seminotus_(Silvestri)	Termitidae	Amitermitinae_Kemner_(harvester_termites_&_allies)	/	2._Amitermes_Silvestri	/	87._seminotus_(Silvestri)
88._silvestrianus_Light	Termitidae	Amitermitinae_Kemner_(harvester_termites_&_allies)	/	2._Amitermes_Silvestri	/	88._silvestrianus_Light
89._snyderi_Light	Termitidae	Amitermitinae_Kemner_(harvester_termites_&_allies)	/	2._Amitermes_Silvestri	/	89._snyderi_Light
9._arboreus_Roisin,_1989	Termitidae	Amitermitinae_Kemner_(harvester_termites_&_allies)	/	2._Amitermes_Silvestri	/	9._arboreus_Roisin,_1989
90._socotrensis_Harris,_1954	Termitidae	Amitermitinae_Kemner_(harvester_termites_&_allies)	/	2._Amitermes_Silvestri	/	90._socotrensis_Harris,_1954
91._somaliensis_Sjostedt,_1927	Termitidae	Amitermitinae_Kemner_(harvester_termites_&_allies)	/	2._Amitermes_Silvestri	/	91._somaliensis_Sjostedt,_1927
92._spinifer_Silvestri,_1914	Termitidae	Amitermitinae_Kemner_(harvester_termites_&_allies)	/	2._Amitermes_Silvestri	/	92._spinifer_Silvestri,_1914
93._stephensoni_Harris,_1957	Termitidae	Amitermitinae_Kemner_(harvester_termites_&_allies)	/	2._Amitermes_Silvestri	/	93._stephensoni_Harris,_1957
94._subtilis_Gay,_1968	Termitidae	Amitermitinae_Kemner_(harvester_termites_&_allies)	/	2._Amitermes_Silvestri	/	94._subtilis_Gay,_1968
95._truncatidens_Sands,_1959	Termitidae	Amitermitinae_Kemner_(harvester_termites_&_allies)	/	2._Amitermes_Silvestri	/	95._truncatidens_Sands,_1959
96._uncinatus_Gay,_1968	Termitidae	Amitermitinae_Kemner_(harvester_termites_&_allies)	/	2._Amitermes_Silvestri	/	96._uncinatus_Gay,_1968
97._unidentatus_(Wasmann,_1897)	Termitidae	Amitermitinae_Kemner_(harvester_termites_&_allies)	/	2._Amitermes_Silvestri	/	97._unidentatus_(Wasmann,_1897)
98._vicinus_Gay,_1968	Termitidae	Amitermitinae_Kemner_(harvester_termites_&_allies)	/	2._Amitermes_Silvestri	/	98._vicinus_Gay,_1968
99._vilis_(Hagen,_1858)	Termitidae	Amitermitinae_Kemner_(harvester_termites_&_allies)	/	2._Amitermes_Silvestri	/	99._vilis_(Hagen,_1858)
1._basidens_(Sjostedt)	Termitidae	Amitermitinae_Kemner_(harvester_termites_&_allies)	/	3._Amphidotermes_Sjostedt	/	1._basidens_(Sjostedt)
1._rectangularis_(Sjostedt)	Termitidae	Amitermitinae_Kemner_(harvester_termites_&_allies)	/	4._Cephalotermes_Silvestri	/	1._rectangularis_(Sjostedt)
1._brevipilosus_Snyder	Termitidae	Amitermitinae_Kemner_(harvester_termites_&_allies)	/	5._CylindrotermesHolmgren	/	1._brevipilosus_Snyder
2._flangiatus_Mathews,_1977	Termitidae	Amitermitinae_Kemner_(harvester_termites_&_allies)	/	5._CylindrotermesHolmgren	/	2._flangiatus_Mathews,_1977
3._macrognathus_Snyder	Termitidae	Amitermitinae_Kemner_(harvester_termites_&_allies)	/	5._CylindrotermesHolmgren	/	3._macrognathus_Snyder
4._nordenskioldi_Holmgren	Termitidae	Amitermitinae_Kemner_(harvester_termites_&_allies)	/	5._CylindrotermesHolmgren	/	4._nordenskioldi_Holmgren
5._parvignathus_Emerson	Termitidae	Amitermitinae_Kemner_(harvester_termites_&_allies)	/	5._CylindrotermesHolmgren	/	5._parvignathus_Emerson
1._acicularis_Watson_&_Perry,_1981	Termitidae	Amitermitinae_Kemner_(harvester_termites_&_allies)	/	6._DrepanotermesSilvestri_(23_spp.)	/	1._acicularis_Watson_&_Perry,_1981
10._crassidens_Watson_&_Perry,_1981	Termitidae	Amitermitinae_Kemner_(harvester_termites_&_allies)	/	6._DrepanotermesSilvestri_(23_spp.)	/	10._crassidens_Watson_&_Perry,_1981
11._daliensis_Hill,_1922	Termitidae	Amitermitinae_Kemner_(harvester_termites_&_allies)	/	6._DrepanotermesSilvestri_(23_spp.)	/	11._daliensis_Hill,_1922
12._dibolia_Watson_&_Perry,_1981	Termitidae	Amitermitinae_Kemner_(harvester_termites_&_allies)	/	6._DrepanotermesSilvestri_(23_spp.)	/	12._dibolia_Watson_&_Perry,_1981
13._diversicolor_Watson_&_Perry,_1981	Termitidae	Amitermitinae_Kemner_(harvester_termites_&_allies)	/	6._DrepanotermesSilvestri_(23_spp.)	/	13._diversicolor_Watson_&_Perry,_1981
14._gayi_Watson_&_Perry,_1981	Termitidae	Amitermitinae_Kemner_(harvester_termites_&_allies)	/	6._DrepanotermesSilvestri_(23_spp.)	/	14._gayi_Watson_&_Perry,_1981
15._hamulus_Watson_&_Perry,_1981	Termitidae	Amitermitinae_Kemner_(harvester_termites_&_allies)	/	6._DrepanotermesSilvestri_(23_spp.)	/	15._hamulus_Watson_&_Perry,_1981
16._hilli_Watson_&_Perry,_1981	Termitidae	Amitermitinae_Kemner_(harvester_termites_&_allies)	/	6._DrepanotermesSilvestri_(23_spp.)	/	16._hilli_Watson_&_Perry,_1981
17._invasor_Watson_&_Perry,_1981	Termitidae	Amitermitinae_Kemner_(harvester_termites_&_allies)	/	6._DrepanotermesSilvestri_(23_spp.)	/	17._invasor_Watson_&_Perry,_1981
18._paradoxus_Watson_&_Perry,_1981	Termitidae	Amitermitinae_Kemner_(harvester_termites_&_allies)	/	6._DrepanotermesSilvestri_(23_spp.)	/	18._paradoxus_Watson_&_Perry,_1981
19._perniger_(Froggatt)	Termitidae	Amitermitinae_Kemner_(harvester_termites_&_allies)	/	6._DrepanotermesSilvestri_(23_spp.)	/	19._perniger_(Froggatt)
2._barretti_Watson_&_Perry,_1981	Termitidae	Amitermitinae_Kemner_(harvester_termites_&_allies)	/	6._DrepanotermesSilvestri_(23_spp.)	/	2._barretti_Watson_&_Perry,_1981
20._phoenix_Watson_&_Perry,_1981	Termitidae	Amitermitinae_Kemner_(harvester_termites_&_allies)	/	6._DrepanotermesSilvestri_(23_spp.)	/	20._phoenix_Watson_&_Perry,_1981
21._rubriceps_(Froggatt),_1898	Termitidae	Amitermitinae_Kemner_(harvester_termites_&_allies)	/	6._DrepanotermesSilvestri_(23_spp.)	/	21._rubriceps_(Froggatt),_1898
22._septentrionalis_Hill,_1922	Termitidae	Amitermitinae_Kemner_(harvester_termites_&_allies)	/	6._DrepanotermesSilvestri_(23_spp.)	/	22._septentrionalis_Hill,_1922
23._tamminensis_(Hill),_1929	Termitidae	Amitermitinae_Kemner_(harvester_termites_&_allies)	/	6._DrepanotermesSilvestri_(23_spp.)	/	23._tamminensis_(Hill),_1929
3._basidens_Watson_&_Perry,_1981	Termitidae	Amitermitinae_Kemner_(harvester_termites_&_allies)	/	6._DrepanotermesSilvestri_(23_spp.)	/	3._basidens_Watson_&_Perry,_1981
4._bellator_Watson_&_Perry,_1981	Termitidae	Amitermitinae_Kemner_(harvester_termites_&_allies)	/	6._DrepanotermesSilvestri_(23_spp.)	/	4._bellator_Watson_&_Perry,_1981
5._brevis_Watson_&_Perry,_1981	Termitidae	Amitermitinae_Kemner_(harvester_termites_&_allies)	/	6._DrepanotermesSilvestri_(23_spp.)	/	5._brevis_Watson_&_Perry,_1981
6._calabyi_Watson_&_Perry,_1981	Termitidae	Amitermitinae_Kemner_(harvester_termites_&_allies)	/	6._DrepanotermesSilvestri_(23_spp.)	/	6._calabyi_Watson_&_Perry,_1981
7._clarki_(Hill),_1935	Termitidae	Amitermitinae_Kemner_(harvester_termites_&_allies)	/	6._DrepanotermesSilvestri_(23_spp.)	/	7._clarki_(Hill),_1935
8._columellaris_Watson_&_Perry,_1981	Termitidae	Amitermitinae_Kemner_(harvester_termites_&_allies)	/	6._DrepanotermesSilvestri_(23_spp.)	/	8._columellaris_Watson_&_Perry,_1981
9._corax_Watson_&_Perry,_1981	Termitidae	Amitermitinae_Kemner_(harvester_termites_&_allies)	/	6._DrepanotermesSilvestri_(23_spp.)	/	9._corax_Watson_&_Perry,_1981
1._arctus_Spaeth,_1964	Termitidae	Amitermitinae_Kemner_(harvester_termites_&_allies)	/	7._Eremotermes_Silvestri	/	1._arctus_Spaeth,_1964
2._dehraduni_Roonwal_&_Sen-Sarma,_1960	Termitidae	Amitermitinae_Kemner_(harvester_termites_&_allies)	/	7._Eremotermes_Silvestri	/	2._dehraduni_Roonwal_&_Sen-Sarma,_1960
3._fletcheri_Holmgren,_K._&_N.	Termitidae	Amitermitinae_Kemner_(harvester_termites_&_allies)	/	7._Eremotermes_Silvestri	/	3._fletcheri_Holmgren,_K._&_N.
4._indicatus_Silvestri	Termitidae	Amitermitinae_Kemner_(harvester_termites_&_allies)	/	7._Eremotermes_Silvestri	/	4._indicatus_Silvestri
5._madrasicus_Roonwal_&_Sen-Sarma,_1960	Termitidae	Amitermitinae_Kemner_(harvester_termites_&_allies)	/	7._Eremotermes_Silvestri	/	5._madrasicus_Roonwal_&_Sen-Sarma,_1960
6._neoparadoxalis_Ahmad,_1955	Termitidae	Amitermitinae_Kemner_(harvester_termites_&_allies)	/	7._Eremotermes_Silvestri	/	6._neoparadoxalis_Ahmad,_1955
7._paradoxalis_Holmgren	Termitidae	Amitermitinae_Kemner_(harvester_termites_&_allies)	/	7._Eremotermes_Silvestri	/	7._paradoxalis_Holmgren
8._sabaeus_Harris,_1957	Termitidae	Amitermitinae_Kemner_(harvester_termites_&_allies)	/	7._Eremotermes_Silvestri	/	8._sabaeus_Harris,_1957
1._brachicerastes_Han,_1989zr	Termitidae	Amitermitinae_Kemner_(harvester_termites_&_allies)	/	8._Globitermes_Holmgren	/	1._brachicerastes_Han,_1989zr
2._globosus_(Haviland)	Termitidae	Amitermitinae_Kemner_(harvester_termites_&_allies)	/	8._Globitermes_Holmgren	/	2._globosus_(Haviland)
3._menglaensis_Zhu_Shimo_et_al,_1990zr	Termitidae	Amitermitinae_Kemner_(harvester_termites_&_allies)	/	8._Globitermes_Holmgren	/	3._menglaensis_Zhu_Shimo_et_al,_1990zr
4._mengpengensis_Zhu_Simo_et_al,_1990zr	Termitidae	Amitermitinae_Kemner_(harvester_termites_&_allies)	/	8._Globitermes_Holmgren	/	4._mengpengensis_Zhu_Simo_et_al,_1990zr
5._minor_Han,_1989zr	Termitidae	Amitermitinae_Kemner_(harvester_termites_&_allies)	/	8._Globitermes_Holmgren	/	5._minor_Han,_1989zr
6._sulphureus_(Haviland)	Termitidae	Amitermitinae_Kemner_(harvester_termites_&_allies)	/	8._Globitermes_Holmgren	/	6._sulphureus_(Haviland)
7._vadaensis_Kemner	Termitidae	Amitermitinae_Kemner_(harvester_termites_&_allies)	/	8._Globitermes_Holmgren	/	7._vadaensis_Kemner
1._grandis_(Light)	Termitidae	Amitermitinae_Kemner_(harvester_termites_&_allies)	/	9._Gnathamitermes_Light	/	1._grandis_(Light)
2._nigriceps_(Light)	Termitidae	Amitermitinae_Kemner_(harvester_termites_&_allies)	/	9._Gnathamitermes_Light	/	2._nigriceps_(Light)
3._perplexus_(Banks)	Termitidae	Amitermitinae_Kemner_(harvester_termites_&_allies)	/	9._Gnathamitermes_Light	/	3._perplexus_(Banks)
4._tubiformans_(Buckley)	Termitidae	Amitermitinae_Kemner_(harvester_termites_&_allies)	/	9._Gnathamitermes_Light	/	4._tubiformans_(Buckley)
1._chirotus_Sands,_1972	Termitidae	Apicotermitinae_Grasse_&_Noirot,_1954_(primitive_&_soldier-less_humivores)	Anoplotermes_branch_(see_Sands,_1972)	1._Acholotermes_Sands,_1972	/	1._chirotus_Sands,_1972
2._epius_Sands,_1972	Termitidae	Apicotermitinae_Grasse_&_Noirot,_1954_(primitive_&_soldier-less_humivores)	Anoplotermes_branch_(see_Sands,_1972)	1._Acholotermes_Sands,_1972	/	2._epius_Sands,_1972
3._imbellis_Sands,_1972	Termitidae	Apicotermitinae_Grasse_&_Noirot,_1954_(primitive_&_soldier-less_humivores)	Anoplotermes_branch_(see_Sands,_1972)	1._Acholotermes_Sands,_1972	/	3._imbellis_Sands,_1972
4._socialis_(Sjostedt),_1899	Termitidae	Apicotermitinae_Grasse_&_Noirot,_1954_(primitive_&_soldier-less_humivores)	Anoplotermes_branch_(see_Sands,_1972)	1._Acholotermes_Sands,_1972	/	4._socialis_(Sjostedt),_1899
5._tithasus_Sands,_1972	Termitidae	Apicotermitinae_Grasse_&_Noirot,_1954_(primitive_&_soldier-less_humivores)	Anoplotermes_branch_(see_Sands,_1972)	1._Acholotermes_Sands,_1972	/	5._tithasus_Sands,_1972
1._echinocolon_Sands,_1972	Termitidae	Apicotermitinae_Grasse_&_Noirot,_1954_(primitive_&_soldier-less_humivores)	Anoplotermes_branch_(see_Sands,_1972)	10._Anaorotermes_Sands,_1972	/	1._echinocolon_Sands,_1972
1._amachetus_Sands,_1972	Termitidae	Apicotermitinae_Grasse_&_Noirot,_1954_(primitive_&_soldier-less_humivores)	Anoplotermes_branch_(see_Sands,_1972)	11._Anenteotermes_Sands,_1972	/	1._amachetus_Sands,_1972
10._polyscolus_Sands,_1972	Termitidae	Apicotermitinae_Grasse_&_Noirot,_1954_(primitive_&_soldier-less_humivores)	Anoplotermes_branch_(see_Sands,_1972)	11._Anenteotermes_Sands,_1972	/	10._polyscolus_Sands,_1972
2._ateuchestes_Sands,_1972	Termitidae	Apicotermitinae_Grasse_&_Noirot,_1954_(primitive_&_soldier-less_humivores)	Anoplotermes_branch_(see_Sands,_1972)	11._Anenteotermes_Sands,_1972	/	2._ateuchestes_Sands,_1972
3._cicur_Sands,_1972	Termitidae	Apicotermitinae_Grasse_&_Noirot,_1954_(primitive_&_soldier-less_humivores)	Anoplotermes_branch_(see_Sands,_1972)	11._Anenteotermes_Sands,_1972	/	3._cicur_Sands,_1972
4._cnaphorus_Sands,_1972	Termitidae	Apicotermitinae_Grasse_&_Noirot,_1954_(primitive_&_soldier-less_humivores)	Anoplotermes_branch_(see_Sands,_1972)	11._Anenteotermes_Sands,_1972	/	4._cnaphorus_Sands,_1972
5._disluctans_Sands,_1972	Termitidae	Apicotermitinae_Grasse_&_Noirot,_1954_(primitive_&_soldier-less_humivores)	Anoplotermes_branch_(see_Sands,_1972)	11._Anenteotermes_Sands,_1972	/	5._disluctans_Sands,_1972
6._hemerus_Sands,_1972	Termitidae	Apicotermitinae_Grasse_&_Noirot,_1954_(primitive_&_soldier-less_humivores)	Anoplotermes_branch_(see_Sands,_1972)	11._Anenteotermes_Sands,_1972	/	6._hemerus_Sands,_1972
7._improcunctus_Sands,_1972	Termitidae	Apicotermitinae_Grasse_&_Noirot,_1954_(primitive_&_soldier-less_humivores)	Anoplotermes_branch_(see_Sands,_1972)	11._Anenteotermes_Sands,_1972	/	7._improcunctus_Sands,_1972
8._improelatans_Sands,_1972	Termitidae	Apicotermitinae_Grasse_&_Noirot,_1954_(primitive_&_soldier-less_humivores)	Anoplotermes_branch_(see_Sands,_1972)	11._Anenteotermes_Sands,_1972	/	8._improelatans_Sands,_1972
9._nanus_(Sjostedt),_1911	Termitidae	Apicotermitinae_Grasse_&_Noirot,_1954_(primitive_&_soldier-less_humivores)	Anoplotermes_branch_(see_Sands,_1972)	11._Anenteotermes_Sands,_1972	/	9._nanus_(Sjostedt),_1911
1._ater_(Hagen)	Termitidae	Apicotermitinae_Grasse_&_Noirot,_1954_(primitive_&_soldier-less_humivores)	Anoplotermes_branch_(see_Sands,_1972)	12._Anoplotermes_Muller	/	1._ater_(Hagen)
10._distinctus_Snyder	Termitidae	Apicotermitinae_Grasse_&_Noirot,_1954_(primitive_&_soldier-less_humivores)	Anoplotermes_branch_(see_Sands,_1972)	12._Anoplotermes_Muller	/	10._distinctus_Snyder
11._franciscoi_Snyder,_1959	Termitidae	Apicotermitinae_Grasse_&_Noirot,_1954_(primitive_&_soldier-less_humivores)	Anoplotermes_branch_(see_Sands,_1972)	12._Anoplotermes_Muller	/	11._franciscoi_Snyder,_1959
12._fumosus_(Hagen)	Termitidae	Apicotermitinae_Grasse_&_Noirot,_1954_(primitive_&_soldier-less_humivores)	Anoplotermes_branch_(see_Sands,_1972)	12._Anoplotermes_Muller	/	12._fumosus_(Hagen)
13._gracilis_Snyder	Termitidae	Apicotermitinae_Grasse_&_Noirot,_1954_(primitive_&_soldier-less_humivores)	Anoplotermes_branch_(see_Sands,_1972)	12._Anoplotermes_Muller	/	13._gracilis_Snyder
14._grandifons_Snyder	Termitidae	Apicotermitinae_Grasse_&_Noirot,_1954_(primitive_&_soldier-less_humivores)	Anoplotermes_branch_(see_Sands,_1972)	12._Anoplotermes_Muller	/	14._grandifons_Snyder
15._hageni_Snyder_&_Emerson	Termitidae	Apicotermitinae_Grasse_&_Noirot,_1954_(primitive_&_soldier-less_humivores)	Anoplotermes_branch_(see_Sands,_1972)	12._Anoplotermes_Muller	/	15._hageni_Snyder_&_Emerson
16._hondurensis_Snyder	Termitidae	Apicotermitinae_Grasse_&_Noirot,_1954_(primitive_&_soldier-less_humivores)	Anoplotermes_branch_(see_Sands,_1972)	12._Anoplotermes_Muller	/	16._hondurensis_Snyder
17._howardi_Snyder	Termitidae	Apicotermitinae_Grasse_&_Noirot,_1954_(primitive_&_soldier-less_humivores)	Anoplotermes_branch_(see_Sands,_1972)	12._Anoplotermes_Muller	/	17._howardi_Snyder
18._indistinctus_Snyder	Termitidae	Apicotermitinae_Grasse_&_Noirot,_1954_(primitive_&_soldier-less_humivores)	Anoplotermes_branch_(see_Sands,_1972)	12._Anoplotermes_Muller	/	18._indistinctus_Snyder
19._jheringi_Holmgren	Termitidae	Apicotermitinae_Grasse_&_Noirot,_1954_(primitive_&_soldier-less_humivores)	Anoplotermes_branch_(see_Sands,_1972)	12._Anoplotermes_Muller	/	19._jheringi_Holmgren
2._banksi_Emerson	Termitidae	Apicotermitinae_Grasse_&_Noirot,_1954_(primitive_&_soldier-less_humivores)	Anoplotermes_branch_(see_Sands,_1972)	12._Anoplotermes_Muller	/	2._banksi_Emerson
20._linearis_Snyder	Termitidae	Apicotermitinae_Grasse_&_Noirot,_1954_(primitive_&_soldier-less_humivores)	Anoplotermes_branch_(see_Sands,_1972)	12._Anoplotermes_Muller	/	20._linearis_Snyder
21._manni_Snyder	Termitidae	Apicotermitinae_Grasse_&_Noirot,_1954_(primitive_&_soldier-less_humivores)	Anoplotermes_branch_(see_Sands,_1972)	12._Anoplotermes_Muller	/	21._manni_Snyder
22._meridianus_Emerson	Termitidae	Apicotermitinae_Grasse_&_Noirot,_1954_(primitive_&_soldier-less_humivores)	Anoplotermes_branch_(see_Sands,_1972)	12._Anoplotermes_Muller	/	22._meridianus_Emerson
23._nigripunctatus_Emerson	Termitidae	Apicotermitinae_Grasse_&_Noirot,_1954_(primitive_&_soldier-less_humivores)	Anoplotermes_branch_(see_Sands,_1972)	12._Anoplotermes_Muller	/	23._nigripunctatus_Emerson
24._pacatus_Silvestri	Termitidae	Apicotermitinae_Grasse_&_Noirot,_1954_(primitive_&_soldier-less_humivores)	Anoplotermes_branch_(see_Sands,_1972)	12._Anoplotermes_Muller	/	24._pacatus_Silvestri
25._pacificus_Fr._Muller	Termitidae	Apicotermitinae_Grasse_&_Noirot,_1954_(primitive_&_soldier-less_humivores)	Anoplotermes_branch_(see_Sands,_1972)	12._Anoplotermes_Muller	/	25._pacificus_Fr._Muller
26._parvus_Snyder	Termitidae	Apicotermitinae_Grasse_&_Noirot,_1954_(primitive_&_soldier-less_humivores)	Anoplotermes_branch_(see_Sands,_1972)	12._Anoplotermes_Muller	/	26._parvus_Snyder
27._placidus_Silvestri	Termitidae	Apicotermitinae_Grasse_&_Noirot,_1954_(primitive_&_soldier-less_humivores)	Anoplotermes_branch_(see_Sands,_1972)	12._Anoplotermes_Muller	/	27._placidus_Silvestri
28._proximus_Snyder	Termitidae	Apicotermitinae_Grasse_&_Noirot,_1954_(primitive_&_soldier-less_humivores)	Anoplotermes_branch_(see_Sands,_1972)	12._Anoplotermes_Muller	/	28._proximus_Snyder
29._punctatus_Snyder	Termitidae	Apicotermitinae_Grasse_&_Noirot,_1954_(primitive_&_soldier-less_humivores)	Anoplotermes_branch_(see_Sands,_1972)	12._Anoplotermes_Muller	/	29._punctatus_Snyder
3._bolivianus_Snyder	Termitidae	Apicotermitinae_Grasse_&_Noirot,_1954_(primitive_&_soldier-less_humivores)	Anoplotermes_branch_(see_Sands,_1972)	12._Anoplotermes_Muller	/	3._bolivianus_Snyder
30._pyriformis_Snyder	Termitidae	Apicotermitinae_Grasse_&_Noirot,_1954_(primitive_&_soldier-less_humivores)	Anoplotermes_branch_(see_Sands,_1972)	12._Anoplotermes_Muller	/	30._pyriformis_Snyder
31._rotundatus_Snyder	Termitidae	Apicotermitinae_Grasse_&_Noirot,_1954_(primitive_&_soldier-less_humivores)	Anoplotermes_branch_(see_Sands,_1972)	12._Anoplotermes_Muller	/	31._rotundatus_Snyder
32._sanctus_Silvestri	Termitidae	Apicotermitinae_Grasse_&_Noirot,_1954_(primitive_&_soldier-less_humivores)	Anoplotermes_branch_(see_Sands,_1972)	12._Anoplotermes_Muller	/	32._sanctus_Silvestri
33._schwarzi_Banks	Termitidae	Apicotermitinae_Grasse_&_Noirot,_1954_(primitive_&_soldier-less_humivores)	Anoplotermes_branch_(see_Sands,_1972)	12._Anoplotermes_Muller	/	33._schwarzi_Banks
34._sedatus_Silvestri	Termitidae	Apicotermitinae_Grasse_&_Noirot,_1954_(primitive_&_soldier-less_humivores)	Anoplotermes_branch_(see_Sands,_1972)	12._Anoplotermes_Muller	/	34._sedatus_Silvestri
35._shillongensis_Roonwal_&_Chhotani,_1960	Termitidae	Apicotermitinae_Grasse_&_Noirot,_1954_(primitive_&_soldier-less_humivores)	Anoplotermes_branch_(see_Sands,_1972)	12._Anoplotermes_Muller	/	35._shillongensis_Roonwal_&_Chhotani,_1960
36._subterraneus_Emerson	Termitidae	Apicotermitinae_Grasse_&_Noirot,_1954_(primitive_&_soldier-less_humivores)	Anoplotermes_branch_(see_Sands,_1972)	12._Anoplotermes_Muller	/	36._subterraneus_Emerson
37._tenebrosus_(Kollar)	Termitidae	Apicotermitinae_Grasse_&_Noirot,_1954_(primitive_&_soldier-less_humivores)	Anoplotermes_branch_(see_Sands,_1972)	12._Anoplotermes_Muller	/	37._tenebrosus_(Kollar)
38._turricola_Silvestri	Termitidae	Apicotermitinae_Grasse_&_Noirot,_1954_(primitive_&_soldier-less_humivores)	Anoplotermes_branch_(see_Sands,_1972)	12._Anoplotermes_Muller	/	38._turricola_Silvestri
4._brevipilus_Emerson	Termitidae	Apicotermitinae_Grasse_&_Noirot,_1954_(primitive_&_soldier-less_humivores)	Anoplotermes_branch_(see_Sands,_1972)	12._Anoplotermes_Muller	/	4._brevipilus_Emerson
5._brucei_Snyder,_1955	Termitidae	Apicotermitinae_Grasse_&_Noirot,_1954_(primitive_&_soldier-less_humivores)	Anoplotermes_branch_(see_Sands,_1972)	12._Anoplotermes_Muller	/	5._brucei_Snyder,_1955
6._cingulatus_(Burmeister)	Termitidae	Apicotermitinae_Grasse_&_Noirot,_1954_(primitive_&_soldier-less_humivores)	Anoplotermes_branch_(see_Sands,_1972)	12._Anoplotermes_Muller	/	6._cingulatus_(Burmeister)
7._clypeatus_Snyder	Termitidae	Apicotermitinae_Grasse_&_Noirot,_1954_(primitive_&_soldier-less_humivores)	Anoplotermes_branch_(see_Sands,_1972)	12._Anoplotermes_Muller	/	7._clypeatus_Snyder
8._concilians_Silvestri	Termitidae	Apicotermitinae_Grasse_&_Noirot,_1954_(primitive_&_soldier-less_humivores)	Anoplotermes_branch_(see_Sands,_1972)	12._Anoplotermes_Muller	/	8._concilians_Silvestri
9._distans_Snyder	Termitidae	Apicotermitinae_Grasse_&_Noirot,_1954_(primitive_&_soldier-less_humivores)	Anoplotermes_branch_(see_Sands,_1972)	12._Anoplotermes_Muller	/	9._distans_Snyder
1._stolidus_Sands,_1972	Termitidae	Apicotermitinae_Grasse_&_Noirot,_1954_(primitive_&_soldier-less_humivores)	Anoplotermes_branch_(see_Sands,_1972)	13._Apagotermes_Sands,_1972	/	1._stolidus_Sands,_1972
1._abbreviatus_Silvestri	Termitidae	Apicotermitinae_Grasse_&_Noirot,_1954_(primitive_&_soldier-less_humivores)	Anoplotermes_branch_(see_Sands,_1972)	14._Aparatermes_Fontes,_1987	/	1._abbreviatus_Silvestri
1._coronatus_Sands,_1972	Termitidae	Apicotermitinae_Grasse_&_Noirot,_1954_(primitive_&_soldier-less_humivores)	Anoplotermes_branch_(see_Sands,_1972)	15._Asagarotermes_Sands,_1972	/	1._coronatus_Sands,_1972
1._amicus_Sands,_1972	Termitidae	Apicotermitinae_Grasse_&_Noirot,_1954_(primitive_&_soldier-less_humivores)	Anoplotermes_branch_(see_Sands,_1972)	16._Astalotermes_Sands,_1972	��_Group_I_Sands,_1972	1._amicus_Sands,_1972
2._benignus_Sands,_1972	Termitidae	Apicotermitinae_Grasse_&_Noirot,_1954_(primitive_&_soldier-less_humivores)	Anoplotermes_branch_(see_Sands,_1972)	16._Astalotermes_Sands,_1972	��_Group_I_Sands,_1972	2._benignus_Sands,_1972
3._brevior_(Holmgren),_1913	Termitidae	Apicotermitinae_Grasse_&_Noirot,_1954_(primitive_&_soldier-less_humivores)	Anoplotermes_branch_(see_Sands,_1972)	16._Astalotermes_Sands,_1972	��_Group_I_Sands,_1972	3._brevior_(Holmgren),_1913
4._comis_Sands,_1972	Termitidae	Apicotermitinae_Grasse_&_Noirot,_1954_(primitive_&_soldier-less_humivores)	Anoplotermes_branch_(see_Sands,_1972)	16._Astalotermes_Sands,_1972	��_Group_I_Sands,_1972	4._comis_Sands,_1972
5._concilians_(Silvestri),_1914	Termitidae	Apicotermitinae_Grasse_&_Noirot,_1954_(primitive_&_soldier-less_humivores)	Anoplotermes_branch_(see_Sands,_1972)	16._Astalotermes_Sands,_1972	��_Group_I_Sands,_1972	5._concilians_(Silvestri),_1914
6._eumenus_Sands,_1972	Termitidae	Apicotermitinae_Grasse_&_Noirot,_1954_(primitive_&_soldier-less_humivores)	Anoplotermes_branch_(see_Sands,_1972)	16._Astalotermes_Sands,_1972	��_Group_I_Sands,_1972	6._eumenus_Sands,_1972
1._aganus_Sands,_1972	Termitidae	Apicotermitinae_Grasse_&_Noirot,_1954_(primitive_&_soldier-less_humivores)	Anoplotermes_branch_(see_Sands,_1972)	16._Astalotermes_Sands,_1972	��_Group_II_Sands,_1972	1._aganus_Sands,_1972
2._hapalus_Sands,_1972	Termitidae	Apicotermitinae_Grasse_&_Noirot,_1954_(primitive_&_soldier-less_humivores)	Anoplotermes_branch_(see_Sands,_1972)	16._Astalotermes_Sands,_1972	��_Group_II_Sands,_1972	2._hapalus_Sands,_1972
3._ignavus_Sands,_1972	Termitidae	Apicotermitinae_Grasse_&_Noirot,_1954_(primitive_&_soldier-less_humivores)	Anoplotermes_branch_(see_Sands,_1972)	16._Astalotermes_Sands,_1972	��_Group_II_Sands,_1972	3._ignavus_Sands,_1972
4._mitis_Sands,_1972	Termitidae	Apicotermitinae_Grasse_&_Noirot,_1954_(primitive_&_soldier-less_humivores)	Anoplotermes_branch_(see_Sands,_1972)	16._Astalotermes_Sands,_1972	��_Group_II_Sands,_1972	4._mitis_Sands,_1972
5._murcus_Sands,_1972	Termitidae	Apicotermitinae_Grasse_&_Noirot,_1954_(primitive_&_soldier-less_humivores)	Anoplotermes_branch_(see_Sands,_1972)	16._Astalotermes_Sands,_1972	��_Group_II_Sands,_1972	5._murcus_Sands,_1972
1._acholus_Sands,_1972	Termitidae	Apicotermitinae_Grasse_&_Noirot,_1954_(primitive_&_soldier-less_humivores)	Anoplotermes_branch_(see_Sands,_1972)	16._Astalotermes_Sands,_1972	��_Group_III_Sands,_1972	1._acholus_Sands,_1972
2._empodius_Sands,_1972	Termitidae	Apicotermitinae_Grasse_&_Noirot,_1954_(primitive_&_soldier-less_humivores)	Anoplotermes_branch_(see_Sands,_1972)	16._Astalotermes_Sands,_1972	��_Group_III_Sands,_1972	2._empodius_Sands,_1972
3._impedians_Sands,_1972	Termitidae	Apicotermitinae_Grasse_&_Noirot,_1954_(primitive_&_soldier-less_humivores)	Anoplotermes_branch_(see_Sands,_1972)	16._Astalotermes_Sands,_1972	��_Group_III_Sands,_1972	3._impedians_Sands,_1972
4._irrixosus_Sands,_1972	Termitidae	Apicotermitinae_Grasse_&_Noirot,_1954_(primitive_&_soldier-less_humivores)	Anoplotermes_branch_(see_Sands,_1972)	16._Astalotermes_Sands,_1972	��_Group_III_Sands,_1972	4._irrixosus_Sands,_1972
5._obstructus_Sands,_1972	Termitidae	Apicotermitinae_Grasse_&_Noirot,_1954_(primitive_&_soldier-less_humivores)	Anoplotermes_branch_(see_Sands,_1972)	16._Astalotermes_Sands,_1972	��_Group_III_Sands,_1972	5._obstructus_Sands,_1972
6._quietus_(Silvestri),_1914	Termitidae	Apicotermitinae_Grasse_&_Noirot,_1954_(primitive_&_soldier-less_humivores)	Anoplotermes_branch_(see_Sands,_1972)	16._Astalotermes_Sands,_1972	��_Group_III_Sands,_1972	6._quietus_(Silvestri),_1914
1._aneristus_Sands,_1972	Termitidae	Apicotermitinae_Grasse_&_Noirot,_1954_(primitive_&_soldier-less_humivores)	Anoplotermes_branch_(see_Sands,_1972)	17._Astratotermes_Sands,_1972	/	1._aneristus_Sands,_1972
2._apocnetus_Sands,_1972	Termitidae	Apicotermitinae_Grasse_&_Noirot,_1954_(primitive_&_soldier-less_humivores)	Anoplotermes_branch_(see_Sands,_1972)	17._Astratotermes_Sands,_1972	/	2._apocnetus_Sands,_1972
3._hilarus_Sands,_1972	Termitidae	Apicotermitinae_Grasse_&_Noirot,_1954_(primitive_&_soldier-less_humivores)	Anoplotermes_branch_(see_Sands,_1972)	17._Astratotermes_Sands,_1972	/	3._hilarus_Sands,_1972
4._mansuetus_Sands,_1972	Termitidae	Apicotermitinae_Grasse_&_Noirot,_1954_(primitive_&_soldier-less_humivores)	Anoplotermes_branch_(see_Sands,_1972)	17._Astratotermes_Sands,_1972	/	4._mansuetus_Sands,_1972
5._pacatus_(Silvestri),_1914	Termitidae	Apicotermitinae_Grasse_&_Noirot,_1954_(primitive_&_soldier-less_humivores)	Anoplotermes_branch_(see_Sands,_1972)	17._Astratotermes_Sands,_1972	/	5._pacatus_(Silvestri),_1914
6._prosenus_Sands,_1972	Termitidae	Apicotermitinae_Grasse_&_Noirot,_1954_(primitive_&_soldier-less_humivores)	Anoplotermes_branch_(see_Sands,_1972)	17._Astratotermes_Sands,_1972	/	6._prosenus_Sands,_1972
1._ctenopher_Sands,_1972	Termitidae	Apicotermitinae_Grasse_&_Noirot,_1954_(primitive_&_soldier-less_humivores)	Anoplotermes_branch_(see_Sands,_1972)	18._Ateuchotermes_Sands,_1972	/	1._ctenopher_Sands,_1972
2._muricatus_Sands,_1972	Termitidae	Apicotermitinae_Grasse_&_Noirot,_1954_(primitive_&_soldier-less_humivores)	Anoplotermes_branch_(see_Sands,_1972)	18._Ateuchotermes_Sands,_1972	/	2._muricatus_Sands,_1972
3._pectinatus_Sands,_1972	Termitidae	Apicotermitinae_Grasse_&_Noirot,_1954_(primitive_&_soldier-less_humivores)	Anoplotermes_branch_(see_Sands,_1972)	18._Ateuchotermes_Sands,_1972	/	3._pectinatus_Sands,_1972
4._rastratus_Sands,_1972	Termitidae	Apicotermitinae_Grasse_&_Noirot,_1954_(primitive_&_soldier-less_humivores)	Anoplotermes_branch_(see_Sands,_1972)	18._Ateuchotermes_Sands,_1972	/	4._rastratus_Sands,_1972
5._retifaciens_Sands,_1972	Termitidae	Apicotermitinae_Grasse_&_Noirot,_1954_(primitive_&_soldier-less_humivores)	Anoplotermes_branch_(see_Sands,_1972)	18._Ateuchotermes_Sands,_1972	/	5._retifaciens_Sands,_1972
6._sentosus_Sands,_1972	Termitidae	Apicotermitinae_Grasse_&_Noirot,_1954_(primitive_&_soldier-less_humivores)	Anoplotermes_branch_(see_Sands,_1972)	18._Ateuchotermes_Sands,_1972	/	6._sentosus_Sands,_1972
7._spinulatus_Sands,_1972	Termitidae	Apicotermitinae_Grasse_&_Noirot,_1954_(primitive_&_soldier-less_humivores)	Anoplotermes_branch_(see_Sands,_1972)	18._Ateuchotermes_Sands,_1972	/	7._spinulatus_Sands,_1972
8._tranquillus_(Silvestri),_1914	Termitidae	Apicotermitinae_Grasse_&_Noirot,_1954_(primitive_&_soldier-less_humivores)	Anoplotermes_branch_(see_Sands,_1972)	18._Ateuchotermes_Sands,_1972	/	8._tranquillus_(Silvestri),_1914
1._aruna_Chhotani,_1975	Termitidae	Apicotermitinae_Grasse_&_Noirot,_1954_(primitive_&_soldier-less_humivores)	Anoplotermes_branch_(see_Sands,_1972)	19._Euhamitermes_Holmgren	/	1._aruna_Chhotani,_1975
10._kanhaensis_Roonwal_&_Chhotani,_1965zr	Termitidae	Apicotermitinae_Grasse_&_Noirot,_1954_(primitive_&_soldier-less_humivores)	Anoplotermes_branch_(see_Sands,_1972)	19._Euhamitermes_Holmgren	/	10._kanhaensis_Roonwal_&_Chhotani,_1965zr
11._karnatakensis_Roonwal_&_Chhotani,_1965zr	Termitidae	Apicotermitinae_Grasse_&_Noirot,_1954_(primitive_&_soldier-less_humivores)	Anoplotermes_branch_(see_Sands,_1972)	19._Euhamitermes_Holmgren	/	11._karnatakensis_Roonwal_&_Chhotani,_1965zr
12._lighti_(Snyder)	Termitidae	Apicotermitinae_Grasse_&_Noirot,_1954_(primitive_&_soldier-less_humivores)	Anoplotermes_branch_(see_Sands,_1972)	19._Euhamitermes_Holmgren	/	12._lighti_(Snyder)
13._melanocephalus_Ping_&_Li,_1987	Termitidae	Apicotermitinae_Grasse_&_Noirot,_1954_(primitive_&_soldier-less_humivores)	Anoplotermes_branch_(see_Sands,_1972)	19._Euhamitermes_Holmgren	/	13._melanocephalus_Ping_&_Li,_1987
14._mengdingensis_Zhu_&_Li,_1987	Termitidae	Apicotermitinae_Grasse_&_Noirot,_1954_(primitive_&_soldier-less_humivores)	Anoplotermes_branch_(see_Sands,_1972)	19._Euhamitermes_Holmgren	/	14._mengdingensis_Zhu_&_Li,_1987
15._microcephalus_Ping_&_Li,_1987	Termitidae	Apicotermitinae_Grasse_&_Noirot,_1954_(primitive_&_soldier-less_humivores)	Anoplotermes_branch_(see_Sands,_1972)	19._Euhamitermes_Holmgren	/	15._microcephalus_Ping_&_Li,_1987
16._quadratceps_Ping_&_Li,_1987	Termitidae	Apicotermitinae_Grasse_&_Noirot,_1954_(primitive_&_soldier-less_humivores)	Anoplotermes_branch_(see_Sands,_1972)	19._Euhamitermes_Holmgren	/	16._quadratceps_Ping_&_Li,_1987
17._retusus_Ping_&_Xu,_1987	Termitidae	Apicotermitinae_Grasse_&_Noirot,_1954_(primitive_&_soldier-less_humivores)	Anoplotermes_branch_(see_Sands,_1972)	19._Euhamitermes_Holmgren	/	17._retusus_Ping_&_Xu,_1987
18._urbanii_Roonwal_&_Chhotani,_1977zr	Termitidae	Apicotermitinae_Grasse_&_Noirot,_1954_(primitive_&_soldier-less_humivores)	Anoplotermes_branch_(see_Sands,_1972)	19._Euhamitermes_Holmgren	/	18._urbanii_Roonwal_&_Chhotani,_1977zr
19._wittmeri_Roonwal_&_Chhotani,_1977zr	Termitidae	Apicotermitinae_Grasse_&_Noirot,_1954_(primitive_&_soldier-less_humivores)	Anoplotermes_branch_(see_Sands,_1972)	19._Euhamitermes_Holmgren	/	19._wittmeri_Roonwal_&_Chhotani,_1977zr
2._chhotanii_Maiti,_1983zr	Termitidae	Apicotermitinae_Grasse_&_Noirot,_1954_(primitive_&_soldier-less_humivores)	Anoplotermes_branch_(see_Sands,_1972)	19._Euhamitermes_Holmgren	/	2._chhotanii_Maiti,_1983zr
20._yui_Ping,_1987	Termitidae	Apicotermitinae_Grasse_&_Noirot,_1954_(primitive_&_soldier-less_humivores)	Anoplotermes_branch_(see_Sands,_1972)	19._Euhamitermes_Holmgren	/	20._yui_Ping,_1987
21._yunnanensis_Ping_&_Xu,_1987	Termitidae	Apicotermitinae_Grasse_&_Noirot,_1954_(primitive_&_soldier-less_humivores)	Anoplotermes_branch_(see_Sands,_1972)	19._Euhamitermes_Holmgren	/	21._yunnanensis_Ping_&_Xu,_1987
22._yuntaishanensis_Zhu_&_Huang,_1987	Termitidae	Apicotermitinae_Grasse_&_Noirot,_1954_(primitive_&_soldier-less_humivores)	Anoplotermes_branch_(see_Sands,_1972)	19._Euhamitermes_Holmgren	/	22._yuntaishanensis_Zhu_&_Huang,_1987
23._zhejianensis_He_&_Xia,_1983	Termitidae	Apicotermitinae_Grasse_&_Noirot,_1954_(primitive_&_soldier-less_humivores)	Anoplotermes_branch_(see_Sands,_1972)	19._Euhamitermes_Holmgren	/	23._zhejianensis_He_&_Xia,_1983
3._bidentatus_Ping_&_Xu,_1987	Termitidae	Apicotermitinae_Grasse_&_Noirot,_1954_(primitive_&_soldier-less_humivores)	Anoplotermes_branch_(see_Sands,_1972)	19._Euhamitermes_Holmgren	/	3._bidentatus_Ping_&_Xu,_1987
4._concavigulus_Ping_&_Liu,_1987	Termitidae	Apicotermitinae_Grasse_&_Noirot,_1954_(primitive_&_soldier-less_humivores)	Anoplotermes_branch_(see_Sands,_1972)	19._Euhamitermes_Holmgren	/	4._concavigulus_Ping_&_Liu,_1987
5._daweishanensis_Ping,_1987	Termitidae	Apicotermitinae_Grasse_&_Noirot,_1954_(primitive_&_soldier-less_humivores)	Anoplotermes_branch_(see_Sands,_1972)	19._Euhamitermes_Holmgren	/	5._daweishanensis_Ping,_1987
6._dentatus_Thakur,_1976zr	Termitidae	Apicotermitinae_Grasse_&_Noirot,_1954_(primitive_&_soldier-less_humivores)	Anoplotermes_branch_(see_Sands,_1972)	19._Euhamitermes_Holmgren	/	6._dentatus_Thakur,_1976zr
7._guizhouensis_Gao_&_Dong,_1985	Termitidae	Apicotermitinae_Grasse_&_Noirot,_1954_(primitive_&_soldier-less_humivores)	Anoplotermes_branch_(see_Sands,_1972)	19._Euhamitermes_Holmgren	/	7._guizhouensis_Gao_&_Dong,_1985
8._hamatus_(Holmgren)	Termitidae	Apicotermitinae_Grasse_&_Noirot,_1954_(primitive_&_soldier-less_humivores)	Anoplotermes_branch_(see_Sands,_1972)	19._Euhamitermes_Holmgren	/	8._hamatus_(Holmgren)
9._indicus_(Holmgren,_K._&_N.)	Termitidae	Apicotermitinae_Grasse_&_Noirot,_1954_(primitive_&_soldier-less_humivores)	Anoplotermes_branch_(see_Sands,_1972)	19._Euhamitermes_Holmgren	/	9._indicus_(Holmgren,_K._&_N.)
1._praus_Sands,_1972	Termitidae	Apicotermitinae_Grasse_&_Noirot,_1954_(primitive_&_soldier-less_humivores)	Anoplotermes_branch_(see_Sands,_1972)	2._Acidnotermes_Sands,_1972	/	1._praus_Sands,_1972
1._assmuthi_assmuthiWasmann	Termitidae	Apicotermitinae_Grasse_&_Noirot,_1954_(primitive_&_soldier-less_humivores)	Anoplotermes_branch_(see_Sands,_1972)	20._Eurytermes_Wasmann	/	1._assmuthi_assmuthiWasmann
2._boveni_Roonwal_&_Chhotani	Termitidae	Apicotermitinae_Grasse_&_Noirot,_1954_(primitive_&_soldier-less_humivores)	Anoplotermes_branch_(see_Sands,_1972)	20._Eurytermes_Wasmann	/	2._boveni_Roonwal_&_Chhotani
3._buddha_Bose_&_Maiti	Termitidae	Apicotermitinae_Grasse_&_Noirot,_1954_(primitive_&_soldier-less_humivores)	Anoplotermes_branch_(see_Sands,_1972)	20._Eurytermes_Wasmann	/	3._buddha_Bose_&_Maiti
4._ceylonicus_Holmgren	Termitidae	Apicotermitinae_Grasse_&_Noirot,_1954_(primitive_&_soldier-less_humivores)	Anoplotermes_branch_(see_Sands,_1972)	20._Eurytermes_Wasmann	/	4._ceylonicus_Holmgren
5._topslipensis_(Chatterjee_&_Thapa)	Termitidae	Apicotermitinae_Grasse_&_Noirot,_1954_(primitive_&_soldier-less_humivores)	Anoplotermes_branch_(see_Sands,_1972)	20._Eurytermes_Wasmann	/	5._topslipensis_(Chatterjee_&_Thapa)
1._abyssinicus_(Sjostedt)	Termitidae	Apicotermitinae_Grasse_&_Noirot,_1954_(primitive_&_soldier-less_humivores)	Anoplotermes_branch_(see_Sands,_1972)	21._Firmitermes_Sjostedt	/	1._abyssinicus_(Sjostedt)
1._bequaerti_(Snyder_&_Emerson,_1949)	Termitidae	Apicotermitinae_Grasse_&_Noirot,_1954_(primitive_&_soldier-less_humivores)	Anoplotermes_branch_(see_Sands,_1972)	22._GrigiotermesMathews,_1977	/	1._bequaerti_(Snyder_&_Emerson,_1949)
2._metoecus_Mathews,_1977	Termitidae	Apicotermitinae_Grasse_&_Noirot,_1954_(primitive_&_soldier-less_humivores)	Anoplotermes_branch_(see_Sands,_1972)	22._GrigiotermesMathews,_1977	/	2._metoecus_Mathews,_1977
1._amplus_Light	Termitidae	Apicotermitinae_Grasse_&_Noirot,_1954_(primitive_&_soldier-less_humivores)	Anoplotermes_branch_(see_Sands,_1972)	23._Hoplotermes_Light	/	1._amplus_Light
1._arshadi_Akhtar,_1975	Termitidae	Apicotermitinae_Grasse_&_Noirot,_1954_(primitive_&_soldier-less_humivores)	Anoplotermes_branch_(see_Sands,_1972)	24._Indotermes_Roonwal_&_Sen-Sarma,_1960	/	1._arshadi_Akhtar,_1975
10._yunnanensis_(He_&_Xia,_1981)	Termitidae	Apicotermitinae_Grasse_&_Noirot,_1954_(primitive_&_soldier-less_humivores)	Anoplotermes_branch_(see_Sands,_1972)	24._Indotermes_Roonwal_&_Sen-Sarma,_1960	/	10._yunnanensis_(He_&_Xia,_1981)
2._capillosus_(Chatterjee_&_Thakur_1965)	Termitidae	Apicotermitinae_Grasse_&_Noirot,_1954_(primitive_&_soldier-less_humivores)	Anoplotermes_branch_(see_Sands,_1972)	24._Indotermes_Roonwal_&_Sen-Sarma,_1960	/	2._capillosus_(Chatterjee_&_Thakur_1965)
3._isodentatis_(Tsai_&_Chen),_1963	Termitidae	Apicotermitinae_Grasse_&_Noirot,_1954_(primitive_&_soldier-less_humivores)	Anoplotermes_branch_(see_Sands,_1972)	24._Indotermes_Roonwal_&_Sen-Sarma,_1960	/	3._isodentatis_(Tsai_&_Chen),_1963
4._luxiensis_(Huang_et_Zhu),_1984	Termitidae	Apicotermitinae_Grasse_&_Noirot,_1954_(primitive_&_soldier-less_humivores)	Anoplotermes_branch_(see_Sands,_1972)	24._Indotermes_Roonwal_&_Sen-Sarma,_1960	/	4._luxiensis_(Huang_et_Zhu),_1984
5._maymensis_Roonwal_&_Sen-Sarma,_1960	Termitidae	Apicotermitinae_Grasse_&_Noirot,_1954_(primitive_&_soldier-less_humivores)	Anoplotermes_branch_(see_Sands,_1972)	24._Indotermes_Roonwal_&_Sen-Sarma,_1960	/	5._maymensis_Roonwal_&_Sen-Sarma,_1960
6._menggarensis_Tsai,_et_al.,_1984zr	Termitidae	Apicotermitinae_Grasse_&_Noirot,_1954_(primitive_&_soldier-less_humivores)	Anoplotermes_branch_(see_Sands,_1972)	24._Indotermes_Roonwal_&_Sen-Sarma,_1960	/	6._menggarensis_Tsai,_et_al.,_1984zr
7._hainanensis_(He_&_Xia,_1981)	Termitidae	Apicotermitinae_Grasse_&_Noirot,_1954_(primitive_&_soldier-less_humivores)	Anoplotermes_branch_(see_Sands,_1972)	24._Indotermes_Roonwal_&_Sen-Sarma,_1960	/	7._hainanensis_(He_&_Xia,_1981)
8._rongrensis_(Roonwal_&_Chhotani,_1962)	Termitidae	Apicotermitinae_Grasse_&_Noirot,_1954_(primitive_&_soldier-less_humivores)	Anoplotermes_branch_(see_Sands,_1972)	24._Indotermes_Roonwal_&_Sen-Sarma,_1960	/	8._rongrensis_(Roonwal_&_Chhotani,_1962)
9._thailandis_Ahmad_1964zr	Termitidae	Apicotermitinae_Grasse_&_Noirot,_1954_(primitive_&_soldier-less_humivores)	Anoplotermes_branch_(see_Sands,_1972)	24._Indotermes_Roonwal_&_Sen-Sarma,_1960	/	9._thailandis_Ahmad_1964zr
1._globiceps_Holmgren	Termitidae	Apicotermitinae_Grasse_&_Noirot,_1954_(primitive_&_soldier-less_humivores)	Anoplotermes_branch_(see_Sands,_1972)	25._Protohamitermes_Holmgren	/	1._globiceps_Holmgren
1._arboreus_(Emerson),_1925	Termitidae	Apicotermitinae_Grasse_&_Noirot,_1954_(primitive_&_soldier-less_humivores)	Anoplotermes_branch_(see_Sands,_1972)	26._Ruptitermes_Mathews,_1977	/	1._arboreus_(Emerson),_1925
2._proratus_Emerson_(in_Snyder)_1949	Termitidae	Apicotermitinae_Grasse_&_Noirot,_1954_(primitive_&_soldier-less_humivores)	Anoplotermes_branch_(see_Sands,_1972)	26._Ruptitermes_Mathews,_1977	/	2._proratus_Emerson_(in_Snyder)_1949
3._reconditus_(Silvestri),_1901	Termitidae	Apicotermitinae_Grasse_&_Noirot,_1954_(primitive_&_soldier-less_humivores)	Anoplotermes_branch_(see_Sands,_1972)	26._Ruptitermes_Mathews,_1977	/	3._reconditus_(Silvestri),_1901
4._silvestrii_(Emerson),_1925	Termitidae	Apicotermitinae_Grasse_&_Noirot,_1954_(primitive_&_soldier-less_humivores)	Anoplotermes_branch_(see_Sands,_1972)	26._Ruptitermes_Mathews,_1977	/	4._silvestrii_(Emerson),_1925
5._xanthochiton_Mathews,_1977	Termitidae	Apicotermitinae_Grasse_&_Noirot,_1954_(primitive_&_soldier-less_humivores)	Anoplotermes_branch_(see_Sands,_1972)	26._Ruptitermes_Mathews,_1977	/	5._xanthochiton_Mathews,_1977
1._psammophilus_Coaton,_1971	Termitidae	Apicotermitinae_Grasse_&_Noirot,_1954_(primitive_&_soldier-less_humivores)	Anoplotermes_branch_(see_Sands,_1972)	27._Skatitermes_Coaton,_1971	/	1._psammophilus_Coaton,_1971
2._watti_Coaton,_1971	Termitidae	Apicotermitinae_Grasse_&_Noirot,_1954_(primitive_&_soldier-less_humivores)	Anoplotermes_branch_(see_Sands,_1972)	27._Skatitermes_Coaton,_1971	/	2._watti_Coaton,_1971
1._angustigulus_He,_1985	Termitidae	Apicotermitinae_Grasse_&_Noirot,_1954_(primitive_&_soldier-less_humivores)	Anoplotermes_branch_(see_Sands,_1972)	28._Speculitermes_Wasmann	/	1._angustigulus_He,_1985
10._proratus_Emerson,_1949	Termitidae	Apicotermitinae_Grasse_&_Noirot,_1954_(primitive_&_soldier-less_humivores)	Anoplotermes_branch_(see_Sands,_1972)	28._Speculitermes_Wasmann	/	10._proratus_Emerson,_1949
11._reconditus_(Silvestri)	Termitidae	Apicotermitinae_Grasse_&_Noirot,_1954_(primitive_&_soldier-less_humivores)	Anoplotermes_branch_(see_Sands,_1972)	28._Speculitermes_Wasmann	/	11._reconditus_(Silvestri)
12._roonwali_Maiti,_1983zr	Termitidae	Apicotermitinae_Grasse_&_Noirot,_1954_(primitive_&_soldier-less_humivores)	Anoplotermes_branch_(see_Sands,_1972)	28._Speculitermes_Wasmann	/	12._roonwali_Maiti,_1983zr
13._silvestrii_(Emerson)	Termitidae	Apicotermitinae_Grasse_&_Noirot,_1954_(primitive_&_soldier-less_humivores)	Anoplotermes_branch_(see_Sands,_1972)	28._Speculitermes_Wasmann	/	13._silvestrii_(Emerson)
14._sinhalensis_Roonwal_&_Sen-Sarma,_1960zr	Termitidae	Apicotermitinae_Grasse_&_Noirot,_1954_(primitive_&_soldier-less_humivores)	Anoplotermes_branch_(see_Sands,_1972)	28._Speculitermes_Wasmann	/	14._sinhalensis_Roonwal_&_Sen-Sarma,_1960zr
15._triangularis_Roonwal_&_Sen-Sarma,_1960zr	Termitidae	Apicotermitinae_Grasse_&_Noirot,_1954_(primitive_&_soldier-less_humivores)	Anoplotermes_branch_(see_Sands,_1972)	28._Speculitermes_Wasmann	/	15._triangularis_Roonwal_&_Sen-Sarma,_1960zr
2._chadaensis_Chatterjee_&_Thapa,_1964	Termitidae	Apicotermitinae_Grasse_&_Noirot,_1954_(primitive_&_soldier-less_humivores)	Anoplotermes_branch_(see_Sands,_1972)	28._Speculitermes_Wasmann	/	2._chadaensis_Chatterjee_&_Thapa,_1964
3._cyclops_Wasmann	Termitidae	Apicotermitinae_Grasse_&_Noirot,_1954_(primitive_&_soldier-less_humivores)	Anoplotermes_branch_(see_Sands,_1972)	28._Speculitermes_Wasmann	/	3._cyclops_Wasmann
4._deccanensis_Roonwal_&_Chhotani,_1962zr	Termitidae	Apicotermitinae_Grasse_&_Noirot,_1954_(primitive_&_soldier-less_humivores)	Anoplotermes_branch_(see_Sands,_1972)	28._Speculitermes_Wasmann	/	4._deccanensis_Roonwal_&_Chhotani,_1962zr
5._dharwarensis_Roonwal_&_Chhotani,_1964zr	Termitidae	Apicotermitinae_Grasse_&_Noirot,_1954_(primitive_&_soldier-less_humivores)	Anoplotermes_branch_(see_Sands,_1972)	28._Speculitermes_Wasmann	/	5._dharwarensis_Roonwal_&_Chhotani,_1964zr
6._emersoni_Bose,_1985zr	Termitidae	Apicotermitinae_Grasse_&_Noirot,_1954_(primitive_&_soldier-less_humivores)	Anoplotermes_branch_(see_Sands,_1972)	28._Speculitermes_Wasmann	/	6._emersoni_Bose,_1985zr
7._goesswaldi_Roonwal_&_Chhotani,_1964zr	Termitidae	Apicotermitinae_Grasse_&_Noirot,_1954_(primitive_&_soldier-less_humivores)	Anoplotermes_branch_(see_Sands,_1972)	28._Speculitermes_Wasmann	/	7._goesswaldi_Roonwal_&_Chhotani,_1964zr
8._macrodentatus_Ahmad,_1967zr	Termitidae	Apicotermitinae_Grasse_&_Noirot,_1954_(primitive_&_soldier-less_humivores)	Anoplotermes_branch_(see_Sands,_1972)	28._Speculitermes_Wasmann	/	8._macrodentatus_Ahmad,_1967zr
9._paivai_Roonwal_&_Chhotani,_1962zr	Termitidae	Apicotermitinae_Grasse_&_Noirot,_1954_(primitive_&_soldier-less_humivores)	Anoplotermes_branch_(see_Sands,_1972)	28._Speculitermes_Wasmann	/	9._paivai_Roonwal_&_Chhotani,_1962zr
1._oliveirae_Fontes,_1986?	Termitidae	Apicotermitinae_Grasse_&_Noirot,_1954_(primitive_&_soldier-less_humivores)	Anoplotermes_branch_(see_Sands,_1972)	29._TetimatermesFontes,_1986?_(1_sp.)	/	1._oliveirae_Fontes,_1986?
1._choanensis_(Fuller),_1925	Termitidae	Apicotermitinae_Grasse_&_Noirot,_1954_(primitive_&_soldier-less_humivores)	Anoplotermes_branch_(see_Sands,_1972)	3._Adaiphrotermes_Sands,_1972	/	1._choanensis_(Fuller),_1925
2._cuniculator_Sands,_1972	Termitidae	Apicotermitinae_Grasse_&_Noirot,_1954_(primitive_&_soldier-less_humivores)	Anoplotermes_branch_(see_Sands,_1972)	3._Adaiphrotermes_Sands,_1972	/	2._cuniculator_Sands,_1972
3._scapheutes_Sands,_1972	Termitidae	Apicotermitinae_Grasse_&_Noirot,_1954_(primitive_&_soldier-less_humivores)	Anoplotermes_branch_(see_Sands,_1972)	3._Adaiphrotermes_Sands,_1972	/	3._scapheutes_Sands,_1972
1._cavator_Sands,_1972	Termitidae	Apicotermitinae_Grasse_&_Noirot,_1954_(primitive_&_soldier-less_humivores)	Anoplotermes_branch_(see_Sands,_1972)	4._Aderitotermes_Sands,_1972	/	1._cavator_Sands,_1972
2._fossor_Sands,_1972	Termitidae	Apicotermitinae_Grasse_&_Noirot,_1954_(primitive_&_soldier-less_humivores)	Anoplotermes_branch_(see_Sands,_1972)	4._Aderitotermes_Sands,_1972	/	2._fossor_Sands,_1972
1._moretelae_(Fuller),_1925	Termitidae	Apicotermitinae_Grasse_&_Noirot,_1954_(primitive_&_soldier-less_humivores)	Anoplotermes_branch_(see_Sands,_1972)	5._Adynatotermes_Sands,_1972	/	1._moretelae_(Fuller),_1925
1._oryctes_Sands,_1972	Termitidae	Apicotermitinae_Grasse_&_Noirot,_1954_(primitive_&_soldier-less_humivores)	Anoplotermes_branch_(see_Sands,_1972)	6._Aganotermes_Sands,_1972	/	1._oryctes_Sands,_1972
1._kilimandjaricus_(Sjostedt),_1907	Termitidae	Apicotermitinae_Grasse_&_Noirot,_1954_(primitive_&_soldier-less_humivores)	Anoplotermes_branch_(see_Sands,_1972)	7._Alyscotermes_Sands,_1972	/	1._kilimandjaricus_(Sjostedt),_1907
2._trestus_Sands,_1972	Termitidae	Apicotermitinae_Grasse_&_Noirot,_1954_(primitive_&_soldier-less_humivores)	Anoplotermes_branch_(see_Sands,_1972)	7._Alyscotermes_Sands,_1972	/	2._trestus_Sands,_1972
1._phaeocepahalus_Sands,_1972	Termitidae	Apicotermitinae_Grasse_&_Noirot,_1954_(primitive_&_soldier-less_humivores)	Anoplotermes_branch_(see_Sands,_1972)	8._Amalotermes_Sands,_1972	/	1._phaeocepahalus_Sands,_1972
1._galenus_Sands,_1972	Termitidae	Apicotermitinae_Grasse_&_Noirot,_1954_(primitive_&_soldier-less_humivores)	Anoplotermes_branch_(see_Sands,_1972)	9._Amicotermes_Sands,_1972	/	1._galenus_Sands,_1972
1._osborni_Emerson,_1959	Termitidae	Apicotermitinae_Grasse_&_Noirot,_1954_(primitive_&_soldier-less_humivores)	Apicotermes_branch_(see_Sands,_1972)	1._Acutidentitermes_Emerson,_1959	/	1._osborni_Emerson,_1959
1._celisi_Deligne_&_Pasteels,_1969	Termitidae	Apicotermitinae_Grasse_&_Noirot,_1954_(primitive_&_soldier-less_humivores)	Apicotermes_branch_(see_Sands,_1972)	10._Labidotermes_Deligne_&_Pasteels,_1969	/	1._celisi_Deligne_&_Pasteels,_1969
1._inflatus_Weidner,_1974	Termitidae	Apicotermitinae_Grasse_&_Noirot,_1954_(primitive_&_soldier-less_humivores)	Apicotermes_branch_(see_Sands,_1972)	11._Machadotermes_Weidner,_1974	/	1._inflatus_Weidner,_1974
2._latus_Weidner,_1974	Termitidae	Apicotermitinae_Grasse_&_Noirot,_1954_(primitive_&_soldier-less_humivores)	Apicotermes_branch_(see_Sands,_1972)	11._Machadotermes_Weidner,_1974	/	2._latus_Weidner,_1974
3._rigidus_Collins,_1977zr	Termitidae	Apicotermitinae_Grasse_&_Noirot,_1954_(primitive_&_soldier-less_humivores)	Apicotermes_branch_(see_Sands,_1972)	11._Machadotermes_Weidner,_1974	/	3._rigidus_Collins,_1977zr
1._cerberus_Collins,_1977zr	Termitidae	Apicotermitinae_Grasse_&_Noirot,_1954_(primitive_&_soldier-less_humivores)	Apicotermes_branch_(see_Sands,_1972)	12._Phoxotermes_Collins,_1977zr	/	1._cerberus_Collins,_1977zr
1._cornutus_Grasse	Termitidae	Apicotermitinae_Grasse_&_Noirot,_1954_(primitive_&_soldier-less_humivores)	Apicotermes_branch_(see_Sands,_1972)	13._Rostrotermes_Grasse	/	1._cornutus_Grasse
1._ducis_(Sjostedt)	Termitidae	Apicotermitinae_Grasse_&_Noirot,_1954_(primitive_&_soldier-less_humivores)	Apicotermes_branch_(see_Sands,_1972)	14._Trichotermes_Sjostedt	/	1._ducis_(Sjostedt)
2._villifrons_(Sjostedt)	Termitidae	Apicotermitinae_Grasse_&_Noirot,_1954_(primitive_&_soldier-less_humivores)	Apicotermes_branch_(see_Sands,_1972)	14._Trichotermes_Sjostedt	/	2._villifrons_(Sjostedt)
1._hypogeus_Silvestri	Termitidae	Apicotermitinae_Grasse_&_Noirot,_1954_(primitive_&_soldier-less_humivores)	Apicotermes_branch_(see_Sands,_1972)	2._Allognathotermes_Silvestri	/	1._hypogeus_Silvestri
2._ivorensis_Grasse_&_Noirot,_1948	Termitidae	Apicotermitinae_Grasse_&_Noirot,_1954_(primitive_&_soldier-less_humivores)	Apicotermes_branch_(see_Sands,_1972)	2._Allognathotermes_Silvestri	/	2._ivorensis_Grasse_&_Noirot,_1948
1._aburiensis_Sjostedt2	Termitidae	Apicotermitinae_Grasse_&_Noirot,_1954_(primitive_&_soldier-less_humivores)	Apicotermes_branch_(see_Sands,_1972)	3._Apicotermes_Holmgren	/	1._aburiensis_Sjostedt2
10._lamani_(Sjostedt)	Termitidae	Apicotermitinae_Grasse_&_Noirot,_1954_(primitive_&_soldier-less_humivores)	Apicotermes_branch_(see_Sands,_1972)	3._Apicotermes_Holmgren	/	10._lamani_(Sjostedt)
11._occultus_Silvestri	Termitidae	Apicotermitinae_Grasse_&_Noirot,_1954_(primitive_&_soldier-less_humivores)	Apicotermes_branch_(see_Sands,_1972)	3._Apicotermes_Holmgren	/	11._occultus_Silvestri
12._porifex_Emerson,_1952	Termitidae	Apicotermitinae_Grasse_&_Noirot,_1954_(primitive_&_soldier-less_humivores)	Apicotermes_branch_(see_Sands,_1972)	3._Apicotermes_Holmgren	/	12._porifex_Emerson,_1952
13._rimulifex_Emerson,_1956	Termitidae	Apicotermitinae_Grasse_&_Noirot,_1954_(primitive_&_soldier-less_humivores)	Apicotermes_branch_(see_Sands,_1972)	3._Apicotermes_Holmgren	/	13._rimulifex_Emerson,_1956
14._tragardhi_Holmgren	Termitidae	Apicotermitinae_Grasse_&_Noirot,_1954_(primitive_&_soldier-less_humivores)	Apicotermes_branch_(see_Sands,_1972)	3._Apicotermes_Holmgren	/	14._tragardhi_Holmgren
15._uelensis_Desneux,_1952	Termitidae	Apicotermitinae_Grasse_&_Noirot,_1954_(primitive_&_soldier-less_humivores)	Apicotermes_branch_(see_Sands,_1972)	3._Apicotermes_Holmgren	/	15._uelensis_Desneux,_1952
2._angustatus_Sjostedt	Termitidae	Apicotermitinae_Grasse_&_Noirot,_1954_(primitive_&_soldier-less_humivores)	Apicotermes_branch_(see_Sands,_1972)	3._Apicotermes_Holmgren	/	2._angustatus_Sjostedt
3._arquieri_Grasse_&_Noirot,_1948_(nom._nud)	Termitidae	Apicotermitinae_Grasse_&_Noirot,_1954_(primitive_&_soldier-less_humivores)	Apicotermes_branch_(see_Sands,_1972)	3._Apicotermes_Holmgren	/	3._arquieri_Grasse_&_Noirot,_1948_(nom._nud)
4._desneuxi_Emerson,_1953	Termitidae	Apicotermitinae_Grasse_&_Noirot,_1954_(primitive_&_soldier-less_humivores)	Apicotermes_branch_(see_Sands,_1972)	3._Apicotermes_Holmgren	/	4._desneuxi_Emerson,_1953
5._emersoni_Bouillon,_1968zr	Termitidae	Apicotermitinae_Grasse_&_Noirot,_1954_(primitive_&_soldier-less_humivores)	Apicotermes_branch_(see_Sands,_1972)	3._Apicotermes_Holmgren	/	5._emersoni_Bouillon,_1968zr
6._gosswaldi_Bouillon,_1968zr	Termitidae	Apicotermitinae_Grasse_&_Noirot,_1954_(primitive_&_soldier-less_humivores)	Apicotermes_branch_(see_Sands,_1972)	3._Apicotermes_Holmgren	/	6._gosswaldi_Bouillon,_1968zr
7._gurgulifex_Emerson,_1956	Termitidae	Apicotermitinae_Grasse_&_Noirot,_1954_(primitive_&_soldier-less_humivores)	Apicotermes_branch_(see_Sands,_1972)	3._Apicotermes_Holmgren	/	7._gurgulifex_Emerson,_1956
8._holmgreni_Emerson,_1956	Termitidae	Apicotermitinae_Grasse_&_Noirot,_1954_(primitive_&_soldier-less_humivores)	Apicotermes_branch_(see_Sands,_1972)	3._Apicotermes_Holmgren	/	8._holmgreni_Emerson,_1956
9._kisantuensis_Sjostedt	Termitidae	Apicotermitinae_Grasse_&_Noirot,_1954_(primitive_&_soldier-less_humivores)	Apicotermes_branch_(see_Sands,_1972)	3._Apicotermes_Holmgren	/	9._kisantuensis_Sjostedt
1._boukokoensis	Termitidae	Apicotermitinae_Grasse_&_Noirot,_1954_(primitive_&_soldier-less_humivores)	Apicotermes_branch_(see_Sands,_1972)	4._Coxotermes_Grasse_&_Noirot,_1954	/	1._boukokoensis
1._furcatidens_(Sjostedt),_1924	Termitidae	Apicotermitinae_Grasse_&_Noirot,_1954_(primitive_&_soldier-less_humivores)	Apicotermes_branch_(see_Sands,_1972)	5._Duplidentitermes_Emerson,_1959	/	1._furcatidens_(Sjostedt),_1924
2._jurioni_Emerson,_1959	Termitidae	Apicotermitinae_Grasse_&_Noirot,_1954_(primitive_&_soldier-less_humivores)	Apicotermes_branch_(see_Sands,_1972)	5._Duplidentitermes_Emerson,_1959	/	2._jurioni_Emerson,_1959
3._latimentonis_Emerson,_1959	Termitidae	Apicotermitinae_Grasse_&_Noirot,_1954_(primitive_&_soldier-less_humivores)	Apicotermes_branch_(see_Sands,_1972)	5._Duplidentitermes_Emerson,_1959	/	3._latimentonis_Emerson,_1959
1._grassei_Noirot,_1968zr	Termitidae	Apicotermitinae_Grasse_&_Noirot,_1954_(primitive_&_soldier-less_humivores)	Apicotermes_branch_(see_Sands,_1972)	6._Eburnitermes_Noirot,_1968zr	/	1._grassei_Noirot,_1968zr
1._laticeps_Grasse_&_Noirot,_1954	Termitidae	Apicotermitinae_Grasse_&_Noirot,_1954_(primitive_&_soldier-less_humivores)	Apicotermes_branch_(see_Sands,_1972)	7._Heimitermes_Grasse_&_Noirot,_1954	/	1._laticeps_Grasse_&_Noirot,_1954
2._moorei_Emerson,_1959	Termitidae	Apicotermitinae_Grasse_&_Noirot,_1954_(primitive_&_soldier-less_humivores)	Apicotermes_branch_(see_Sands,_1972)	7._Heimitermes_Grasse_&_Noirot,_1954	/	2._moorei_Emerson,_1959
1._?submissus_Silvestri	Termitidae	Apicotermitinae_Grasse_&_Noirot,_1954_(primitive_&_soldier-less_humivores)	Apicotermes_branch_(see_Sands,_1972)	8._Hoplognathotermes_Silvestri	/	1._?submissus_Silvestri
2._subterraneus_Silvestri	Termitidae	Apicotermitinae_Grasse_&_Noirot,_1954_(primitive_&_soldier-less_humivores)	Apicotermes_branch_(see_Sands,_1972)	8._Hoplognathotermes_Silvestri	/	2._subterraneus_Silvestri
1._tuberculatus_Emerson	Termitidae	Apicotermitinae_Grasse_&_Noirot,_1954_(primitive_&_soldier-less_humivores)	Apicotermes_branch_(see_Sands,_1972)	9._Jugositermes_Emerson	/	1._tuberculatus_Emerson
1._longiceps_(Sjostedt,_1899)	Termitidae	Cubitermitinae_Kemner_(African_humivores_with_biting_soldiers)	/	1._Apilitermes_Holmgren	/	1._longiceps_(Sjostedt,_1899)
1._brevilabius_Emerson,_1960	Termitidae	Cubitermitinae_Kemner_(African_humivores_with_biting_soldiers)	/	10._Furculitermes_Emerson,_1960	/	1._brevilabius_Emerson,_1960
2._brevimalatus_Emerson,_1960	Termitidae	Cubitermitinae_Kemner_(African_humivores_with_biting_soldiers)	/	10._Furculitermes_Emerson,_1960	/	2._brevimalatus_Emerson,_1960
3._cubitalis_Emerson,_1960	Termitidae	Cubitermitinae_Kemner_(African_humivores_with_biting_soldiers)	/	10._Furculitermes_Emerson,_1960	/	3._cubitalis_Emerson,_1960
4._hendreckxi_Emerson,_1960	Termitidae	Cubitermitinae_Kemner_(African_humivores_with_biting_soldiers)	/	10._Furculitermes_Emerson,_1960	/	4._hendreckxi_Emerson,_1960
5._longilabius_Emerson,_1960	Termitidae	Cubitermitinae_Kemner_(African_humivores_with_biting_soldiers)	/	10._Furculitermes_Emerson,_1960	/	5._longilabius_Emerson,_1960
6._parviceps_Emerson,_1960	Termitidae	Cubitermitinae_Kemner_(African_humivores_with_biting_soldiers)	/	10._Furculitermes_Emerson,_1960	/	6._parviceps_Emerson,_1960
7._soyeri_Emerson,_1960	Termitidae	Cubitermitinae_Kemner_(African_humivores_with_biting_soldiers)	/	10._Furculitermes_Emerson,_1960	/	7._soyeri_Emerson,_1960
8._winifredae_Emerson,_1960	Termitidae	Cubitermitinae_Kemner_(African_humivores_with_biting_soldiers)	/	10._Furculitermes_Emerson,_1960	/	8._winifredae_Emerson,_1960
1._longiceps_Cachan,_1951	Termitidae	Cubitermitinae_Kemner_(African_humivores_with_biting_soldiers)	/	11._Gibbotermes_Cachan,_1951	/	1._longiceps_Cachan,_1951
2._major_Cachan,_1951	Termitidae	Cubitermitinae_Kemner_(African_humivores_with_biting_soldiers)	/	11._Gibbotermes_Cachan,_1951	/	2._major_Cachan,_1951
3._mandibularis_Cachan,_1951	Termitidae	Cubitermitinae_Kemner_(African_humivores_with_biting_soldiers)	/	11._Gibbotermes_Cachan,_1951	/	3._mandibularis_Cachan,_1951
4._minor_Cachan,_1951	Termitidae	Cubitermitinae_Kemner_(African_humivores_with_biting_soldiers)	/	11._Gibbotermes_Cachan,_1951	/	4._minor_Cachan,_1951
5._sakarahensis_Cachan,_1951	Termitidae	Cubitermitinae_Kemner_(African_humivores_with_biting_soldiers)	/	11._Gibbotermes_Cachan,_1951	/	5._sakarahensis_Cachan,_1951
6._subinteger_Cachan,_1951	Termitidae	Cubitermitinae_Kemner_(African_humivores_with_biting_soldiers)	/	11._Gibbotermes_Cachan,_1951	/	6._subinteger_Cachan,_1951
1._amydrus_Uys,_1994	Termitidae	Cubitermitinae_Kemner_(African_humivores_with_biting_soldiers)	/	12._Lepidotermes_Sjostedt	/	1._amydrus_Uys,_1994
2._goliath_(Williams,_1954)	Termitidae	Cubitermitinae_Kemner_(African_humivores_with_biting_soldiers)	/	12._Lepidotermes_Sjostedt	/	2._goliath_(Williams,_1954)
3._lounsburyi_(Silvertri,_1914)	Termitidae	Cubitermitinae_Kemner_(African_humivores_with_biting_soldiers)	/	12._Lepidotermes_Sjostedt	/	3._lounsburyi_(Silvertri,_1914)
4._mtwalumi_(Fuller,_1925)	Termitidae	Cubitermitinae_Kemner_(African_humivores_with_biting_soldiers)	/	12._Lepidotermes_Sjostedt	/	4._mtwalumi_(Fuller,_1925)
5._planifacies_(Williams,_1954)	Termitidae	Cubitermitinae_Kemner_(African_humivores_with_biting_soldiers)	/	12._Lepidotermes_Sjostedt	/	5._planifacies_(Williams,_1954)
6._pretoriensis_(Sjostedt,_1914)	Termitidae	Cubitermitinae_Kemner_(African_humivores_with_biting_soldiers)	/	12._Lepidotermes_Sjostedt	/	6._pretoriensis_(Sjostedt,_1914)
7._scalenus_Uys,_1994	Termitidae	Cubitermitinae_Kemner_(African_humivores_with_biting_soldiers)	/	12._Lepidotermes_Sjostedt	/	7._scalenus_Uys,_1994
8._simplex_(Holmgren,_1913)	Termitidae	Cubitermitinae_Kemner_(African_humivores_with_biting_soldiers)	/	12._Lepidotermes_Sjostedt	/	8._simplex_(Holmgren,_1913)
9._vastus_Uyx,_1994	Termitidae	Cubitermitinae_Kemner_(African_humivores_with_biting_soldiers)	/	12._Lepidotermes_Sjostedt	/	9._vastus_Uyx,_1994
1._katangensis_Sjostedt	Termitidae	Cubitermitinae_Kemner_(African_humivores_with_biting_soldiers)	/	13._MegagnathotermesSilvestri	/	1._katangensis_Sjostedt
2._notandus_Silvestri	Termitidae	Cubitermitinae_Kemner_(African_humivores_with_biting_soldiers)	/	13._MegagnathotermesSilvestri	/	2._notandus_Silvestri
1._heterochilus_(Silvestri)	Termitidae	Cubitermitinae_Kemner_(African_humivores_with_biting_soldiers)	/	14._Mucrotermes_Emerson,_1960	/	1._heterochilus_(Silvestri)
2._osborni_Emerson,_1960	Termitidae	Cubitermitinae_Kemner_(African_humivores_with_biting_soldiers)	/	14._Mucrotermes_Emerson,_1960	/	2._osborni_Emerson,_1960
1._berghei_Emerson,_1960	Termitidae	Cubitermitinae_Kemner_(African_humivores_with_biting_soldiers)	/	15._Nitiditermes_Emerson,_1960	/	1._berghei_Emerson,_1960
1._aburiensis_(Sjostedt)	Termitidae	Cubitermitinae_Kemner_(African_humivores_with_biting_soldiers)	/	16._NoditermesSjostedt	/	1._aburiensis_(Sjostedt)
2._angolensis_Weidner,_1975zr	Termitidae	Cubitermitinae_Kemner_(African_humivores_with_biting_soldiers)	/	16._NoditermesSjostedt	/	2._angolensis_Weidner,_1975zr
3._cristifrons_(Wasmann)	Termitidae	Cubitermitinae_Kemner_(African_humivores_with_biting_soldiers)	/	16._NoditermesSjostedt	/	3._cristifrons_(Wasmann)
4._curvatus_(Silvestri)	Termitidae	Cubitermitinae_Kemner_(African_humivores_with_biting_soldiers)	/	16._NoditermesSjostedt	/	4._curvatus_(Silvestri)
5._festivus_Harris,_1958	Termitidae	Cubitermitinae_Kemner_(African_humivores_with_biting_soldiers)	/	16._NoditermesSjostedt	/	5._festivus_Harris,_1958
6._indoensis_Sjostedt	Termitidae	Cubitermitinae_Kemner_(African_humivores_with_biting_soldiers)	/	16._NoditermesSjostedt	/	6._indoensis_Sjostedt
7._lananianus_(Sjostedt)	Termitidae	Cubitermitinae_Kemner_(African_humivores_with_biting_soldiers)	/	16._NoditermesSjostedt	/	7._lananianus_(Sjostedt)
8._sinuosus_(Silvestri)	Termitidae	Cubitermitinae_Kemner_(African_humivores_with_biting_soldiers)	/	16._NoditermesSjostedt	/	8._sinuosus_(Silvestri)
9._wasambaricus_Williams,_1954	Termitidae	Cubitermitinae_Kemner_(African_humivores_with_biting_soldiers)	/	16._NoditermesSjostedt	/	9._wasambaricus_Williams,_1954
1._giessi_Coaton,_1971	Termitidae	Cubitermitinae_Kemner_(African_humivores_with_biting_soldiers)	/	17._Okavangotermes_Coaton,_1971	/	1._giessi_Coaton,_1971
1._grandilabius_(Emerson)	Termitidae	Cubitermitinae_Kemner_(African_humivores_with_biting_soldiers)	/	18._Ophiotermes_Sjostedt	/	1._grandilabius_(Emerson)
2._mandibularis_(Sjostedt)	Termitidae	Cubitermitinae_Kemner_(African_humivores_with_biting_soldiers)	/	18._Ophiotermes_Sjostedt	/	2._mandibularis_(Sjostedt)
3._mirandus_(Sjostedt)	Termitidae	Cubitermitinae_Kemner_(African_humivores_with_biting_soldiers)	/	18._Ophiotermes_Sjostedt	/	3._mirandus_(Sjostedt)
4._shabaensis_Bouillon,_1973zr	Termitidae	Cubitermitinae_Kemner_(African_humivores_with_biting_soldiers)	/	18._Ophiotermes_Sjostedt	/	4._shabaensis_Bouillon,_1973zr
5._ugandaensis_Sjostedt	Termitidae	Cubitermitinae_Kemner_(African_humivores_with_biting_soldiers)	/	18._Ophiotermes_Sjostedt	/	5._ugandaensis_Sjostedt
1._depressifrons_Silvestri	Termitidae	Cubitermitinae_Kemner_(African_humivores_with_biting_soldiers)	/	19._Orthotermes_Silvestri	/	1._depressifrons_Silvestri
2._mansuetus_(Sjostedt)	Termitidae	Cubitermitinae_Kemner_(African_humivores_with_biting_soldiers)	/	19._Orthotermes_Silvestri	/	2._mansuetus_(Sjostedt)
1._amicus_Harris	Termitidae	Cubitermitinae_Kemner_(African_humivores_with_biting_soldiers)	/	2._Basidentitermes_Holmgren	/	1._amicus_Harris
2._aurivillii_(Sjostedt)	Termitidae	Cubitermitinae_Kemner_(African_humivores_with_biting_soldiers)	/	2._Basidentitermes_Holmgren	/	2._aurivillii_(Sjostedt)
3._demoulini_Harris,_1963zr	Termitidae	Cubitermitinae_Kemner_(African_humivores_with_biting_soldiers)	/	2._Basidentitermes_Holmgren	/	3._demoulini_Harris,_1963zr
4._diversifrons_Silvestri	Termitidae	Cubitermitinae_Kemner_(African_humivores_with_biting_soldiers)	/	2._Basidentitermes_Holmgren	/	4._diversifrons_Silvestri
5._mactus_(Sjostedt)	Termitidae	Cubitermitinae_Kemner_(African_humivores_with_biting_soldiers)	/	2._Basidentitermes_Holmgren	/	5._mactus_(Sjostedt)
6._malelaensis_(Emerson)	Termitidae	Cubitermitinae_Kemner_(African_humivores_with_biting_soldiers)	/	2._Basidentitermes_Holmgren	/	6._malelaensis_(Emerson)
7._potens_Silvestri	Termitidae	Cubitermitinae_Kemner_(African_humivores_with_biting_soldiers)	/	2._Basidentitermes_Holmgren	/	7._potens_Silvestri
8._trilobatus_Noirot,_1955	Termitidae	Cubitermitinae_Kemner_(African_humivores_with_biting_soldiers)	/	2._Basidentitermes_Holmgren	/	8._trilobatus_Noirot,_1955
1._sylvaticus_Coaton,_1971	Termitidae	Cubitermitinae_Kemner_(African_humivores_with_biting_soldiers)	/	20._Ovambotermes_Coaton,_1971	/	1._sylvaticus_Coaton,_1971
1._langi_Emerson,_1960	Termitidae	Cubitermitinae_Kemner_(African_humivores_with_biting_soldiers)	/	21._Pilotermes_Emerson,_1960	/	1._langi_Emerson,_1960
1._tubuliferus_(Sjostedt)	Termitidae	Cubitermitinae_Kemner_(African_humivores_with_biting_soldiers)	/	22._Proboscitermes_Sjostedt	/	1._tubuliferus_(Sjostedt)
1._arboricola_(Sjostedt)	Termitidae	Cubitermitinae_Kemner_(African_humivores_with_biting_soldiers)	/	23._Procubitermes_Silvestri	/	1._arboricola_(Sjostedt)
2._niapuensis_(Emerson)	Termitidae	Cubitermitinae_Kemner_(African_humivores_with_biting_soldiers)	/	23._Procubitermes_Silvestri	/	2._niapuensis_(Emerson)
3._sjostedti_(von_Rosen)	Termitidae	Cubitermitinae_Kemner_(African_humivores_with_biting_soldiers)	/	23._Procubitermes_Silvestri	/	3._sjostedti_(von_Rosen)
4._ueleensis_Sjostedt	Termitidae	Cubitermitinae_Kemner_(African_humivores_with_biting_soldiers)	/	23._Procubitermes_Silvestri	/	4._ueleensis_Sjostedt
5._undulans_Schmitz	Termitidae	Cubitermitinae_Kemner_(African_humivores_with_biting_soldiers)	/	23._Procubitermes_Silvestri	/	5._undulans_Schmitz
6._wasmanni_(Emerson)	Termitidae	Cubitermitinae_Kemner_(African_humivores_with_biting_soldiers)	/	23._Procubitermes_Silvestri	/	6._wasmanni_(Emerson)
1._putnami_Emerson,_1960	Termitidae	Cubitermitinae_Kemner_(African_humivores_with_biting_soldiers)	/	24._Profastigitermes_Emerson,_1960	/	1._putnami_Emerson,_1960
1._brevinotus_Silvestri	Termitidae	Cubitermitinae_Kemner_(African_humivores_with_biting_soldiers)	/	25._Thoracotermes_Wasmann	/	1._brevinotus_Silvestri
2._grevillensis_Weidner,_1975zr	Termitidae	Cubitermitinae_Kemner_(African_humivores_with_biting_soldiers)	/	25._Thoracotermes_Wasmann	/	2._grevillensis_Weidner,_1975zr
3._lusingensis_Harris,_1958	Termitidae	Cubitermitinae_Kemner_(African_humivores_with_biting_soldiers)	/	25._Thoracotermes_Wasmann	/	3._lusingensis_Harris,_1958
4._machadoi_Weidner,_1975zr	Termitidae	Cubitermitinae_Kemner_(African_humivores_with_biting_soldiers)	/	25._Thoracotermes_Wasmann	/	4._machadoi_Weidner,_1975zr
5._macrothorax_(Sjostedt)	Termitidae	Cubitermitinae_Kemner_(African_humivores_with_biting_soldiers)	/	25._Thoracotermes_Wasmann	/	5._macrothorax_(Sjostedt)
1._bycanistes_(Sjostedt)	Termitidae	Cubitermitinae_Kemner_(African_humivores_with_biting_soldiers)	/	26._Tuberculitermes_Holmgren	/	1._bycanistes_(Sjostedt)
2._flexuosus_Roy-Noel,_1969zr	Termitidae	Cubitermitinae_Kemner_(African_humivores_with_biting_soldiers)	/	26._Tuberculitermes_Holmgren	/	2._flexuosus_Roy-Noel,_1969zr
b._guineensis_Silvestri	Termitidae	Cubitermitinae_Kemner_(African_humivores_with_biting_soldiers)	/	26._Tuberculitermes_Holmgren	/	b._guineensis_Silvestri
1._acutifrons_(Silvestri)	Termitidae	Cubitermitinae_Kemner_(African_humivores_with_biting_soldiers)	/	27._Unguitermes_Sjostedt	/	1._acutifrons_(Silvestri)
2._bidentatus_(Silvestri)	Termitidae	Cubitermitinae_Kemner_(African_humivores_with_biting_soldiers)	/	27._Unguitermes_Sjostedt	/	2._bidentatus_(Silvestri)
3._magnus_Ruelle,_1973zr	Termitidae	Cubitermitinae_Kemner_(African_humivores_with_biting_soldiers)	/	27._Unguitermes_Sjostedt	/	3._magnus_Ruelle,_1973zr
4._proclivifrons_Ruelle,_1973zr	Termitidae	Cubitermitinae_Kemner_(African_humivores_with_biting_soldiers)	/	27._Unguitermes_Sjostedt	/	4._proclivifrons_Ruelle,_1973zr
5._trispinosus_Ruelle,_1973zr	Termitidae	Cubitermitinae_Kemner_(African_humivores_with_biting_soldiers)	/	27._Unguitermes_Sjostedt	/	5._trispinosus_Ruelle,_1973zr
6._unidentatus_Ruelle,_1973zr	Termitidae	Cubitermitinae_Kemner_(African_humivores_with_biting_soldiers)	/	27._Unguitermes_Sjostedt	/	6._unidentatus_Ruelle,_1973zr
1._gaerdesi_Coaton,_1971	Termitidae	Cubitermitinae_Kemner_(African_humivores_with_biting_soldiers)	/	28._Unicornitermes_Coaton,_1971	/	1._gaerdesi_Coaton,_1971
1._monachus_Uyx,_1993zr	Termitidae	Cubitermitinae_Kemner_(African_humivores_with_biting_soldiers)	/	3._Batillitermes_Uys,_1993zr	/	1._monachus_Uyx,_1993zr
1._albotarsalis_(Sjostedt)	Termitidae	Cubitermitinae_Kemner_(African_humivores_with_biting_soldiers)	/	4._Crenetermes_Silvestri	/	1._albotarsalis_(Sjostedt)
2._elongatus_Weidner,_1975zr	Termitidae	Cubitermitinae_Kemner_(African_humivores_with_biting_soldiers)	/	4._Crenetermes_Silvestri	/	2._elongatus_Weidner,_1975zr
3._fruitus_Harris,_1958	Termitidae	Cubitermitinae_Kemner_(African_humivores_with_biting_soldiers)	/	4._Crenetermes_Silvestri	/	3._fruitus_Harris,_1958
4._mandibulatus_Weidner,_1975zr	Termitidae	Cubitermitinae_Kemner_(African_humivores_with_biting_soldiers)	/	4._Crenetermes_Silvestri	/	4._mandibulatus_Weidner,_1975zr
5._mixtus_Williams,_1962zr	Termitidae	Cubitermitinae_Kemner_(African_humivores_with_biting_soldiers)	/	4._Crenetermes_Silvestri	/	5._mixtus_Williams,_1962zr
1._aemulus_Silvestri	Termitidae	Cubitermitinae_Kemner_(African_humivores_with_biting_soldiers)	/	5._Cubitermes_Wasmann	/	1._aemulus_Silvestri
10._comstocki_(Emerson)	Termitidae	Cubitermitinae_Kemner_(African_humivores_with_biting_soldiers)	/	5._Cubitermes_Wasmann	/	10._comstocki_(Emerson)
11._congoensis_(Emerson)	Termitidae	Cubitermitinae_Kemner_(African_humivores_with_biting_soldiers)	/	5._Cubitermes_Wasmann	/	11._congoensis_(Emerson)
12._conjenii_(Fuller)	Termitidae	Cubitermitinae_Kemner_(African_humivores_with_biting_soldiers)	/	5._Cubitermes_Wasmann	/	12._conjenii_(Fuller)
13._curtatus_Silvestri	Termitidae	Cubitermitinae_Kemner_(African_humivores_with_biting_soldiers)	/	5._Cubitermes_Wasmann	/	13._curtatus_Silvestri
14._duplex_(Holmgren)	Termitidae	Cubitermitinae_Kemner_(African_humivores_with_biting_soldiers)	/	5._Cubitermes_Wasmann	/	14._duplex_(Holmgren)
15._exiguus_Mathot,_1964zr	Termitidae	Cubitermitinae_Kemner_(African_humivores_with_biting_soldiers)	/	5._Cubitermes_Wasmann	/	15._exiguus_Mathot,_1964zr
16._falcifer_Williams,_1966zr	Termitidae	Cubitermitinae_Kemner_(African_humivores_with_biting_soldiers)	/	5._Cubitermes_Wasmann	/	16._falcifer_Williams,_1966zr
17._finitimus_Schmitz	Termitidae	Cubitermitinae_Kemner_(African_humivores_with_biting_soldiers)	/	5._Cubitermes_Wasmann	/	17._finitimus_Schmitz
18._fulvus_Williams,_1966zr	Termitidae	Cubitermitinae_Kemner_(African_humivores_with_biting_soldiers)	/	5._Cubitermes_Wasmann	/	18._fulvus_Williams,_1966zr
19._fungifaber_(Sjostedt)	Termitidae	Cubitermitinae_Kemner_(African_humivores_with_biting_soldiers)	/	5._Cubitermes_Wasmann	/	19._fungifaber_(Sjostedt)
2._anatruncatus_(Fuller)	Termitidae	Cubitermitinae_Kemner_(African_humivores_with_biting_soldiers)	/	5._Cubitermes_Wasmann	/	2._anatruncatus_(Fuller)
20._gaigei_(Emerson)	Termitidae	Cubitermitinae_Kemner_(African_humivores_with_biting_soldiers)	/	5._Cubitermes_Wasmann	/	20._gaigei_(Emerson)
21._gibbifrons_Sjostedt	Termitidae	Cubitermitinae_Kemner_(African_humivores_with_biting_soldiers)	/	5._Cubitermes_Wasmann	/	21._gibbifrons_Sjostedt
22._glebae_(Sjostedt)	Termitidae	Cubitermitinae_Kemner_(African_humivores_with_biting_soldiers)	/	5._Cubitermes_Wasmann	/	22._glebae_(Sjostedt)
23._hamatus_Sjostedt	Termitidae	Cubitermitinae_Kemner_(African_humivores_with_biting_soldiers)	/	5._Cubitermes_Wasmann	/	23._hamatus_Sjostedt
24._heghi_Sjostedt,_1924	Termitidae	Cubitermitinae_Kemner_(African_humivores_with_biting_soldiers)	/	5._Cubitermes_Wasmann	/	24._heghi_Sjostedt,_1924
25._inclitus_Silvestri	Termitidae	Cubitermitinae_Kemner_(African_humivores_with_biting_soldiers)	/	5._Cubitermes_Wasmann	/	25._inclitus_Silvestri
26._intercalatus_Silvestri	Termitidae	Cubitermitinae_Kemner_(African_humivores_with_biting_soldiers)	/	5._Cubitermes_Wasmann	/	26._intercalatus_Silvestri
27._latens_Williams,_1966zr	Termitidae	Cubitermitinae_Kemner_(African_humivores_with_biting_soldiers)	/	5._Cubitermes_Wasmann	/	27._latens_Williams,_1966zr
28._loubetsiensis_Sjostedt	Termitidae	Cubitermitinae_Kemner_(African_humivores_with_biting_soldiers)	/	5._Cubitermes_Wasmann	/	28._loubetsiensis_Sjostedt
29._microduplex_(Fuller)	Termitidae	Cubitermitinae_Kemner_(African_humivores_with_biting_soldiers)	/	5._Cubitermes_Wasmann	/	29._microduplex_(Fuller)
3._atrox_(Smeathman)	Termitidae	Cubitermitinae_Kemner_(African_humivores_with_biting_soldiers)	/	5._Cubitermes_Wasmann	/	3._atrox_(Smeathman)
30._minitabundus_(Sjostedt)	Termitidae	Cubitermitinae_Kemner_(African_humivores_with_biting_soldiers)	/	5._Cubitermes_Wasmann	/	30._minitabundus_(Sjostedt)
31._modestior_Silvestri	Termitidae	Cubitermitinae_Kemner_(African_humivores_with_biting_soldiers)	/	5._Cubitermes_Wasmann	/	31._modestior_Silvestri
32._montanus_Williams,_1966zr	Termitidae	Cubitermitinae_Kemner_(African_humivores_with_biting_soldiers)	/	5._Cubitermes_Wasmann	/	32._montanus_Williams,_1966zr
33._muneris_(Sjostedt)	Termitidae	Cubitermitinae_Kemner_(African_humivores_with_biting_soldiers)	/	5._Cubitermes_Wasmann	/	33._muneris_(Sjostedt)
34._niokoloensis_Roy-Noel,_1969zr	Termitidae	Cubitermitinae_Kemner_(African_humivores_with_biting_soldiers)	/	5._Cubitermes_Wasmann	/	34._niokoloensis_Roy-Noel,_1969zr
35._oblectatus_Harris,_1958	Termitidae	Cubitermitinae_Kemner_(African_humivores_with_biting_soldiers)	/	5._Cubitermes_Wasmann	/	35._oblectatus_Harris,_1958
36._oculatus_Silvestri	Termitidae	Cubitermitinae_Kemner_(African_humivores_with_biting_soldiers)	/	5._Cubitermes_Wasmann	/	36._oculatus_Silvestri
37._orthognathus_(Emerson)	Termitidae	Cubitermitinae_Kemner_(African_humivores_with_biting_soldiers)	/	5._Cubitermes_Wasmann	/	37._orthognathus_(Emerson)
38._pallidiceps_(Sjostedt)	Termitidae	Cubitermitinae_Kemner_(African_humivores_with_biting_soldiers)	/	5._Cubitermes_Wasmann	/	38._pallidiceps_(Sjostedt)
39._planifrons_Sjostedt	Termitidae	Cubitermitinae_Kemner_(African_humivores_with_biting_soldiers)	/	5._Cubitermes_Wasmann	/	39._planifrons_Sjostedt
4._banksi_(Emerson)	Termitidae	Cubitermitinae_Kemner_(African_humivores_with_biting_soldiers)	/	5._Cubitermes_Wasmann	/	4._banksi_(Emerson)
40._pretorianus_Silvestri	Termitidae	Cubitermitinae_Kemner_(African_humivores_with_biting_soldiers)	/	5._Cubitermes_Wasmann	/	40._pretorianus_Silvestri
41._proximatus_Silvestri	Termitidae	Cubitermitinae_Kemner_(African_humivores_with_biting_soldiers)	/	5._Cubitermes_Wasmann	/	41._proximatus_Silvestri
42._sanctaeluciae_(Fuller)	Termitidae	Cubitermitinae_Kemner_(African_humivores_with_biting_soldiers)	/	5._Cubitermes_Wasmann	/	42._sanctaeluciae_(Fuller)
43._sankurensis_Wasmann	Termitidae	Cubitermitinae_Kemner_(African_humivores_with_biting_soldiers)	/	5._Cubitermes_Wasmann	/	43._sankurensis_Wasmann
44._schereri_(von_Rosen)	Termitidae	Cubitermitinae_Kemner_(African_humivores_with_biting_soldiers)	/	5._Cubitermes_Wasmann	/	44._schereri_(von_Rosen)
45._schmidti_(Emerson)	Termitidae	Cubitermitinae_Kemner_(African_humivores_with_biting_soldiers)	/	5._Cubitermes_Wasmann	/	45._schmidti_(Emerson)
46._severus_Silvestri	Termitidae	Cubitermitinae_Kemner_(African_humivores_with_biting_soldiers)	/	5._Cubitermes_Wasmann	/	46._severus_Silvestri
47._sierraleonicus_(Sjostedt)	Termitidae	Cubitermitinae_Kemner_(African_humivores_with_biting_soldiers)	/	5._Cubitermes_Wasmann	/	47._sierraleonicus_(Sjostedt)
48._silvestrii_Sjostedt	Termitidae	Cubitermitinae_Kemner_(African_humivores_with_biting_soldiers)	/	5._Cubitermes_Wasmann	/	48._silvestrii_Sjostedt
49._speciosus_Sjostedt	Termitidae	Cubitermitinae_Kemner_(African_humivores_with_biting_soldiers)	/	5._Cubitermes_Wasmann	/	49._speciosus_Sjostedt
5._bilobatodes_Silvestri	Termitidae	Cubitermitinae_Kemner_(African_humivores_with_biting_soldiers)	/	5._Cubitermes_Wasmann	/	5._bilobatodes_Silvestri
50._subarquatus_Sjostedt	Termitidae	Cubitermitinae_Kemner_(African_humivores_with_biting_soldiers)	/	5._Cubitermes_Wasmann	/	50._subarquatus_Sjostedt
51._subcrenulatus_Silvestri	Termitidae	Cubitermitinae_Kemner_(African_humivores_with_biting_soldiers)	/	5._Cubitermes_Wasmann	/	51._subcrenulatus_Silvestri
52._sulcifrons_Wasmann	Termitidae	Cubitermitinae_Kemner_(African_humivores_with_biting_soldiers)	/	5._Cubitermes_Wasmann	/	52._sulcifrons_Wasmann
53._tenuiceps_(Sjostedt)	Termitidae	Cubitermitinae_Kemner_(African_humivores_with_biting_soldiers)	/	5._Cubitermes_Wasmann	/	53._tenuiceps_(Sjostedt)
54._testaceus_Williams,_1966zr	Termitidae	Cubitermitinae_Kemner_(African_humivores_with_biting_soldiers)	/	5._Cubitermes_Wasmann	/	54._testaceus_Williams,_1966zr
55._transvaalensis_(Fuller)	Termitidae	Cubitermitinae_Kemner_(African_humivores_with_biting_soldiers)	/	5._Cubitermes_Wasmann	/	55._transvaalensis_(Fuller)
56._truncatoides_(Fuller)	Termitidae	Cubitermitinae_Kemner_(African_humivores_with_biting_soldiers)	/	5._Cubitermes_Wasmann	/	56._truncatoides_(Fuller)
57._truncatus_(Holmgren)	Termitidae	Cubitermitinae_Kemner_(African_humivores_with_biting_soldiers)	/	5._Cubitermes_Wasmann	/	57._truncatus_(Holmgren)
58._ugandensis_Fuller	Termitidae	Cubitermitinae_Kemner_(African_humivores_with_biting_soldiers)	/	5._Cubitermes_Wasmann	/	58._ugandensis_Fuller
59._umbratus_Williams,_1954	Termitidae	Cubitermitinae_Kemner_(African_humivores_with_biting_soldiers)	/	5._Cubitermes_Wasmann	/	59._umbratus_Williams,_1954
6._bilobatus_(Haviland)	Termitidae	Cubitermitinae_Kemner_(African_humivores_with_biting_soldiers)	/	5._Cubitermes_Wasmann	/	6._bilobatus_(Haviland)
60._undulatus_(Fuller)	Termitidae	Cubitermitinae_Kemner_(African_humivores_with_biting_soldiers)	/	5._Cubitermes_Wasmann	/	60._undulatus_(Fuller)
61._weissi_Silvestri	Termitidae	Cubitermitinae_Kemner_(African_humivores_with_biting_soldiers)	/	5._Cubitermes_Wasmann	/	61._weissi_Silvestri
62._zavataria_Ghidini	Termitidae	Cubitermitinae_Kemner_(African_humivores_with_biting_soldiers)	/	5._Cubitermes_Wasmann	/	62._zavataria_Ghidini
63._zenkeri_Desneux	Termitidae	Cubitermitinae_Kemner_(African_humivores_with_biting_soldiers)	/	5._Cubitermes_Wasmann	/	63._zenkeri_Desneux
64._zulucola_Sjostedt	Termitidae	Cubitermitinae_Kemner_(African_humivores_with_biting_soldiers)	/	5._Cubitermes_Wasmann	/	64._zulucola_Sjostedt
65._zuluensis_(Holmgren)	Termitidae	Cubitermitinae_Kemner_(African_humivores_with_biting_soldiers)	/	5._Cubitermes_Wasmann	/	65._zuluensis_(Holmgren)
7._breviceps_(Sjostedt)	Termitidae	Cubitermitinae_Kemner_(African_humivores_with_biting_soldiers)	/	5._Cubitermes_Wasmann	/	7._breviceps_(Sjostedt)
8._bugeserae_Bouillon_&_Vincki,_1971	Termitidae	Cubitermitinae_Kemner_(African_humivores_with_biting_soldiers)	/	5._Cubitermes_Wasmann	/	8._bugeserae_Bouillon_&_Vincki,_1971
9._caesareus_(Sjostedt)	Termitidae	Cubitermitinae_Kemner_(African_humivores_with_biting_soldiers)	/	5._Cubitermes_Wasmann	/	9._caesareus_(Sjostedt)
1._acutidens_Silvestri	Termitidae	Cubitermitinae_Kemner_(African_humivores_with_biting_soldiers)	/	6._Euchilotermes_Silvestri	/	1._acutidens_Silvestri
2._quadriceps_(Emerson)	Termitidae	Cubitermitinae_Kemner_(African_humivores_with_biting_soldiers)	/	6._Euchilotermes_Silvestri	/	2._quadriceps_(Emerson)
3._tensus_Silvestri	Termitidae	Cubitermitinae_Kemner_(African_humivores_with_biting_soldiers)	/	6._Euchilotermes_Silvestri	/	3._tensus_Silvestri
4._umbraticola_(Williams)	Termitidae	Cubitermitinae_Kemner_(African_humivores_with_biting_soldiers)	/	6._Euchilotermes_Silvestri	/	4._umbraticola_(Williams)
1._jucundus_(Sjostedt)	Termitidae	Cubitermitinae_Kemner_(African_humivores_with_biting_soldiers)	/	7._Fastigitermes_Sjostedt	/	1._jucundus_(Sjostedt)
1._coatoni_Krishna,_1963zr	Termitidae	Cubitermitinae_Kemner_(African_humivores_with_biting_soldiers)	/	8._Foraminitermes_Holmgren,_1912	/	1._coatoni_Krishna,_1963zr
2._corniferus_(Sjostedt)	Termitidae	Cubitermitinae_Kemner_(African_humivores_with_biting_soldiers)	/	8._Foraminitermes_Holmgren,_1912	/	2._corniferus_(Sjostedt)
3._harrisi_Krishna,_1963zr	Termitidae	Cubitermitinae_Kemner_(African_humivores_with_biting_soldiers)	/	8._Foraminitermes_Holmgren,_1912	/	3._harrisi_Krishna,_1963zr
4._rhinoceros_(Sjostedt)	Termitidae	Cubitermitinae_Kemner_(African_humivores_with_biting_soldiers)	/	8._Foraminitermes_Holmgren,_1912	/	4._rhinoceros_(Sjostedt)
5._tubifrons_Holmgren	Termitidae	Cubitermitinae_Kemner_(African_humivores_with_biting_soldiers)	/	8._Foraminitermes_Holmgren,_1912	/	5._tubifrons_Holmgren
6._valens_(Silvestri)	Termitidae	Cubitermitinae_Kemner_(African_humivores_with_biting_soldiers)	/	8._Foraminitermes_Holmgren,_1912	/	6._valens_(Silvestri)
1._planifrons_Emerson,_1960	Termitidae	Cubitermitinae_Kemner_(African_humivores_with_biting_soldiers)	/	9._Forficulitermes_Emerson,_1960	/	1._planifrons_Emerson,_1960
1._acanthothorax_(Sjostedt)	Termitidae	Macrotermitinae_Kemner_(fungus-growing_termites)	/	1._Acanthotermes_Sjostedt	/	1._acanthothorax_(Sjostedt)
1._manyunensis_Zhu_&_Huang,_1990	Termitidae	Macrotermitinae_Kemner_(fungus-growing_termites)	/	10._Parahypotermes_Zhu_&_Huang,_1990	/	1._manyunensis_Zhu_&_Huang,_1990
2._ruileinsis_Zhu_&_Wang,_1990	Termitidae	Macrotermitinae_Kemner_(fungus-growing_termites)	/	10._Parahypotermes_Zhu_&_Huang,_1990	/	2._ruileinsis_Zhu_&_Wang,_1990
3._yingjiangensis_Huang_&_Zhu,_1990	Termitidae	Macrotermitinae_Kemner_(fungus-growing_termites)	/	10._Parahypotermes_Zhu_&_Huang,_1990	/	3._yingjiangensis_Huang_&_Zhu,_1990
1._hirticeps_Sjostedt	Termitidae	Macrotermitinae_Kemner_(fungus-growing_termites)	/	11._Protermes_Holmgren	/	1._hirticeps_Sjostedt
2._minimus_Ruelle,_1971zr	Termitidae	Macrotermitinae_Kemner_(fungus-growing_termites)	/	11._Protermes_Holmgren	/	2._minimus_Ruelle,_1971zr
3._minutus_(Grasse)	Termitidae	Macrotermitinae_Kemner_(fungus-growing_termites)	/	11._Protermes_Holmgren	/	3._minutus_(Grasse)
4._mwekerae_Ruelle,_1971zr	Termitidae	Macrotermitinae_Kemner_(fungus-growing_termites)	/	11._Protermes_Holmgren	/	4._mwekerae_Ruelle,_1971zr
5._prorepens_(Sjostedt)	Termitidae	Macrotermitinae_Kemner_(fungus-growing_termites)	/	11._Protermes_Holmgren	/	5._prorepens_(Sjostedt)
1._curticeps_Sjostedt	Termitidae	Macrotermitinae_Kemner_(fungus-growing_termites)	/	12._Pseudacanthotermes_Sjostedt	/	1._curticeps_Sjostedt
2._grandiceps_(Sjostedt)	Termitidae	Macrotermitinae_Kemner_(fungus-growing_termites)	/	12._Pseudacanthotermes_Sjostedt	/	2._grandiceps_(Sjostedt)
3._harrisensis_Weidner,_1962zr	Termitidae	Macrotermitinae_Kemner_(fungus-growing_termites)	/	12._Pseudacanthotermes_Sjostedt	/	3._harrisensis_Weidner,_1962zr
4._militaris_(Hagen)	Termitidae	Macrotermitinae_Kemner_(fungus-growing_termites)	/	12._Pseudacanthotermes_Sjostedt	/	4._militaris_(Hagen)
5._piceus_(Sjostedt)	Termitidae	Macrotermitinae_Kemner_(fungus-growing_termites)	/	12._Pseudacanthotermes_Sjostedt	/	5._piceus_(Sjostedt)
6._spiniger_(Sjostedt)	Termitidae	Macrotermitinae_Kemner_(fungus-growing_termites)	/	12._Pseudacanthotermes_Sjostedt	/	6._spiniger_(Sjostedt)
1._sphaerothorax_(Sjostedt)	Termitidae	Macrotermitinae_Kemner_(fungus-growing_termites)	/	13._Sphaerotermes_Holmgren	/	1._sphaerothorax_(Sjostedt)
1._heterodon_(Sjostedt)	Termitidae	Macrotermitinae_Kemner_(fungus-growing_termites)	/	14._Synacanthotermes_Holmgren	/	1._heterodon_(Sjostedt)
2._?tribulatus_(Sjostedt)_(Weidner,_1962zr)	Termitidae	Macrotermitinae_Kemner_(fungus-growing_termites)	/	14._Synacanthotermes_Holmgren	/	2._?tribulatus_(Sjostedt)_(Weidner,_1962zr)
3._zanzibarensis_(Sjostedt)	Termitidae	Macrotermitinae_Kemner_(fungus-growing_termites)	/	14._Synacanthotermes_Holmgren	/	3._zanzibarensis_(Sjostedt)
1._infundibuli_(Sjostedt)	Termitidae	Macrotermitinae_Kemner_(fungus-growing_termites)	/	2._Allodontermes_Silvestri	/	1._infundibuli_(Sjostedt)
2._morogorensis_Harris	Termitidae	Macrotermitinae_Kemner_(fungus-growing_termites)	/	2._Allodontermes_Silvestri	/	2._morogorensis_Harris
3._rhodesiensis_(Sjostedt)	Termitidae	Macrotermitinae_Kemner_(fungus-growing_termites)	/	2._Allodontermes_Silvestri	/	3._rhodesiensis_(Sjostedt)
4._schultzei_(Silvestri)	Termitidae	Macrotermitinae_Kemner_(fungus-growing_termites)	/	2._Allodontermes_Silvestri	/	4._schultzei_(Silvestri)
5._tenax_(Silvestri)	Termitidae	Macrotermitinae_Kemner_(fungus-growing_termites)	/	2._Allodontermes_Silvestri	/	5._tenax_(Silvestri)
1._cavithorax_(Sjostedt)	Termitidae	Macrotermitinae_Kemner_(fungus-growing_termites)	/	3._Ancistrotermes_Silvestri	/	1._cavithorax_(Sjostedt)
10._microdens_Harris,_1966zr	Termitidae	Macrotermitinae_Kemner_(fungus-growing_termites)	/	3._Ancistrotermes_Silvestri	/	10._microdens_Harris,_1966zr
11._pakistanicus_(Ahmad),_1955	Termitidae	Macrotermitinae_Kemner_(fungus-growing_termites)	/	3._Ancistrotermes_Silvestri	/	11._pakistanicus_(Ahmad),_1955
12._periphrasis_Sjostedt	Termitidae	Macrotermitinae_Kemner_(fungus-growing_termites)	/	3._Ancistrotermes_Silvestri	/	12._periphrasis_Sjostedt
13._wasmanni_Snyder_&_Emerson	Termitidae	Macrotermitinae_Kemner_(fungus-growing_termites)	/	3._Ancistrotermes_Silvestri	/	13._wasmanni_Snyder_&_Emerson
14._xiai_Zhu_&_Huang,_1991	Termitidae	Macrotermitinae_Kemner_(fungus-growing_termites)	/	3._Ancistrotermes_Silvestri	/	14._xiai_Zhu_&_Huang,_1991
2._crassipes_Zhu_&_Wang_1991	Termitidae	Macrotermitinae_Kemner_(fungus-growing_termites)	/	3._Ancistrotermes_Silvestri	/	2._crassipes_Zhu_&_Wang_1991
3._crucifer_(Sjostedt)	Termitidae	Macrotermitinae_Kemner_(fungus-growing_termites)	/	3._Ancistrotermes_Silvestri	/	3._crucifer_(Sjostedt)
4._equatorius_Harris,_1966zr	Termitidae	Macrotermitinae_Kemner_(fungus-growing_termites)	/	3._Ancistrotermes_Silvestri	/	4._equatorius_Harris,_1966zr
5._ganlanbaensis_Zhu_&_Huang,_1991	Termitidae	Macrotermitinae_Kemner_(fungus-growing_termites)	/	3._Ancistrotermes_Silvestri	/	5._ganlanbaensis_Zhu_&_Huang,_1991
6._guineensis_(Silvestri)	Termitidae	Macrotermitinae_Kemner_(fungus-growing_termites)	/	3._Ancistrotermes_Silvestri	/	6._guineensis_(Silvestri)
7._hekouensis_Zhu_&_Wang,_1991	Termitidae	Macrotermitinae_Kemner_(fungus-growing_termites)	/	3._Ancistrotermes_Silvestri	/	7._hekouensis_Zhu_&_Wang,_1991
8._latinotus_(Holmgren)	Termitidae	Macrotermitinae_Kemner_(fungus-growing_termites)	/	3._Ancistrotermes_Silvestri	/	8._latinotus_(Holmgren)
9._menglianensis_Zhu_&_Huang,_1991	Termitidae	Macrotermitinae_Kemner_(fungus-growing_termites)	/	3._Ancistrotermes_Silvestri	/	9._menglianensis_Zhu_&_Huang,_1991
1._primus_Silvestri	Termitidae	Macrotermitinae_Kemner_(fungus-growing_termites)	/	4._Euscaiotermes_Silvestri	/	1._primus_Silvestri
1._bawanensis_Zhu_&_Wang,_1990	Termitidae	Macrotermitinae_Kemner_(fungus-growing_termites)	/	5._Hypotermes_Holmgren	/	1._bawanensis_Zhu_&_Wang,_1990
10._xenotermitis_(Wasmann)	Termitidae	Macrotermitinae_Kemner_(fungus-growing_termites)	/	5._Hypotermes_Holmgren	/	10._xenotermitis_(Wasmann)
2._makhamensis_Ahmad,_1967zr	Termitidae	Macrotermitinae_Kemner_(fungus-growing_termites)	/	5._Hypotermes_Holmgren	/	2._makhamensis_Ahmad,_1967zr
3._meiziensis_Huang_&_Zhu,_1990	Termitidae	Macrotermitinae_Kemner_(fungus-growing_termites)	/	5._Hypotermes_Holmgren	/	3._meiziensis_Huang_&_Zhu,_1990
4._mengdingensis_Zhu_&_Huang,_1990	Termitidae	Macrotermitinae_Kemner_(fungus-growing_termites)	/	5._Hypotermes_Holmgren	/	4._mengdingensis_Zhu_&_Huang,_1990
5._obscuriceps_(Wasmann)	Termitidae	Macrotermitinae_Kemner_(fungus-growing_termites)	/	5._Hypotermes_Holmgren	/	5._obscuriceps_(Wasmann)
6._sumatrensis_Holmgren	Termitidae	Macrotermitinae_Kemner_(fungus-growing_termites)	/	5._Hypotermes_Holmgren	/	6._sumatrensis_Holmgren
7._wandingensis_Zhu_&_Huang,_1990	Termitidae	Macrotermitinae_Kemner_(fungus-growing_termites)	/	5._Hypotermes_Holmgren	/	7._wandingensis_Zhu_&_Huang,_1990
8._wayaoensis_Zhu_&_Wang,_1990	Termitidae	Macrotermitinae_Kemner_(fungus-growing_termites)	/	5._Hypotermes_Holmgren	/	8._wayaoensis_Zhu_&_Wang,_1990
9._winifredi_Ahmad,_1953	Termitidae	Macrotermitinae_Kemner_(fungus-growing_termites)	/	5._Hypotermes_Holmgren	/	9._winifredi_Ahmad,_1953
1._acrocephalus_Ping_1985	Termitidae	Macrotermitinae_Kemner_(fungus-growing_termites)	/	6._Macrotermes_Holmgren	/	1._acrocephalus_Ping_1985
10._choui_Ping_1985	Termitidae	Macrotermitinae_Kemner_(fungus-growing_termites)	/	6._Macrotermes_Holmgren	/	10._choui_Ping_1985
11._constrictus_Ping_&_Li,_1985	Termitidae	Macrotermitinae_Kemner_(fungus-growing_termites)	/	6._Macrotermes_Holmgren	/	11._constrictus_Ping_&_Li,_1985
12._convulsionarius_(Konig)	Termitidae	Macrotermitinae_Kemner_(fungus-growing_termites)	/	6._Macrotermes_Holmgren	/	12._convulsionarius_(Konig)
13._denticulatus_Li_&_Ping,_1983	Termitidae	Macrotermitinae_Kemner_(fungus-growing_termites)	/	6._Macrotermes_Holmgren	/	13._denticulatus_Li_&_Ping,_1983
14._falciger_(Gerstacker)	Termitidae	Macrotermitinae_Kemner_(fungus-growing_termites)	/	6._Macrotermes_Holmgren	/	14._falciger_(Gerstacker)
15._gilvus_(Hagen)	Termitidae	Macrotermitinae_Kemner_(fungus-growing_termites)	/	6._Macrotermes_Holmgren	/	15._gilvus_(Hagen)
16._gratus_(Sjostedt)	Termitidae	Macrotermitinae_Kemner_(fungus-growing_termites)	/	6._Macrotermes_Holmgren	/	16._gratus_(Sjostedt)
17._guangxiensis_Han,_1986	Termitidae	Macrotermitinae_Kemner_(fungus-growing_termites)	/	6._Macrotermes_Holmgren	/	17._guangxiensis_Han,_1986
18._hainanensis_Li_&_Ping,_1983	Termitidae	Macrotermitinae_Kemner_(fungus-growing_termites)	/	6._Macrotermes_Holmgren	/	18._hainanensis_Li_&_Ping,_1983
19._herus_(Sjostedt)	Termitidae	Macrotermitinae_Kemner_(fungus-growing_termites)	/	6._Macrotermes_Holmgren	/	19._herus_(Sjostedt)
2._ahmadi_Tho_Yow_Pong,_1975zr	Termitidae	Macrotermitinae_Kemner_(fungus-growing_termites)	/	6._Macrotermes_Holmgren	/	2._ahmadi_Tho_Yow_Pong,_1975zr
20._hopini_Roonwal_&_Sen-Sarma,_1956	Termitidae	Macrotermitinae_Kemner_(fungus-growing_termites)	/	6._Macrotermes_Holmgren	/	20._hopini_Roonwal_&_Sen-Sarma,_1956
21._ituriensis_Sjostedt	Termitidae	Macrotermitinae_Kemner_(fungus-growing_termites)	/	6._Macrotermes_Holmgren	/	21._ituriensis_Sjostedt
22._ivorensis_Grasse_&_Noirot,_1951	Termitidae	Macrotermitinae_Kemner_(fungus-growing_termites)	/	6._Macrotermes_Holmgren	/	22._ivorensis_Grasse_&_Noirot,_1951
23._jinghongensis_Ping_&_Li,_1985	Termitidae	Macrotermitinae_Kemner_(fungus-growing_termites)	/	6._Macrotermes_Holmgren	/	23._jinghongensis_Ping_&_Li,_1985
24._khajuriae_Roonwal_&_Chhotani,_1962zr	Termitidae	Macrotermitinae_Kemner_(fungus-growing_termites)	/	6._Macrotermes_Holmgren	/	24._khajuriae_Roonwal_&_Chhotani,_1962zr
25._latignathus_Thapa,_1988zr	Termitidae	Macrotermitinae_Kemner_(fungus-growing_termites)	/	6._Macrotermes_Holmgren	/	25._latignathus_Thapa,_1988zr
26._latinotus_Zhu_&_Luo,_1985	Termitidae	Macrotermitinae_Kemner_(fungus-growing_termites)	/	6._Macrotermes_Holmgren	/	26._latinotus_Zhu_&_Luo,_1985
27._lilljeborgi_(Sjostedt)	Termitidae	Macrotermitinae_Kemner_(fungus-growing_termites)	/	6._Macrotermes_Holmgren	/	27._lilljeborgi_(Sjostedt)
28._longiceps_Li_&_Ping,_1983	Termitidae	Macrotermitinae_Kemner_(fungus-growing_termites)	/	6._Macrotermes_Holmgren	/	28._longiceps_Li_&_Ping,_1983
29._longimentis_Zhu_&_Luo,_1985	Termitidae	Macrotermitinae_Kemner_(fungus-growing_termites)	/	6._Macrotermes_Holmgren	/	29._longimentis_Zhu_&_Luo,_1985
3._aleemi_Akhtar,_1975	Termitidae	Macrotermitinae_Kemner_(fungus-growing_termites)	/	6._Macrotermes_Holmgren	/	3._aleemi_Akhtar,_1975
30._luokengensis_Lin_&_Sho,_1982	Termitidae	Macrotermitinae_Kemner_(fungus-growing_termites)	/	6._Macrotermes_Holmgren	/	30._luokengensis_Lin_&_Sho,_1982
31._malaccensis_(Haviland)	Termitidae	Macrotermitinae_Kemner_(fungus-growing_termites)	/	6._Macrotermes_Holmgren	/	31._malaccensis_(Haviland)
32._maesodensis_Ahmad,_1967	Termitidae	Macrotermitinae_Kemner_(fungus-growing_termites)	/	6._Macrotermes_Holmgren	/	32._maesodensis_Ahmad,_1967
33._medogensis_Han,_1993zr	Termitidae	Macrotermitinae_Kemner_(fungus-growing_termites)	/	6._Macrotermes_Holmgren	/	33._medogensis_Han,_1993zr
34._meidoensis_Huang_et_al,_1989zr	Termitidae	Macrotermitinae_Kemner_(fungus-growing_termites)	/	6._Macrotermes_Holmgren	/	34._meidoensis_Huang_et_al,_1989zr
35._menglongensis_Han,_1986	Termitidae	Macrotermitinae_Kemner_(fungus-growing_termites)	/	6._Macrotermes_Holmgren	/	35._menglongensis_Han,_1986
36._michaelseni_(Sjostedt),_1914	Termitidae	Macrotermitinae_Kemner_(fungus-growing_termites)	/	6._Macrotermes_Holmgren	/	36._michaelseni_(Sjostedt),_1914
37._mossambicus_Hagen,_1853	Termitidae	Macrotermitinae_Kemner_(fungus-growing_termites)	/	6._Macrotermes_Holmgren	/	37._mossambicus_Hagen,_1853
38._muelleri_(Sjostedt)	Termitidae	Macrotermitinae_Kemner_(fungus-growing_termites)	/	6._Macrotermes_Holmgren	/	38._muelleri_(Sjostedt)
39._natalensis_(Haviland)	Termitidae	Macrotermitinae_Kemner_(fungus-growing_termites)	/	6._Macrotermes_Holmgren	/	39._natalensis_(Haviland)
4._annandalei_(Silvestri)	Termitidae	Macrotermitinae_Kemner_(fungus-growing_termites)	/	6._Macrotermes_Holmgren	/	4._annandalei_(Silvestri)
40._niger_(Sjostedt)	Termitidae	Macrotermitinae_Kemner_(fungus-growing_termites)	/	6._Macrotermes_Holmgren	/	40._niger_(Sjostedt)
41._nobilis_(Sjostedt)	Termitidae	Macrotermitinae_Kemner_(fungus-growing_termites)	/	6._Macrotermes_Holmgren	/	41._nobilis_(Sjostedt)
42._orthognathus_Ping_&_Xu,_1985	Termitidae	Macrotermitinae_Kemner_(fungus-growing_termites)	/	6._Macrotermes_Holmgren	/	42._orthognathus_Ping_&_Xu,_1985
43._probeaufortensis_Thapa,_1988zr	Termitidae	Macrotermitinae_Kemner_(fungus-growing_termites)	/	6._Macrotermes_Holmgren	/	43._probeaufortensis_Thapa,_1988zr
44._renouxi_Rouland,_1993zr	Termitidae	Macrotermitinae_Kemner_(fungus-growing_termites)	/	6._Macrotermes_Holmgren	/	44._renouxi_Rouland,_1993zr
45._scheuthlei_(Armbruster,_1941)	Termitidae	Macrotermitinae_Kemner_(fungus-growing_termites)	/	6._Macrotermes_Holmgren	/	45._scheuthlei_(Armbruster,_1941)
46._serrulatus_Snyder	Termitidae	Macrotermitinae_Kemner_(fungus-growing_termites)	/	6._Macrotermes_Holmgren	/	46._serrulatus_Snyder
47._singaporensis_(Oshima)	Termitidae	Macrotermitinae_Kemner_(fungus-growing_termites)	/	6._Macrotermes_Holmgren	/	47._singaporensis_(Oshima)
48._subhyalinus_(Rambur)	Termitidae	Macrotermitinae_Kemner_(fungus-growing_termites)	/	6._Macrotermes_Holmgren	/	48._subhyalinus_(Rambur)
49._trapezoides_Ping_&_Xu,_1985	Termitidae	Macrotermitinae_Kemner_(fungus-growing_termites)	/	6._Macrotermes_Holmgren	/	49._trapezoides_Ping_&_Xu,_1985
5._barneyi_Light	Termitidae	Macrotermitinae_Kemner_(fungus-growing_termites)	/	6._Macrotermes_Holmgren	/	5._barneyi_Light
50._trimorphus_Li_&_Ping,_1983	Termitidae	Macrotermitinae_Kemner_(fungus-growing_termites)	/	6._Macrotermes_Holmgren	/	50._trimorphus_Li_&_Ping,_1983
51._ukuzii_Fuller	Termitidae	Macrotermitinae_Kemner_(fungus-growing_termites)	/	6._Macrotermes_Holmgren	/	51._ukuzii_Fuller
52._vitrialatus_(Sjostedt)	Termitidae	Macrotermitinae_Kemner_(fungus-growing_termites)	/	6._Macrotermes_Holmgren	/	52._vitrialatus_(Sjostedt)
53._yunnanensis_Han,_1986	Termitidae	Macrotermitinae_Kemner_(fungus-growing_termites)	/	6._Macrotermes_Holmgren	/	53._yunnanensis_Han,_1986
54._zhejiangensis_Han,_1994zr	Termitidae	Macrotermitinae_Kemner_(fungus-growing_termites)	/	6._Macrotermes_Holmgren	/	54._zhejiangensis_Han,_1994zr
6._beaufortensis_Thapa,_1988zr	Termitidae	Macrotermitinae_Kemner_(fungus-growing_termites)	/	6._Macrotermes_Holmgren	/	6._beaufortensis_Thapa,_1988zr
7._bellicosus_(Smeathman)	Termitidae	Macrotermitinae_Kemner_(fungus-growing_termites)	/	6._Macrotermes_Holmgren	/	7._bellicosus_(Smeathman)
8._carbonarius_(Hagen)	Termitidae	Macrotermitinae_Kemner_(fungus-growing_termites)	/	6._Macrotermes_Holmgren	/	8._carbonarius_(Hagen)
9._chaiglomi_Ahmad,_1967zr	Termitidae	Macrotermitinae_Kemner_(fungus-growing_termites)	/	6._Macrotermes_Holmgren	/	9._chaiglomi_Ahmad,_1967zr
1._giffardii_(Silvestri),_1914	Termitidae	Macrotermitinae_Kemner_(fungus-growing_termites)	/	7._Megaprotermes�_Ruelle,_1978zr	/	1._giffardii_(Silvestri),_1914
1._aethiopicus_Barnett_et_al,_1988zr	Termitidae	Macrotermitinae_Kemner_(fungus-growing_termites)	/	8._Microtermes_Wasmann	/	1._aethiopicus_Barnett_et_al,_1988zr
10._dimorphus_Tsai_&_Chen_,_1963zr	Termitidae	Macrotermitinae_Kemner_(fungus-growing_termites)	/	8._Microtermes_Wasmann	/	10._dimorphus_Tsai_&_Chen_,_1963zr
11._divellens	Termitidae	Macrotermitinae_Kemner_(fungus-growing_termites)	/	8._Microtermes_Wasmann	/	11._divellens
12._dubius_Fuller	Termitidae	Macrotermitinae_Kemner_(fungus-growing_termites)	/	8._Microtermes_Wasmann	/	12._dubius_Fuller
13._etiolatus_Fuller	Termitidae	Macrotermitinae_Kemner_(fungus-growing_termites)	/	8._Microtermes_Wasmann	/	13._etiolatus_Fuller
14._feae_Silvestri	Termitidae	Macrotermitinae_Kemner_(fungus-growing_termites)	/	8._Microtermes_Wasmann	/	14._feae_Silvestri
15._havilandi_Holmgren	Termitidae	Macrotermitinae_Kemner_(fungus-growing_termites)	/	8._Microtermes_Wasmann	/	15._havilandi_Holmgren
16._hollandi_Grasse	Termitidae	Macrotermitinae_Kemner_(fungus-growing_termites)	/	8._Microtermes_Wasmann	/	16._hollandi_Grasse
17._imphalensis_Roonwal_&_Chhotani,_1962zr	Termitidae	Macrotermitinae_Kemner_(fungus-growing_termites)	/	8._Microtermes_Wasmann	/	17._imphalensis_Roonwal_&_Chhotani,_1962zr
18._incertoides_Holmgren	Termitidae	Macrotermitinae_Kemner_(fungus-growing_termites)	/	8._Microtermes_Wasmann	/	18._incertoides_Holmgren
19._incertus_(Hagen)	Termitidae	Macrotermitinae_Kemner_(fungus-growing_termites)	/	8._Microtermes_Wasmann	/	19._incertus_(Hagen)
2._albinotus_Holmgren	Termitidae	Macrotermitinae_Kemner_(fungus-growing_termites)	/	8._Microtermes_Wasmann	/	2._albinotus_Holmgren
20._insperatus_Kemner	Termitidae	Macrotermitinae_Kemner_(fungus-growing_termites)	/	8._Microtermes_Wasmann	/	20._insperatus_Kemner
21._jacobsoni_Holmgren	Termitidae	Macrotermitinae_Kemner_(fungus-growing_termites)	/	8._Microtermes_Wasmann	/	21._jacobsoni_Holmgren
22._kasaiensis_(Sjostedt)	Termitidae	Macrotermitinae_Kemner_(fungus-growing_termites)	/	8._Microtermes_Wasmann	/	22._kasaiensis_(Sjostedt)
23._kauderni_Holmgren	Termitidae	Macrotermitinae_Kemner_(fungus-growing_termites)	/	8._Microtermes_Wasmann	/	23._kauderni_Holmgren
24._lepidus_Sjostedt	Termitidae	Macrotermitinae_Kemner_(fungus-growing_termites)	/	8._Microtermes_Wasmann	/	24._lepidus_Sjostedt
25._luteus_Harris,_1954	Termitidae	Macrotermitinae_Kemner_(fungus-growing_termites)	/	8._Microtermes_Wasmann	/	25._luteus_Harris,_1954
26._lounsburyi_Fuller	Termitidae	Macrotermitinae_Kemner_(fungus-growing_termites)	/	8._Microtermes_Wasmann	/	26._lounsburyi_Fuller
27._macronotus_Holmgren	Termitidae	Macrotermitinae_Kemner_(fungus-growing_termites)	/	8._Microtermes_Wasmann	/	27._macronotus_Holmgren
28._madagascariensis_Holmgren	Termitidae	Macrotermitinae_Kemner_(fungus-growing_termites)	/	8._Microtermes_Wasmann	/	28._madagascariensis_Holmgren
29._magnocellus_(Sjostedt)	Termitidae	Macrotermitinae_Kemner_(fungus-growing_termites)	/	8._Microtermes_Wasmann	/	29._magnocellus_(Sjostedt)
3._albopartitus_(Sjostedt)	Termitidae	Macrotermitinae_Kemner_(fungus-growing_termites)	/	8._Microtermes_Wasmann	/	3._albopartitus_(Sjostedt)
30._mangzhuangensis_Zhu_&_Huang,_1991	Termitidae	Macrotermitinae_Kemner_(fungus-growing_termites)	/	8._Microtermes_Wasmann	/	30._mangzhuangensis_Zhu_&_Huang,_1991
31._menglunensis_Zhu_&_Huang,_1991	Termitidae	Macrotermitinae_Kemner_(fungus-growing_termites)	/	8._Microtermes_Wasmann	/	31._menglunensis_Zhu_&_Huang,_1991
32._microthorax_Holmgren	Termitidae	Macrotermitinae_Kemner_(fungus-growing_termites)	/	8._Microtermes_Wasmann	/	32._microthorax_Holmgren
33._mokeetsei_Fuller	Termitidae	Macrotermitinae_Kemner_(fungus-growing_termites)	/	8._Microtermes_Wasmann	/	33._mokeetsei_Fuller
34._mycophagus_(Desneux)	Termitidae	Macrotermitinae_Kemner_(fungus-growing_termites)	/	8._Microtermes_Wasmann	/	34._mycophagus_(Desneux)
35._najdensis_Harris,_1964zr	Termitidae	Macrotermitinae_Kemner_(fungus-growing_termites)	/	8._Microtermes_Wasmann	/	35._najdensis_Harris,_1964zr
36._obesi_Holmgren	Termitidae	Macrotermitinae_Kemner_(fungus-growing_termites)	/	8._Microtermes_Wasmann	/	36._obesi_Holmgren
37._occidentalis_Fuller	Termitidae	Macrotermitinae_Kemner_(fungus-growing_termites)	/	8._Microtermes_Wasmann	/	37._occidentalis_Fuller
38._osborni_Emerson	Termitidae	Macrotermitinae_Kemner_(fungus-growing_termites)	/	8._Microtermes_Wasmann	/	38._osborni_Emerson
39._pallidiventris_Harris,_1953	Termitidae	Macrotermitinae_Kemner_(fungus-growing_termites)	/	8._Microtermes_Wasmann	/	39._pallidiventris_Harris,_1953
4._alluaudanus_(Sjostedt)	Termitidae	Macrotermitinae_Kemner_(fungus-growing_termites)	/	8._Microtermes_Wasmann	/	4._alluaudanus_(Sjostedt)
40._pallidus_(Haviland)	Termitidae	Macrotermitinae_Kemner_(fungus-growing_termites)	/	8._Microtermes_Wasmann	/	40._pallidus_(Haviland)
41._problematicus_Grasse	Termitidae	Macrotermitinae_Kemner_(fungus-growing_termites)	/	8._Microtermes_Wasmann	/	41._problematicus_Grasse
42._pusillus_Silvestri	Termitidae	Macrotermitinae_Kemner_(fungus-growing_termites)	/	8._Microtermes_Wasmann	/	42._pusillus_Silvestri
43._redenianus_(Sjostedt)	Termitidae	Macrotermitinae_Kemner_(fungus-growing_termites)	/	8._Microtermes_Wasmann	/	43._redenianus_(Sjostedt)
44._sakalava_Cachan,_1949	Termitidae	Macrotermitinae_Kemner_(fungus-growing_termites)	/	8._Microtermes_Wasmann	/	44._sakalava_Cachan,_1949
45._sindensis_(Desneux)	Termitidae	Macrotermitinae_Kemner_(fungus-growing_termites)	/	8._Microtermes_Wasmann	/	45._sindensis_(Desneux)
46._sjostedti_Emerson	Termitidae	Macrotermitinae_Kemner_(fungus-growing_termites)	/	8._Microtermes_Wasmann	/	46._sjostedti_Emerson
47._somaliensis_Sjostedt	Termitidae	Macrotermitinae_Kemner_(fungus-growing_termites)	/	8._Microtermes_Wasmann	/	47._somaliensis_Sjostedt
48._subhyalinus_Silvestri	Termitidae	Macrotermitinae_Kemner_(fungus-growing_termites)	/	8._Microtermes_Wasmann	/	48._subhyalinus_Silvestri
49._tenuis_Oshima	Termitidae	Macrotermitinae_Kemner_(fungus-growing_termites)	/	8._Microtermes_Wasmann	/	49._tenuis_Oshima
5._aluco_(Sjostedt)	Termitidae	Macrotermitinae_Kemner_(fungus-growing_termites)	/	8._Microtermes_Wasmann	/	5._aluco_(Sjostedt)
50._thoracalis_Sjostedt	Termitidae	Macrotermitinae_Kemner_(fungus-growing_termites)	/	8._Microtermes_Wasmann	/	50._thoracalis_Sjostedt
51._toumodiensis_Grasse	Termitidae	Macrotermitinae_Kemner_(fungus-growing_termites)	/	8._Microtermes_Wasmann	/	51._toumodiensis_Grasse
52._tragardhi_(Sjostedt)	Termitidae	Macrotermitinae_Kemner_(fungus-growing_termites)	/	8._Microtermes_Wasmann	/	52._tragardhi_(Sjostedt)
53._unicolor_Snyder	Termitidae	Macrotermitinae_Kemner_(fungus-growing_termites)	/	8._Microtermes_Wasmann	/	53._unicolor_Snyder
54._upembae_Harris,_1958	Termitidae	Macrotermitinae_Kemner_(fungus-growing_termites)	/	8._Microtermes_Wasmann	/	54._upembae_Harris,_1958
55._usambaricus_Sjostedt	Termitidae	Macrotermitinae_Kemner_(fungus-growing_termites)	/	8._Microtermes_Wasmann	/	55._usambaricus_Sjostedt
56._vadschaggae_(Sjostedt)	Termitidae	Macrotermitinae_Kemner_(fungus-growing_termites)	/	8._Microtermes_Wasmann	/	56._vadschaggae_(Sjostedt)
57._yemenensis_Wood_et_al._1986?	Termitidae	Macrotermitinae_Kemner_(fungus-growing_termites)	/	8._Microtermes_Wasmann	/	57._yemenensis_Wood_et_al._1986?
6._anandi_Roonwal_&_Chhotani,_1962zr	Termitidae	Macrotermitinae_Kemner_(fungus-growing_termites)	/	8._Microtermes_Wasmann	/	6._anandi_Roonwal_&_Chhotani,_1962zr
7._bharatpurensis_Rathoe,_1989zr	Termitidae	Macrotermitinae_Kemner_(fungus-growing_termites)	/	8._Microtermes_Wasmann	/	7._bharatpurensis_Rathoe,_1989zr
8._calvus_Emerson	Termitidae	Macrotermitinae_Kemner_(fungus-growing_termites)	/	8._Microtermes_Wasmann	/	8._calvus_Emerson
9._congoensis_(Sjostedt)	Termitidae	Macrotermitinae_Kemner_(fungus-growing_termites)	/	8._Microtermes_Wasmann	/	9._congoensis_(Sjostedt)
1._?mukarensis_Sarwar	Termitidae	Macrotermitinae_Kemner_(fungus-growing_termites)	/	8._Microtermes_Wasmann	?M._(Microdontermes)_Sarwar	1._?mukarensis_Sarwar
1._adampurensis_Akhtar_1975	Termitidae	Macrotermitinae_Kemner_(fungus-growing_termites)	/	9._Odontotermes_Holmgren	O._(Odontotermes)_Holmgren	1._adampurensis_Akhtar_1975
10._annulicornis_Xia_&_Fan,1982	Termitidae	Macrotermitinae_Kemner_(fungus-growing_termites)	/	9._Odontotermes_Holmgren	O._(Odontotermes)_Holmgren	10._annulicornis_Xia_&_Fan,1982
100._malaccensis_Holmgren	Termitidae	Macrotermitinae_Kemner_(fungus-growing_termites)	/	9._Odontotermes_Holmgren	O._(Odontotermes)_Holmgren	100._malaccensis_Holmgren
101._maladictus_(Ghidini)	Termitidae	Macrotermitinae_Kemner_(fungus-growing_termites)	/	9._Odontotermes_Holmgren	O._(Odontotermes)_Holmgren	101._maladictus_(Ghidini)
102._malelaensis_(Emerson)	Termitidae	Macrotermitinae_Kemner_(fungus-growing_termites)	/	9._Odontotermes_Holmgren	O._(Odontotermes)_Holmgren	102._malelaensis_(Emerson)
103._maliki_Akhtar_1975	Termitidae	Macrotermitinae_Kemner_(fungus-growing_termites)	/	9._Odontotermes_Holmgren	O._(Odontotermes)_Holmgren	103._maliki_Akhtar_1975
104._mathuri_Thapa_1988zr	Termitidae	Macrotermitinae_Kemner_(fungus-growing_termites)	/	9._Odontotermes_Holmgren	O._(Odontotermes)_Holmgren	104._mathuri_Thapa_1988zr
105._maximus_(Kemner)	Termitidae	Macrotermitinae_Kemner_(fungus-growing_termites)	/	9._Odontotermes_Holmgren	O._(Odontotermes)_Holmgren	105._maximus_(Kemner)
106._mediocris_(Sjostedt)	Termitidae	Macrotermitinae_Kemner_(fungus-growing_termites)	/	9._Odontotermes_Holmgren	O._(Odontotermes)_Holmgren	106._mediocris_(Sjostedt)
107._microdentatus_Roonwal_&_Sen-Sarma,_1960zr	Termitidae	Macrotermitinae_Kemner_(fungus-growing_termites)	/	9._Odontotermes_Holmgren	O._(Odontotermes)_Holmgren	107._microdentatus_Roonwal_&_Sen-Sarma,_1960zr
108._microps_(Sjostedt)	Termitidae	Macrotermitinae_Kemner_(fungus-growing_termites)	/	9._Odontotermes_Holmgren	O._(Odontotermes)_Holmgren	108._microps_(Sjostedt)
109._minutus_Amir,_1975zr	Termitidae	Macrotermitinae_Kemner_(fungus-growing_termites)	/	9._Odontotermes_Holmgren	O._(Odontotermes)_Holmgren	109._minutus_Amir,_1975zr
11._apollo_(Sjostedt)	Termitidae	Macrotermitinae_Kemner_(fungus-growing_termites)	/	9._Odontotermes_Holmgren	O._(Odontotermes)_Holmgren	11._apollo_(Sjostedt)
110._mirganjensis_Holmgren,_K._&_N.	Termitidae	Macrotermitinae_Kemner_(fungus-growing_termites)	/	9._Odontotermes_Holmgren	O._(Odontotermes)_Holmgren	110._mirganjensis_Holmgren,_K._&_N.
111._monodon_(Gerstacker)	Termitidae	Macrotermitinae_Kemner_(fungus-growing_termites)	/	9._Odontotermes_Holmgren	O._(Odontotermes)_Holmgren	111._monodon_(Gerstacker)
112._montanus_Harris,_1960	Termitidae	Macrotermitinae_Kemner_(fungus-growing_termites)	/	9._Odontotermes_Holmgren	O._(Odontotermes)_Holmgren	112._montanus_Harris,_1960
113._mukimbunginis_Sjostedt	Termitidae	Macrotermitinae_Kemner_(fungus-growing_termites)	/	9._Odontotermes_Holmgren	O._(Odontotermes)_Holmgren	113._mukimbunginis_Sjostedt
114._neodenticulatus_Thapa,_1988zr	Termitidae	Macrotermitinae_Kemner_(fungus-growing_termites)	/	9._Odontotermes_Holmgren	O._(Odontotermes)_Holmgren	114._neodenticulatus_Thapa,_1988zr
115._nilensis_Emerson	Termitidae	Macrotermitinae_Kemner_(fungus-growing_termites)	/	9._Odontotermes_Holmgren	O._(Odontotermes)_Holmgren	115._nilensis_Emerson
116._nolaensis_Sjostedt	Termitidae	Macrotermitinae_Kemner_(fungus-growing_termites)	/	9._Odontotermes_Holmgren	O._(Odontotermes)_Holmgren	116._nolaensis_Sjostedt
117._obesus_(Rambur)	Termitidae	Macrotermitinae_Kemner_(fungus-growing_termites)	/	9._Odontotermes_Holmgren	O._(Odontotermes)_Holmgren	117._obesus_(Rambur)
118._oblongatus_Holmgren	Termitidae	Macrotermitinae_Kemner_(fungus-growing_termites)	/	9._Odontotermes_Holmgren	O._(Odontotermes)_Holmgren	118._oblongatus_Holmgren
119._okahandjae_(Fuller)	Termitidae	Macrotermitinae_Kemner_(fungus-growing_termites)	/	9._Odontotermes_Holmgren	O._(Odontotermes)_Holmgren	119._okahandjae_(Fuller)
12._aquaticus_(Sjostedt)	Termitidae	Macrotermitinae_Kemner_(fungus-growing_termites)	/	9._Odontotermes_Holmgren	O._(Odontotermes)_Holmgren	12._aquaticus_(Sjostedt)
120._ostentans_(Silvestri)	Termitidae	Macrotermitinae_Kemner_(fungus-growing_termites)	/	9._Odontotermes_Holmgren	O._(Odontotermes)_Holmgren	120._ostentans_(Silvestri)
121._palmquisti_(Sjostedt)	Termitidae	Macrotermitinae_Kemner_(fungus-growing_termites)	/	9._Odontotermes_Holmgren	O._(Odontotermes)_Holmgren	121._palmquisti_(Sjostedt)
122._paradenticulatus_Ahmad	Termitidae	Macrotermitinae_Kemner_(fungus-growing_termites)	/	9._Odontotermes_Holmgren	O._(Odontotermes)_Holmgren	122._paradenticulatus_Ahmad
123._paralatigula_Chatterjee_&_Sen-Sarma,_1963zr	Termitidae	Macrotermitinae_Kemner_(fungus-growing_termites)	/	9._Odontotermes_Holmgren	O._(Odontotermes)_Holmgren	123._paralatigula_Chatterjee_&_Sen-Sarma,_1963zr
124._parallelus_Li_1986	Termitidae	Macrotermitinae_Kemner_(fungus-growing_termites)	/	9._Odontotermes_Holmgren	O._(Odontotermes)_Holmgren	124._parallelus_Li_1986
125._paraoblongatus_Ahmad,_1967zr	Termitidae	Macrotermitinae_Kemner_(fungus-growing_termites)	/	9._Odontotermes_Holmgren	O._(Odontotermes)_Holmgren	125._paraoblongatus_Ahmad,_1967zr
126._parvidens_Holmgren,_K._&_N.,_1917	Termitidae	Macrotermitinae_Kemner_(fungus-growing_termites)	/	9._Odontotermes_Holmgren	O._(Odontotermes)_Holmgren	126._parvidens_Holmgren,_K._&_N.,_1917
127._patruus_(Sjostedt)	Termitidae	Macrotermitinae_Kemner_(fungus-growing_termites)	/	9._Odontotermes_Holmgren	O._(Odontotermes)_Holmgren	127._patruus_(Sjostedt)
128._pauperans_(Silvestri)	Termitidae	Macrotermitinae_Kemner_(fungus-growing_termites)	/	9._Odontotermes_Holmgren	O._(Odontotermes)_Holmgren	128._pauperans_(Silvestri)
129._peshawarensis_Akhtar_1974	Termitidae	Macrotermitinae_Kemner_(fungus-growing_termites)	/	9._Odontotermes_Holmgren	O._(Odontotermes)_Holmgren	129._peshawarensis_Akhtar_1974
13._assmuthi_Holmgren	Termitidae	Macrotermitinae_Kemner_(fungus-growing_termites)	/	9._Odontotermes_Holmgren	O._(Odontotermes)_Holmgren	13._assmuthi_Holmgren
130._planiceps_Sjostedt	Termitidae	Macrotermitinae_Kemner_(fungus-growing_termites)	/	9._Odontotermes_Holmgren	O._(Odontotermes)_Holmgren	130._planiceps_Sjostedt
131._praevalens_(John)	Termitidae	Macrotermitinae_Kemner_(fungus-growing_termites)	/	9._Odontotermes_Holmgren	O._(Odontotermes)_Holmgren	131._praevalens_(John)
132._preliminaris_(Holmgren)	Termitidae	Macrotermitinae_Kemner_(fungus-growing_termites)	/	9._Odontotermes_Holmgren	O._(Odontotermes)_Holmgren	132._preliminaris_(Holmgren)
133._pretoriensis_Sjostedt	Termitidae	Macrotermitinae_Kemner_(fungus-growing_termites)	/	9._Odontotermes_Holmgren	O._(Odontotermes)_Holmgren	133._pretoriensis_Sjostedt
134._prodives_Thapa,_1988zr	Termitidae	Macrotermitinae_Kemner_(fungus-growing_termites)	/	9._Odontotermes_Holmgren	O._(Odontotermes)_Holmgren	134._prodives_Thapa,_1988zr
135._profeae_Akhtar_1975	Termitidae	Macrotermitinae_Kemner_(fungus-growing_termites)	/	9._Odontotermes_Holmgren	O._(Odontotermes)_Holmgren	135._profeae_Akhtar_1975
136._proformosanus_Ahmad,_1967zr	Termitidae	Macrotermitinae_Kemner_(fungus-growing_termites)	/	9._Odontotermes_Holmgren	O._(Odontotermes)_Holmgren	136._proformosanus_Ahmad,_1967zr
137._prolatigula_Bose_(see_Chhotani_1997)	Termitidae	Macrotermitinae_Kemner_(fungus-growing_termites)	/	9._Odontotermes_Holmgren	O._(Odontotermes)_Holmgren	137._prolatigula_Bose_(see_Chhotani_1997)
138._proximus_Holmgren	Termitidae	Macrotermitinae_Kemner_(fungus-growing_termites)	/	9._Odontotermes_Holmgren	O._(Odontotermes)_Holmgren	138._proximus_Holmgren
139._pujiangensis_Fan,_1989zr	Termitidae	Macrotermitinae_Kemner_(fungus-growing_termites)	/	9._Odontotermes_Holmgren	O._(Odontotermes)_Holmgren	139._pujiangensis_Fan,_1989zr
14._aurora_(Sjostedt)	Termitidae	Macrotermitinae_Kemner_(fungus-growing_termites)	/	9._Odontotermes_Holmgren	O._(Odontotermes)_Holmgren	14._aurora_(Sjostedt)
140._pyriceps_Fan,_1985	Termitidae	Macrotermitinae_Kemner_(fungus-growing_termites)	/	9._Odontotermes_Holmgren	O._(Odontotermes)_Holmgren	140._pyriceps_Fan,_1985
141._qianyangensis_Lin,_1981	Termitidae	Macrotermitinae_Kemner_(fungus-growing_termites)	/	9._Odontotermes_Holmgren	O._(Odontotermes)_Holmgren	141._qianyangensis_Lin,_1981
142._ramulosus_(Sjostedt)	Termitidae	Macrotermitinae_Kemner_(fungus-growing_termites)	/	9._Odontotermes_Holmgren	O._(Odontotermes)_Holmgren	142._ramulosus_(Sjostedt)
143._rectanguloides_Sjostedt	Termitidae	Macrotermitinae_Kemner_(fungus-growing_termites)	/	9._Odontotermes_Holmgren	O._(Odontotermes)_Holmgren	143._rectanguloides_Sjostedt
144._redemanni_(Wasmann)	Termitidae	Macrotermitinae_Kemner_(fungus-growing_termites)	/	9._Odontotermes_Holmgren	O._(Odontotermes)_Holmgren	144._redemanni_(Wasmann)
145._rehobothensis_(Sjostedt)	Termitidae	Macrotermitinae_Kemner_(fungus-growing_termites)	/	9._Odontotermes_Holmgren	O._(Odontotermes)_Holmgren	145._rehobothensis_(Sjostedt)
146._robustus_Sjostedt	Termitidae	Macrotermitinae_Kemner_(fungus-growing_termites)	/	9._Odontotermes_Holmgren	O._(Odontotermes)_Holmgren	146._robustus_Sjostedt
147._rothschildianus_(Sjostedt)	Termitidae	Macrotermitinae_Kemner_(fungus-growing_termites)	/	9._Odontotermes_Holmgren	O._(Odontotermes)_Holmgren	147._rothschildianus_(Sjostedt)
148._salebrifrons_(Sjostedt)	Termitidae	Macrotermitinae_Kemner_(fungus-growing_termites)	/	9._Odontotermes_Holmgren	O._(Odontotermes)_Holmgren	148._salebrifrons_(Sjostedt)
149._sarawakensis_Holmgren	Termitidae	Macrotermitinae_Kemner_(fungus-growing_termites)	/	9._Odontotermes_Holmgren	O._(Odontotermes)_Holmgren	149._sarawakensis_Holmgren
15._badius_(Haviland)	Termitidae	Macrotermitinae_Kemner_(fungus-growing_termites)	/	9._Odontotermes_Holmgren	O._(Odontotermes)_Holmgren	15._badius_(Haviland)
150._schmitzi_(Emerson)	Termitidae	Macrotermitinae_Kemner_(fungus-growing_termites)	/	9._Odontotermes_Holmgren	O._(Odontotermes)_Holmgren	150._schmitzi_(Emerson)
151._scrutor_(Sjostedt)	Termitidae	Macrotermitinae_Kemner_(fungus-growing_termites)	/	9._Odontotermes_Holmgren	O._(Odontotermes)_Holmgren	151._scrutor_(Sjostedt)
152._sellathorax_Xia_&_Fan,1982	Termitidae	Macrotermitinae_Kemner_(fungus-growing_termites)	/	9._Odontotermes_Holmgren	O._(Odontotermes)_Holmgren	152._sellathorax_Xia_&_Fan,1982
153._shanglinensis_Li,_1986	Termitidae	Macrotermitinae_Kemner_(fungus-growing_termites)	/	9._Odontotermes_Holmgren	O._(Odontotermes)_Holmgren	153._shanglinensis_Li,_1986
154._sikkimensis_Thakur_et_al,_1990zr	Termitidae	Macrotermitinae_Kemner_(fungus-growing_termites)	/	9._Odontotermes_Holmgren	O._(Odontotermes)_Holmgren	154._sikkimensis_Thakur_et_al,_1990zr
155._silamensis_Thapa,_1988	Termitidae	Macrotermitinae_Kemner_(fungus-growing_termites)	/	9._Odontotermes_Holmgren	O._(Odontotermes)_Holmgren	155._silamensis_Thapa,_1988
156._silvaticus_Harris,_1956	Termitidae	Macrotermitinae_Kemner_(fungus-growing_termites)	/	9._Odontotermes_Holmgren	O._(Odontotermes)_Holmgren	156._silvaticus_Harris,_1956
157._silvestrii_Sjostedt	Termitidae	Macrotermitinae_Kemner_(fungus-growing_termites)	/	9._Odontotermes_Holmgren	O._(Odontotermes)_Holmgren	157._silvestrii_Sjostedt
158._silvicolus_Roy-Noel,_1969zr	Termitidae	Macrotermitinae_Kemner_(fungus-growing_termites)	/	9._Odontotermes_Holmgren	O._(Odontotermes)_Holmgren	158._silvicolus_Roy-Noel,_1969zr
159._simalurensis_Oshima	Termitidae	Macrotermitinae_Kemner_(fungus-growing_termites)	/	9._Odontotermes_Holmgren	O._(Odontotermes)_Holmgren	159._simalurensis_Oshima
16._bellahunisensis_Holmgren,_K._&_N.	Termitidae	Macrotermitinae_Kemner_(fungus-growing_termites)	/	9._Odontotermes_Holmgren	O._(Odontotermes)_Holmgren	16._bellahunisensis_Holmgren,_K._&_N.
160._simplicidens_(Sjostedt)	Termitidae	Macrotermitinae_Kemner_(fungus-growing_termites)	/	9._Odontotermes_Holmgren	O._(Odontotermes)_Holmgren	160._simplicidens_(Sjostedt)
161._sinabangensis_Kemner	Termitidae	Macrotermitinae_Kemner_(fungus-growing_termites)	/	9._Odontotermes_Holmgren	O._(Odontotermes)_Holmgren	161._sinabangensis_Kemner
162._singsiti_Bose_(see_Chhotani_1997)	Termitidae	Macrotermitinae_Kemner_(fungus-growing_termites)	/	9._Odontotermes_Holmgren	O._(Odontotermes)_Holmgren	162._singsiti_Bose_(see_Chhotani_1997)
163._sjostedti_(Emerson)	Termitidae	Macrotermitinae_Kemner_(fungus-growing_termites)	/	9._Odontotermes_Holmgren	O._(Odontotermes)_Holmgren	163._sjostedti_(Emerson)
164._smeathmani_(Fuller)	Termitidae	Macrotermitinae_Kemner_(fungus-growing_termites)	/	9._Odontotermes_Holmgren	O._(Odontotermes)_Holmgren	164._smeathmani_(Fuller)
165._snyderi_(Emerson)	Termitidae	Macrotermitinae_Kemner_(fungus-growing_termites)	/	9._Odontotermes_Holmgren	O._(Odontotermes)_Holmgren	165._snyderi_(Emerson)
166._somaliensis_(Sjostedt)	Termitidae	Macrotermitinae_Kemner_(fungus-growing_termites)	/	9._Odontotermes_Holmgren	O._(Odontotermes)_Holmgren	166._somaliensis_(Sjostedt)
167._stanleyvillensis_(Emerson)	Termitidae	Macrotermitinae_Kemner_(fungus-growing_termites)	/	9._Odontotermes_Holmgren	O._(Odontotermes)_Holmgren	167._stanleyvillensis_(Emerson)
168._stercorivorus_(Sjostedt)	Termitidae	Macrotermitinae_Kemner_(fungus-growing_termites)	/	9._Odontotermes_Holmgren	O._(Odontotermes)_Holmgren	168._stercorivorus_(Sjostedt)
169._sundaicus_Kemner	Termitidae	Macrotermitinae_Kemner_(fungus-growing_termites)	/	9._Odontotermes_Holmgren	O._(Odontotermes)_Holmgren	169._sundaicus_Kemner
17._bequaerti_(Emerson)	Termitidae	Macrotermitinae_Kemner_(fungus-growing_termites)	/	9._Odontotermes_Holmgren	O._(Odontotermes)_Holmgren	17._bequaerti_(Emerson)
170._sudanensis_Sjostedt	Termitidae	Macrotermitinae_Kemner_(fungus-growing_termites)	/	9._Odontotermes_Holmgren	O._(Odontotermes)_Holmgren	170._sudanensis_Sjostedt
171._takensis_Ahmad,_1967zr	Termitidae	Macrotermitinae_Kemner_(fungus-growing_termites)	/	9._Odontotermes_Holmgren	O._(Odontotermes)_Holmgren	171._takensis_Ahmad,_1967zr
172._tanganicus_Sjostedt	Termitidae	Macrotermitinae_Kemner_(fungus-growing_termites)	/	9._Odontotermes_Holmgren	O._(Odontotermes)_Holmgren	172._tanganicus_Sjostedt
173._taprobanes_(Walker)	Termitidae	Macrotermitinae_Kemner_(fungus-growing_termites)	/	9._Odontotermes_Holmgren	O._(Odontotermes)_Holmgren	173._taprobanes_(Walker)
174._terricola_(Sjostedt)	Termitidae	Macrotermitinae_Kemner_(fungus-growing_termites)	/	9._Odontotermes_Holmgren	O._(Odontotermes)_Holmgren	174._terricola_(Sjostedt)
175._tragardhi_Holmgren	Termitidae	Macrotermitinae_Kemner_(fungus-growing_termites)	/	9._Odontotermes_Holmgren	O._(Odontotermes)_Holmgren	175._tragardhi_Holmgren
176._transvaalensis_(Sjostedt)	Termitidae	Macrotermitinae_Kemner_(fungus-growing_termites)	/	9._Odontotermes_Holmgren	O._(Odontotermes)_Holmgren	176._transvaalensis_(Sjostedt)
177._vaishno_Bose_1975	Termitidae	Macrotermitinae_Kemner_(fungus-growing_termites)	/	9._Odontotermes_Holmgren	O._(Odontotermes)_Holmgren	177._vaishno_Bose_1975
178._vulgaris_(Haviland)	Termitidae	Macrotermitinae_Kemner_(fungus-growing_termites)	/	9._Odontotermes_Holmgren	O._(Odontotermes)_Holmgren	178._vulgaris_(Haviland)
179._wallonensis_(Wasmann)	Termitidae	Macrotermitinae_Kemner_(fungus-growing_termites)	/	9._Odontotermes_Holmgren	O._(Odontotermes)_Holmgren	179._wallonensis_(Wasmann)
18._bhagwatii_Chatterjee_&_Thakur,_1967zr	Termitidae	Macrotermitinae_Kemner_(fungus-growing_termites)	/	9._Odontotermes_Holmgren	O._(Odontotermes)_Holmgren	18._bhagwatii_Chatterjee_&_Thakur,_1967zr
180._wuzhishanensis_Li,_1988	Termitidae	Macrotermitinae_Kemner_(fungus-growing_termites)	/	9._Odontotermes_Holmgren	O._(Odontotermes)_Holmgren	180._wuzhishanensis_Li,_1988
181._yadevi_Thakur,_1982zr	Termitidae	Macrotermitinae_Kemner_(fungus-growing_termites)	/	9._Odontotermes_Holmgren	O._(Odontotermes)_Holmgren	181._yadevi_Thakur,_1982zr
182._yaoi_Huang_et_al,_1988zr	Termitidae	Macrotermitinae_Kemner_(fungus-growing_termites)	/	9._Odontotermes_Holmgren	O._(Odontotermes)_Holmgren	182._yaoi_Huang_et_al,_1988zr
183._yarangensis_Tsai_&_Huang,_1981	Termitidae	Macrotermitinae_Kemner_(fungus-growing_termites)	/	9._Odontotermes_Holmgren	O._(Odontotermes)_Holmgren	183._yarangensis_Tsai_&_Huang,_1981
184._yunnanensis_Tsai_&_Chen_1963	Termitidae	Macrotermitinae_Kemner_(fungus-growing_termites)	/	9._Odontotermes_Holmgren	O._(Odontotermes)_Holmgren	184._yunnanensis_Tsai_&_Chen_1963
185._zambesiensis_(Sjostedt)	Termitidae	Macrotermitinae_Kemner_(fungus-growing_termites)	/	9._Odontotermes_Holmgren	O._(Odontotermes)_Holmgren	185._zambesiensis_(Sjostedt)
186._zulunatalensis_Sjostedt	Termitidae	Macrotermitinae_Kemner_(fungus-growing_termites)	/	9._Odontotermes_Holmgren	O._(Odontotermes)_Holmgren	186._zulunatalensis_Sjostedt
187._zunyiensis_Li_&_Ping,_1982	Termitidae	Macrotermitinae_Kemner_(fungus-growing_termites)	/	9._Odontotermes_Holmgren	O._(Odontotermes)_Holmgren	187._zunyiensis_Li_&_Ping,_1982
19._billitoni_Holmgren	Termitidae	Macrotermitinae_Kemner_(fungus-growing_termites)	/	9._Odontotermes_Holmgren	O._(Odontotermes)_Holmgren	19._billitoni_Holmgren
2._agilis_(Sjostedt)	Termitidae	Macrotermitinae_Kemner_(fungus-growing_termites)	/	9._Odontotermes_Holmgren	O._(Odontotermes)_Holmgren	2._agilis_(Sjostedt)
20._boetonensis_Kemner	Termitidae	Macrotermitinae_Kemner_(fungus-growing_termites)	/	9._Odontotermes_Holmgren	O._(Odontotermes)_Holmgren	20._boetonensis_Kemner
21._bomaensis_Sjostedt	Termitidae	Macrotermitinae_Kemner_(fungus-growing_termites)	/	9._Odontotermes_Holmgren	O._(Odontotermes)_Holmgren	21._bomaensis_Sjostedt
22._boranicus_(Ghidini)	Termitidae	Macrotermitinae_Kemner_(fungus-growing_termites)	/	9._Odontotermes_Holmgren	O._(Odontotermes)_Holmgren	22._boranicus_(Ghidini)
23._borgoriensis_(Kemner)	Termitidae	Macrotermitinae_Kemner_(fungus-growing_termites)	/	9._Odontotermes_Holmgren	O._(Odontotermes)_Holmgren	23._borgoriensis_(Kemner)
24._bottegoanus_(Sjostedt)	Termitidae	Macrotermitinae_Kemner_(fungus-growing_termites)	/	9._Odontotermes_Holmgren	O._(Odontotermes)_Holmgren	24._bottegoanus_(Sjostedt)
25._boveni_Thakur,_1982zr	Termitidae	Macrotermitinae_Kemner_(fungus-growing_termites)	/	9._Odontotermes_Holmgren	O._(Odontotermes)_Holmgren	25._boveni_Thakur,_1982zr
26._brunneus_(Hagen)	Termitidae	Macrotermitinae_Kemner_(fungus-growing_termites)	/	9._Odontotermes_Holmgren	O._(Odontotermes)_Holmgren	26._brunneus_(Hagen)
27._buchholzi_(Sjostedt)	Termitidae	Macrotermitinae_Kemner_(fungus-growing_termites)	/	9._Odontotermes_Holmgren	O._(Odontotermes)_Holmgren	27._buchholzi_(Sjostedt)
28._butteli_Holmgren	Termitidae	Macrotermitinae_Kemner_(fungus-growing_termites)	/	9._Odontotermes_Holmgren	O._(Odontotermes)_Holmgren	28._butteli_Holmgren
29._caffrariae_(Sjostedt)	Termitidae	Macrotermitinae_Kemner_(fungus-growing_termites)	/	9._Odontotermes_Holmgren	O._(Odontotermes)_Holmgren	29._caffrariae_(Sjostedt)
3._akengeensis_(Emerson)	Termitidae	Macrotermitinae_Kemner_(fungus-growing_termites)	/	9._Odontotermes_Holmgren	O._(Odontotermes)_Holmgren	3._akengeensis_(Emerson)
30._capensis_(DeGeer)	Termitidae	Macrotermitinae_Kemner_(fungus-growing_termites)	/	9._Odontotermes_Holmgren	O._(Odontotermes)_Holmgren	30._capensis_(DeGeer)
31._celebensis_Oshima	Termitidae	Macrotermitinae_Kemner_(fungus-growing_termites)	/	9._Odontotermes_Holmgren	O._(Odontotermes)_Holmgren	31._celebensis_Oshima
32._ceylonicus_(Wasmann)	Termitidae	Macrotermitinae_Kemner_(fungus-growing_termites)	/	9._Odontotermes_Holmgren	O._(Odontotermes)_Holmgren	32._ceylonicus_(Wasmann)
33._classicus_(Sjostedt)	Termitidae	Macrotermitinae_Kemner_(fungus-growing_termites)	/	9._Odontotermes_Holmgren	O._(Odontotermes)_Holmgren	33._classicus_(Sjostedt)
34._conignathus_Xia,_et_al.,_1982zr	Termitidae	Macrotermitinae_Kemner_(fungus-growing_termites)	/	9._Odontotermes_Holmgren	O._(Odontotermes)_Holmgren	34._conignathus_Xia,_et_al.,_1982zr
35._culturarum_Sjostedt	Termitidae	Macrotermitinae_Kemner_(fungus-growing_termites)	/	9._Odontotermes_Holmgren	O._(Odontotermes)_Holmgren	35._culturarum_Sjostedt
36._denticulatus_Holmgren	Termitidae	Macrotermitinae_Kemner_(fungus-growing_termites)	/	9._Odontotermes_Holmgren	O._(Odontotermes)_Holmgren	36._denticulatus_Holmgren
37._diana_(Sjostedt)	Termitidae	Macrotermitinae_Kemner_(fungus-growing_termites)	/	9._Odontotermes_Holmgren	O._(Odontotermes)_Holmgren	37._diana_(Sjostedt)
38._dimorphus_Li_et_al,_1989zr	Termitidae	Macrotermitinae_Kemner_(fungus-growing_termites)	/	9._Odontotermes_Holmgren	O._(Odontotermes)_Holmgren	38._dimorphus_Li_et_al,_1989zr
39._distans_Holmgren,_K._&_N.	Termitidae	Macrotermitinae_Kemner_(fungus-growing_termites)	/	9._Odontotermes_Holmgren	O._(Odontotermes)_Holmgren	39._distans_Holmgren,_K._&_N.
4._amanicus_Sjostedt	Termitidae	Macrotermitinae_Kemner_(fungus-growing_termites)	/	9._Odontotermes_Holmgren	O._(Odontotermes)_Holmgren	4._amanicus_Sjostedt
40._dives_(Hagen)_?	Termitidae	Macrotermitinae_Kemner_(fungus-growing_termites)	/	9._Odontotermes_Holmgren	O._(Odontotermes)_Holmgren	40._dives_(Hagen)_?
41._djampeensis_Kemner	Termitidae	Macrotermitinae_Kemner_(fungus-growing_termites)	/	9._Odontotermes_Holmgren	O._(Odontotermes)_Holmgren	41._djampeensis_Kemner
42._domesticus_Sarwar,_1940	Termitidae	Macrotermitinae_Kemner_(fungus-growing_termites)	/	9._Odontotermes_Holmgren	O._(Odontotermes)_Holmgren	42._domesticus_Sarwar,_1940
43._ebeni_(Sjostedt)	Termitidae	Macrotermitinae_Kemner_(fungus-growing_termites)	/	9._Odontotermes_Holmgren	O._(Odontotermes)_Holmgren	43._ebeni_(Sjostedt)
44._egregius_Sjostedt	Termitidae	Macrotermitinae_Kemner_(fungus-growing_termites)	/	9._Odontotermes_Holmgren	O._(Odontotermes)_Holmgren	44._egregius_Sjostedt
45._elgonensis_(Sjostedt)	Termitidae	Macrotermitinae_Kemner_(fungus-growing_termites)	/	9._Odontotermes_Holmgren	O._(Odontotermes)_Holmgren	45._elgonensis_(Sjostedt)
46._erodens_(Sjostedt)	Termitidae	Macrotermitinae_Kemner_(fungus-growing_termites)	/	9._Odontotermes_Holmgren	O._(Odontotermes)_Holmgren	46._erodens_(Sjostedt)
47._escherichi_(Holmgren)	Termitidae	Macrotermitinae_Kemner_(fungus-growing_termites)	/	9._Odontotermes_Holmgren	O._(Odontotermes)_Holmgren	47._escherichi_(Holmgren)
48._fallax_Sjostedt	Termitidae	Macrotermitinae_Kemner_(fungus-growing_termites)	/	9._Odontotermes_Holmgren	O._(Odontotermes)_Holmgren	48._fallax_Sjostedt
49._feae_(Wasmann)	Termitidae	Macrotermitinae_Kemner_(fungus-growing_termites)	/	9._Odontotermes_Holmgren	O._(Odontotermes)_Holmgren	49._feae_(Wasmann)
5._anamallensis_Holmgren,_K._&_N.	Termitidae	Macrotermitinae_Kemner_(fungus-growing_termites)	/	9._Odontotermes_Holmgren	O._(Odontotermes)_Holmgren	5._anamallensis_Holmgren,_K._&_N.
50._feaeoides_Holmgren,_K._&_N.	Termitidae	Macrotermitinae_Kemner_(fungus-growing_termites)	/	9._Odontotermes_Holmgren	O._(Odontotermes)_Holmgren	50._feaeoides_Holmgren,_K._&_N.
51._fidens_(Sjostedt)	Termitidae	Macrotermitinae_Kemner_(fungus-growing_termites)	/	9._Odontotermes_Holmgren	O._(Odontotermes)_Holmgren	51._fidens_(Sjostedt)
52._flammifrons_(Sjostedt)	Termitidae	Macrotermitinae_Kemner_(fungus-growing_termites)	/	9._Odontotermes_Holmgren	O._(Odontotermes)_Holmgren	52._flammifrons_(Sjostedt)
53._fockianus_(Sjostedt)	Termitidae	Macrotermitinae_Kemner_(fungus-growing_termites)	/	9._Odontotermes_Holmgren	O._(Odontotermes)_Holmgren	53._fockianus_(Sjostedt)
54._fontanellus_Kemner	Termitidae	Macrotermitinae_Kemner_(fungus-growing_termites)	/	9._Odontotermes_Holmgren	O._(Odontotermes)_Holmgren	54._fontanellus_Kemner
55._formosanus_(Shiraki)	Termitidae	Macrotermitinae_Kemner_(fungus-growing_termites)	/	9._Odontotermes_Holmgren	O._(Odontotermes)_Holmgren	55._formosanus_(Shiraki)
56._foveafrons_Xia_&_Fan,_1982	Termitidae	Macrotermitinae_Kemner_(fungus-growing_termites)	/	9._Odontotermes_Holmgren	O._(Odontotermes)_Holmgren	56._foveafrons_Xia_&_Fan,_1982
57._fulleri_(Emerson)	Termitidae	Macrotermitinae_Kemner_(fungus-growing_termites)	/	9._Odontotermes_Holmgren	O._(Odontotermes)_Holmgren	57._fulleri_(Emerson)
58._fuyangensis_Gao_&_Zhu,1986	Termitidae	Macrotermitinae_Kemner_(fungus-growing_termites)	/	9._Odontotermes_Holmgren	O._(Odontotermes)_Holmgren	58._fuyangensis_Gao_&_Zhu,1986
59._ganpati_Bose	Termitidae	Macrotermitinae_Kemner_(fungus-growing_termites)	/	9._Odontotermes_Holmgren	O._(Odontotermes)_Holmgren	59._ganpati_Bose
6._anceps_(Sjostedt)	Termitidae	Macrotermitinae_Kemner_(fungus-growing_termites)	/	9._Odontotermes_Holmgren	O._(Odontotermes)_Holmgren	6._anceps_(Sjostedt)
60._garambae_Harris,_1963zr	Termitidae	Macrotermitinae_Kemner_(fungus-growing_termites)	/	9._Odontotermes_Holmgren	O._(Odontotermes)_Holmgren	60._garambae_Harris,_1963zr
61._giganticus_Sarwar	Termitidae	Macrotermitinae_Kemner_(fungus-growing_termites)	/	9._Odontotermes_Holmgren	O._(Odontotermes)_Holmgren	61._giganticus_Sarwar
62._giriensis_Roonwal_&_Chhotani,_1962zr	Termitidae	Macrotermitinae_Kemner_(fungus-growing_termites)	/	9._Odontotermes_Holmgren	O._(Odontotermes)_Holmgren	62._giriensis_Roonwal_&_Chhotani,_1962zr
63._globicola_(Wasmann)	Termitidae	Macrotermitinae_Kemner_(fungus-growing_termites)	/	9._Odontotermes_Holmgren	O._(Odontotermes)_Holmgren	63._globicola_(Wasmann)
64._grandiceps_Holmgren	Termitidae	Macrotermitinae_Kemner_(fungus-growing_termites)	/	9._Odontotermes_Holmgren	O._(Odontotermes)_Holmgren	64._grandiceps_Holmgren
65._grassei_Snyder_&_Emerson	Termitidae	Macrotermitinae_Kemner_(fungus-growing_termites)	/	9._Odontotermes_Holmgren	O._(Odontotermes)_Holmgren	65._grassei_Snyder_&_Emerson
66._gravelyi_Silvestri	Termitidae	Macrotermitinae_Kemner_(fungus-growing_termites)	/	9._Odontotermes_Holmgren	O._(Odontotermes)_Holmgren	66._gravelyi_Silvestri
67._guptai_Roonwal_&_Bose_1961	Termitidae	Macrotermitinae_Kemner_(fungus-growing_termites)	/	9._Odontotermes_Holmgren	O._(Odontotermes)_Holmgren	67._guptai_Roonwal_&_Bose_1961
68._gurdaspurensis_Holmgren,_K._&_N.	Termitidae	Macrotermitinae_Kemner_(fungus-growing_termites)	/	9._Odontotermes_Holmgren	O._(Odontotermes)_Holmgren	68._gurdaspurensis_Holmgren,_K._&_N.
69._hageni_(Holmgren)	Termitidae	Macrotermitinae_Kemner_(fungus-growing_termites)	/	9._Odontotermes_Holmgren	O._(Odontotermes)_Holmgren	69._hageni_(Holmgren)
7._angustatus_(Rambur)	Termitidae	Macrotermitinae_Kemner_(fungus-growing_termites)	/	9._Odontotermes_Holmgren	O._(Odontotermes)_Holmgren	7._angustatus_(Rambur)
70._hainanensis_(Light)	Termitidae	Macrotermitinae_Kemner_(fungus-growing_termites)	/	9._Odontotermes_Holmgren	O._(Odontotermes)_Holmgren	70._hainanensis_(Light)
71._holmgreni_Snyder_&_Emerson	Termitidae	Macrotermitinae_Kemner_(fungus-growing_termites)	/	9._Odontotermes_Holmgren	O._(Odontotermes)_Holmgren	71._holmgreni_Snyder_&_Emerson
72._horai_Roonwal_&_Chhotani,_1962zr	Termitidae	Macrotermitinae_Kemner_(fungus-growing_termites)	/	9._Odontotermes_Holmgren	O._(Odontotermes)_Holmgren	72._horai_Roonwal_&_Chhotani,_1962zr
73._horni_(Wasmann)	Termitidae	Macrotermitinae_Kemner_(fungus-growing_termites)	/	9._Odontotermes_Holmgren	O._(Odontotermes)_Holmgren	73._horni_(Wasmann)
74._incisus_Holmgren	Termitidae	Macrotermitinae_Kemner_(fungus-growing_termites)	/	9._Odontotermes_Holmgren	O._(Odontotermes)_Holmgren	74._incisus_Holmgren
75._indrapurensis_Holmgren	Termitidae	Macrotermitinae_Kemner_(fungus-growing_termites)	/	9._Odontotermes_Holmgren	O._(Odontotermes)_Holmgren	75._indrapurensis_Holmgren
76._interveniens_Sjostedt	Termitidae	Macrotermitinae_Kemner_(fungus-growing_termites)	/	9._Odontotermes_Holmgren	O._(Odontotermes)_Holmgren	76._interveniens_Sjostedt
77._iratus_(Sjostedt)	Termitidae	Macrotermitinae_Kemner_(fungus-growing_termites)	/	9._Odontotermes_Holmgren	O._(Odontotermes)_Holmgren	77._iratus_(Sjostedt)
78._javanicus_Holmgren	Termitidae	Macrotermitinae_Kemner_(fungus-growing_termites)	/	9._Odontotermes_Holmgren	O._(Odontotermes)_Holmgren	78._javanicus_Holmgren
79._kapuri_Roonwal_&_Chhotani,_1962zr	Termitidae	Macrotermitinae_Kemner_(fungus-growing_termites)	/	9._Odontotermes_Holmgren	O._(Odontotermes)_Holmgren	79._kapuri_Roonwal_&_Chhotani,_1962zr
8._angustignathus_Tsai_&_Chen,_1963	Termitidae	Macrotermitinae_Kemner_(fungus-growing_termites)	/	9._Odontotermes_Holmgren	O._(Odontotermes)_Holmgren	8._angustignathus_Tsai_&_Chen,_1963
80._karawjevi_John	Termitidae	Macrotermitinae_Kemner_(fungus-growing_termites)	/	9._Odontotermes_Holmgren	O._(Odontotermes)_Holmgren	80._karawjevi_John
81._karnyi_Kemner	Termitidae	Macrotermitinae_Kemner_(fungus-growing_termites)	/	9._Odontotermes_Holmgren	O._(Odontotermes)_Holmgren	81._karnyi_Kemner
82._kibarensis_(Fuller)	Termitidae	Macrotermitinae_Kemner_(fungus-growing_termites)	/	9._Odontotermes_Holmgren	O._(Odontotermes)_Holmgren	82._kibarensis_(Fuller)
83._koenigi_(Desneux)	Termitidae	Macrotermitinae_Kemner_(fungus-growing_termites)	/	9._Odontotermes_Holmgren	O._(Odontotermes)_Holmgren	83._koenigi_(Desneux)
84._kulkarnii_Roonwal_&_Chhotani_1959	Termitidae	Macrotermitinae_Kemner_(fungus-growing_termites)	/	9._Odontotermes_Holmgren	O._(Odontotermes)_Holmgren	84._kulkarnii_Roonwal_&_Chhotani_1959
85._lacustris_Harris,_1960	Termitidae	Macrotermitinae_Kemner_(fungus-growing_termites)	/	9._Odontotermes_Holmgren	O._(Odontotermes)_Holmgren	85._lacustris_Harris,_1960
86._latericius_(Haviland)	Termitidae	Macrotermitinae_Kemner_(fungus-growing_termites)	/	9._Odontotermes_Holmgren	O._(Odontotermes)_Holmgren	86._latericius_(Haviland)
87._latialatus_(Sjostedt)	Termitidae	Macrotermitinae_Kemner_(fungus-growing_termites)	/	9._Odontotermes_Holmgren	O._(Odontotermes)_Holmgren	87._latialatus_(Sjostedt)
88._latigula_(Snyder)	Termitidae	Macrotermitinae_Kemner_(fungus-growing_termites)	/	9._Odontotermes_Holmgren	O._(Odontotermes)_Holmgren	88._latigula_(Snyder)
89._latiguloides_Roonwal,_1974zr	Termitidae	Macrotermitinae_Kemner_(fungus-growing_termites)	/	9._Odontotermes_Holmgren	O._(Odontotermes)_Holmgren	89._latiguloides_Roonwal,_1974zr
9._angustipennis_(Sjostedt)	Termitidae	Macrotermitinae_Kemner_(fungus-growing_termites)	/	9._Odontotermes_Holmgren	O._(Odontotermes)_Holmgren	9._angustipennis_(Sjostedt)
90._latissimus_(Kemner)	Termitidae	Macrotermitinae_Kemner_(fungus-growing_termites)	/	9._Odontotermes_Holmgren	O._(Odontotermes)_Holmgren	90._latissimus_(Kemner)
91._lautus_(Sjostedt)	Termitidae	Macrotermitinae_Kemner_(fungus-growing_termites)	/	9._Odontotermes_Holmgren	O._(Odontotermes)_Holmgren	91._lautus_(Sjostedt)
92._lobintactus_(Sjostedt)	Termitidae	Macrotermitinae_Kemner_(fungus-growing_termites)	/	9._Odontotermes_Holmgren	O._(Odontotermes)_Holmgren	92._lobintactus_(Sjostedt)
93._longignathus_Holmgren	Termitidae	Macrotermitinae_Kemner_(fungus-growing_termites)	/	9._Odontotermes_Holmgren	O._(Odontotermes)_Holmgren	93._longignathus_Holmgren
94._longigula_Roy-Noel,_1969zr	Termitidae	Macrotermitinae_Kemner_(fungus-growing_termites)	/	9._Odontotermes_Holmgren	O._(Odontotermes)_Holmgren	94._longigula_Roy-Noel,_1969zr
95._longzhouensis_Lin,_1981	Termitidae	Macrotermitinae_Kemner_(fungus-growing_termites)	/	9._Odontotermes_Holmgren	O._(Odontotermes)_Holmgren	95._longzhouensis_Lin,_1981
96._luoyangensis_Wang_&_Li,_1984	Termitidae	Macrotermitinae_Kemner_(fungus-growing_termites)	/	9._Odontotermes_Holmgren	O._(Odontotermes)_Holmgren	96._luoyangensis_Wang_&_Li,_1984
97._maesodensis_Ahmad,_1967zr	Termitidae	Macrotermitinae_Kemner_(fungus-growing_termites)	/	9._Odontotermes_Holmgren	O._(Odontotermes)_Holmgren	97._maesodensis_Ahmad,_1967zr
98._magadalenae_Grasse_&_Noirot,_1950	Termitidae	Macrotermitinae_Kemner_(fungus-growing_termites)	/	9._Odontotermes_Holmgren	O._(Odontotermes)_Holmgren	98._magadalenae_Grasse_&_Noirot,_1950
99._makassarensis_Kemner	Termitidae	Macrotermitinae_Kemner_(fungus-growing_termites)	/	9._Odontotermes_Holmgren	O._(Odontotermes)_Holmgren	99._makassarensis_Kemner
1._denticulatus_Ahmad,_1968zr	Termitidae	Nasutitermitinae_(nasute_termites)	/	1._Aciculioiditermes_Ahmad,_1968zr	/	1._denticulatus_Ahmad,_1968zr
2._holmgreni_Ahmad,_1968zr	Termitidae	Nasutitermitinae_(nasute_termites)	/	1._Aciculioiditermes_Ahmad,_1968zr	/	2._holmgreni_Ahmad,_1968zr
3._sarawakensis_Ahmad,_1968zr	Termitidae	Nasutitermitinae_(nasute_termites)	/	1._Aciculioiditermes_Ahmad,_1968zr	/	3._sarawakensis_Ahmad,_1968zr
1._caissara_Fontes,_1982	Termitidae	Nasutitermitinae_(nasute_termites)	/	10._Araujotermes_Fontes,_1982	/	1._caissara_Fontes,_1982
2._nanus_Constantino,_1991	Termitidae	Nasutitermitinae_(nasute_termites)	/	10._Araujotermes_Fontes,_1982	/	2._nanus_Constantino,_1991
3._parvellus_(Silvestri),_1923	Termitidae	Nasutitermitinae_(nasute_termites)	/	10._Araujotermes_Fontes,_1982	/	3._parvellus_(Silvestri),_1923
1._tubus_Fan,_1983	Termitidae	Nasutitermitinae_(nasute_termites)	/	11._Arcotermes_Fan_1983	/	1._tubus_Fan,_1983
1._armiger_(Motschulsky)	Termitidae	Nasutitermitinae_(nasute_termites)	/	12._Armitermes_Wasmann	/	1._armiger_(Motschulsky)
10._peruanus_Holmgren	Termitidae	Nasutitermitinae_(nasute_termites)	/	12._Armitermes_Wasmann	/	10._peruanus_Holmgren
11._projectidens_(Mathews),_1977	Termitidae	Nasutitermitinae_(nasute_termites)	/	12._Armitermes_Wasmann	/	11._projectidens_(Mathews),_1977
12._teevani_Emerson	Termitidae	Nasutitermitinae_(nasute_termites)	/	12._Armitermes_Wasmann	/	12._teevani_Emerson
2._cerradoensis_Mathews,_1977	Termitidae	Nasutitermitinae_(nasute_termites)	/	12._Armitermes_Wasmann	/	2._cerradoensis_Mathews,_1977
3._euamignathus_Silvestri	Termitidae	Nasutitermitinae_(nasute_termites)	/	12._Armitermes_Wasmann	/	3._euamignathus_Silvestri
4._gnomus_Constantino,_1991zr	Termitidae	Nasutitermitinae_(nasute_termites)	/	12._Armitermes_Wasmann	/	4._gnomus_Constantino,_1991zr
5._grandidens_Emerson	Termitidae	Nasutitermitinae_(nasute_termites)	/	12._Armitermes_Wasmann	/	5._grandidens_Emerson
6._holmgreni_Snyder	Termitidae	Nasutitermitinae_(nasute_termites)	/	12._Armitermes_Wasmann	/	6._holmgreni_Snyder
7._lanei_Canter,_1968	Termitidae	Nasutitermitinae_(nasute_termites)	/	12._Armitermes_Wasmann	/	7._lanei_Canter,_1968
8._manni_Snyder	Termitidae	Nasutitermitinae_(nasute_termites)	/	12._Armitermes_Wasmann	/	8._manni_Snyder
9._minutus_Emerson	Termitidae	Nasutitermitinae_(nasute_termites)	/	12._Armitermes_Wasmann	/	9._minutus_Emerson
1._guarinim_Fontes,_1980zr	Termitidae	Nasutitermitinae_(nasute_termites)	/	13._Atlantitermes_Fontes,_1980zr	/	1._guarinim_Fontes,_1980zr
2._ibitiriguara_Fontes,_1980zr	Termitidae	Nasutitermitinae_(nasute_termites)	/	13._Atlantitermes_Fontes,_1980zr	/	2._ibitiriguara_Fontes,_1980zr
3._kirbyi_(Snyder),_1926	Termitidae	Nasutitermitinae_(nasute_termites)	/	13._Atlantitermes_Fontes,_1980zr	/	3._kirbyi_(Snyder),_1926
4._oculatissimus_(Emerson),_1925	Termitidae	Nasutitermitinae_(nasute_termites)	/	13._Atlantitermes_Fontes,_1980zr	/	4._oculatissimus_(Emerson),_1925
5._osborni_(Emerson),_1925	Termitidae	Nasutitermitinae_(nasute_termites)	/	13._Atlantitermes_Fontes,_1980zr	/	5._osborni_(Emerson),_1925
6._raripilus_(Emerson),_1925	Termitidae	Nasutitermitinae_(nasute_termites)	/	13._Atlantitermes_Fontes,_1980zr	/	6._raripilus_(Emerson),_1925
7._snyderi_(Emerson),_1925	Termitidae	Nasutitermitinae_(nasute_termites)	/	13._Atlantitermes_Fontes,_1980zr	/	7._snyderi_(Emerson),_1925
8._stercophilus_Constantino_&_DeSouza,_1997	Termitidae	Nasutitermitinae_(nasute_termites)	/	13._Atlantitermes_Fontes,_1980zr	/	8._stercophilus_Constantino_&_DeSouza,_1997
1._dilucidus_(Hill),_1942	Termitidae	Nasutitermitinae_(nasute_termites)	/	14._Australitermes_Emerson,_1960	/	1._dilucidus_(Hill),_1942
2._insignitus_(Hill),_1942	Termitidae	Nasutitermitinae_(nasute_termites)	/	14._Australitermes_Emerson,_1960	/	2._insignitus_(Hill),_1942
3._perlevis_(Hill),_1942	Termitidae	Nasutitermitinae_(nasute_termites)	/	14._Australitermes_Emerson,_1960	/	3._perlevis_(Hill),_1942
1._hainesi_(Fuller)	Termitidae	Nasutitermitinae_(nasute_termites)	/	15._Baucaliotermes_Sands,_1965zr	/	1._hainesi_(Fuller)
1._borneensis_(Haviland)	Termitidae	Nasutitermitinae_(nasute_termites)	/	16._Bulbitermes_Emerson	/	1._borneensis_(Haviland)
10._kraepelini_(Holmgren)	Termitidae	Nasutitermitinae_(nasute_termites)	/	16._Bulbitermes_Emerson	/	10._kraepelini_(Holmgren)
11._lakshmani_Roonwal_&_Maiti,_1966zr	Termitidae	Nasutitermitinae_(nasute_termites)	/	16._Bulbitermes_Emerson	/	11._lakshmani_Roonwal_&_Maiti,_1966zr
12._makhamensis_Ahmad,_1967zr	Termitidae	Nasutitermitinae_(nasute_termites)	/	16._Bulbitermes_Emerson	/	12._makhamensis_Ahmad,_1967zr
13._mariveles_(Light_&_Watson),_1936	Termitidae	Nasutitermitinae_(nasute_termites)	/	16._Bulbitermes_Emerson	/	13._mariveles_(Light_&_Watson),_1936
14._nasutus_(Holmgren)	Termitidae	Nasutitermitinae_(nasute_termites)	/	16._Bulbitermes_Emerson	/	14._nasutus_(Holmgren)
15._neopusillus_Snyder_&_Emerson	Termitidae	Nasutitermitinae_(nasute_termites)	/	16._Bulbitermes_Emerson	/	15._neopusillus_Snyder_&_Emerson
16._parapusillus_Ahmad,_1967zr	Termitidae	Nasutitermitinae_(nasute_termites)	/	16._Bulbitermes_Emerson	/	16._parapusillus_Ahmad,_1967zr
17._perpusillus_(John)	Termitidae	Nasutitermitinae_(nasute_termites)	/	16._Bulbitermes_Emerson	/	17._perpusillus_(John)
18._prabhae_Krishna,_1965	Termitidae	Nasutitermitinae_(nasute_termites)	/	16._Bulbitermes_Emerson	/	18._prabhae_Krishna,_1965
19._pronasutus_Akhtar,_1988zr	Termitidae	Nasutitermitinae_(nasute_termites)	/	16._Bulbitermes_Emerson	/	19._pronasutus_Akhtar,_1988zr
2._constrictiformis_(Holmgren)	Termitidae	Nasutitermitinae_(nasute_termites)	/	16._Bulbitermes_Emerson	/	2._constrictiformis_(Holmgren)
20._prorosae_Akhtar,_1988zr	Termitidae	Nasutitermitinae_(nasute_termites)	/	16._Bulbitermes_Emerson	/	20._prorosae_Akhtar,_1988zr
21._pyriformis_Akhtar,_1978zr	Termitidae	Nasutitermitinae_(nasute_termites)	/	16._Bulbitermes_Emerson	/	21._pyriformis_Akhtar,_1978zr
22._rosae_(Kemner)	Termitidae	Nasutitermitinae_(nasute_termites)	/	16._Bulbitermes_Emerson	/	22._rosae_(Kemner)
23._salakensis_(Kemner)	Termitidae	Nasutitermitinae_(nasute_termites)	/	16._Bulbitermes_Emerson	/	23._salakensis_(Kemner)
24._sarawakensis_(Haviland)	Termitidae	Nasutitermitinae_(nasute_termites)	/	16._Bulbitermes_Emerson	/	24._sarawakensis_(Haviland)
25._singaporiensis_(Haviland)	Termitidae	Nasutitermitinae_(nasute_termites)	/	16._Bulbitermes_Emerson	/	25._singaporiensis_(Haviland)
26._subulatus_(Holmgren)	Termitidae	Nasutitermitinae_(nasute_termites)	/	16._Bulbitermes_Emerson	/	26._subulatus_(Holmgren)
27._umasumasensis_Akhtar,_1988zr	Termitidae	Nasutitermitinae_(nasute_termites)	/	16._Bulbitermes_Emerson	/	27._umasumasensis_Akhtar,_1988zr
28._vicinus_(Kemner)	Termitidae	Nasutitermitinae_(nasute_termites)	/	16._Bulbitermes_Emerson	/	28._vicinus_(Kemner)
3._constrictoides_(Holmgren)	Termitidae	Nasutitermitinae_(nasute_termites)	/	16._Bulbitermes_Emerson	/	3._constrictoides_(Holmgren)
4._constrictus_(Haviland)	Termitidae	Nasutitermitinae_(nasute_termites)	/	16._Bulbitermes_Emerson	/	4._constrictus_(Haviland)
5._durianensis_Roonwal_&_Maiti,_1966zr	Termitidae	Nasutitermitinae_(nasute_termites)	/	16._Bulbitermes_Emerson	/	5._durianensis_Roonwal_&_Maiti,_1966zr
6._flavicans_(Holmgren)	Termitidae	Nasutitermitinae_(nasute_termites)	/	16._Bulbitermes_Emerson	/	6._flavicans_(Holmgren)
7._gedeensis_(Kemner)	Termitidae	Nasutitermitinae_(nasute_termites)	/	16._Bulbitermes_Emerson	/	7._gedeensis_(Kemner)
8._germanus_(Haviland)	Termitidae	Nasutitermitinae_(nasute_termites)	/	16._Bulbitermes_Emerson	/	8._germanus_(Haviland)
9._johorensis_Akhtar_et_al,_1988	Termitidae	Nasutitermitinae_(nasute_termites)	/	16._Bulbitermes_Emerson	/	9._johorensis_Akhtar_et_al,_1988
1._taquarussu_Fontes,_1981	Termitidae	Nasutitermitinae_(nasute_termites)	/	17._Caetetermes_Fontes,_1981	/	1._taquarussu_Fontes,_1981
1._aduncus_Constantino,_1994zr	Termitidae	Nasutitermitinae_(nasute_termites)	/	18._Cahuallitermes_Constantino,_1994zr	/	1._aduncus_Constantino,_1994zr
2._intermedius_(Snyder,_1922)	Termitidae	Nasutitermitinae_(nasute_termites)	/	18._Cahuallitermes_Constantino,_1994zr	/	2._intermedius_(Snyder,_1922)
1._discolor_(Banks)_1919	Termitidae	Nasutitermitinae_(nasute_termites)	/	19._Caribitermes_Roisin,_Scheffrahn_&_Krecek,_1996	/	1._discolor_(Banks)_1919
1._aciculatus_(Haviland),_1898	Termitidae	Nasutitermitinae_(nasute_termites)	/	2._Aciculitermes_Emerson,_1962	/	1._aciculatus_(Haviland),_1898
2._maymyoensis_Krishna,_1965	Termitidae	Nasutitermitinae_(nasute_termites)	/	2._Aciculitermes_Emerson,_1962	/	2._maymyoensis_Krishna,_1965
1._hantanae_(Holmgren),_1911	Termitidae	Nasutitermitinae_(nasute_termites)	/	20._Ceylonitermellus_Emerson,_1960	/	1._hantanae_(Holmgren),_1911
2._kotuae_(Bugnion)	Termitidae	Nasutitermitinae_(nasute_termites)	/	20._Ceylonitermellus_Emerson,_1960	/	2._kotuae_(Bugnion)
1._escherichi_(Holmgren)	Termitidae	Nasutitermitinae_(nasute_termites)	/	21._Ceylonitermes_Holmgren	/	1._escherichi_(Holmgren)
2._indicola_Thakur,_1976zr	Termitidae	Nasutitermitinae_(nasute_termites)	/	21._Ceylonitermes_Holmgren	/	2._indicola_Thakur,_1976zr
1._beharaensis_Cachan,_1949	Termitidae	Nasutitermitinae_(nasute_termites)	/	22._Coarctotermes_Holmgren	/	1._beharaensis_Cachan,_1949
2._clepsydra_(Sjostedt)	Termitidae	Nasutitermitinae_(nasute_termites)	/	22._Coarctotermes_Holmgren	/	2._clepsydra_(Sjostedt)
3._pauliani_Cachan,_1949	Termitidae	Nasutitermitinae_(nasute_termites)	/	22._Coarctotermes_Holmgren	/	3._pauliani_Cachan,_1949
1._clevelandi_(Snyder),_1926	Termitidae	Nasutitermitinae_(nasute_termites)	/	23._Coatitermes_Fontes,_1982zr	/	1._clevelandi_(Snyder),_1926
2._kartaboensis_(Emerson),_1925	Termitidae	Nasutitermitinae_(nasute_termites)	/	23._Coatitermes_Fontes,_1982zr	/	2._kartaboensis_(Emerson),_1925
3._mazaruniensis_(Emerson),_1925	Termitidae	Nasutitermitinae_(nasute_termites)	/	23._Coatitermes_Fontes,_1982zr	/	3._mazaruniensis_(Emerson),_1925
4._pallidus_(Snyder),_1926	Termitidae	Nasutitermitinae_(nasute_termites)	/	23._Coatitermes_Fontes,_1982zr	/	4._pallidus_(Snyder),_1926
1._tucum_Fontes,_1987	Termitidae	Nasutitermitinae_(nasute_termites)	/	24._Coendutermes_Fontes,_1987	/	1._tucum_Fontes,_1987
1._cavifrons_(Holmgren)	Termitidae	Nasutitermitinae_(nasute_termites)	/	25._Constrictotermes_Holmgren	/	1._cavifrons_(Holmgren)
2._cyphergaster_(Silvestri)	Termitidae	Nasutitermitinae_(nasute_termites)	/	25._Constrictotermes_Holmgren	/	2._cyphergaster_(Silvestri)
3._guantanamensis_Krecek,_1996	Termitidae	Nasutitermitinae_(nasute_termites)	/	25._Constrictotermes_Holmgren	/	3._guantanamensis_Krecek,_1996
4._latinotus_(Holmgren)	Termitidae	Nasutitermitinae_(nasute_termites)	/	25._Constrictotermes_Holmgren	/	4._latinotus_(Holmgren)
5._rupestris_Constantino,_1997	Termitidae	Nasutitermitinae_(nasute_termites)	/	25._Constrictotermes_Holmgren	/	5._rupestris_Constantino,_1997
1._convexifrons_(Holmgren)	Termitidae	Nasutitermitinae_(nasute_termites)	/	26._Convexitermes_Holmgren	/	1._convexifrons_(Holmgren)
2._junceus_Emerson	Termitidae	Nasutitermitinae_(nasute_termites)	/	26._Convexitermes_Holmgren	/	2._junceus_Emerson
3._manni_(Emerson)	Termitidae	Nasutitermitinae_(nasute_termites)	/	26._Convexitermes_Holmgren	/	3._manni_(Emerson)
4._nigricornis_(Holmgren)	Termitidae	Nasutitermitinae_(nasute_termites)	/	26._Convexitermes_Holmgren	/	4._nigricornis_(Holmgren)
1._acignathus_Silvestri	Termitidae	Nasutitermitinae_(nasute_termites)	/	27._Cornitermes_Wasmann	/	1._acignathus_Silvestri
10._pugnax_Emerson	Termitidae	Nasutitermitinae_(nasute_termites)	/	27._Cornitermes_Wasmann	/	10._pugnax_Emerson
11._silvestrii_Emerson	Termitidae	Nasutitermitinae_(nasute_termites)	/	27._Cornitermes_Wasmann	/	11._silvestrii_Emerson
12._snyderi_Emerson	Termitidae	Nasutitermitinae_(nasute_termites)	/	27._Cornitermes_Wasmann	/	12._snyderi_Emerson
13._villosus_Emerson,_1952	Termitidae	Nasutitermitinae_(nasute_termites)	/	27._Cornitermes_Wasmann	/	13._villosus_Emerson,_1952
14._walkeri_Snyder	Termitidae	Nasutitermitinae_(nasute_termites)	/	27._Cornitermes_Wasmann	/	14._walkeri_Snyder
15._weberi_Emerson,_1952	Termitidae	Nasutitermitinae_(nasute_termites)	/	27._Cornitermes_Wasmann	/	15._weberi_Emerson,_1952
2._autuorii_Silvestri,_1946_(not_in_Araujo,_1977)	Termitidae	Nasutitermitinae_(nasute_termites)	/	27._Cornitermes_Wasmann	/	2._autuorii_Silvestri,_1946_(not_in_Araujo,_1977)
3._bequaerti_Emerson,_1952	Termitidae	Nasutitermitinae_(nasute_termites)	/	27._Cornitermes_Wasmann	/	3._bequaerti_Emerson,_1952
4._bolivianus_Snyder	Termitidae	Nasutitermitinae_(nasute_termites)	/	27._Cornitermes_Wasmann	/	4._bolivianus_Snyder
5._cumulans_(Kollar),_1832	Termitidae	Nasutitermitinae_(nasute_termites)	/	27._Cornitermes_Wasmann	/	5._cumulans_(Kollar),_1832
6._falcatus_Emerson,_1952	Termitidae	Nasutitermitinae_(nasute_termites)	/	27._Cornitermes_Wasmann	/	6._falcatus_Emerson,_1952
7._incisus_Emerson,_1952	Termitidae	Nasutitermitinae_(nasute_termites)	/	27._Cornitermes_Wasmann	/	7._incisus_Emerson,_1952
8._ovatus_Emerson,_1952	Termitidae	Nasutitermitinae_(nasute_termites)	/	27._Cornitermes_Wasmann	/	8._ovatus_Emerson,_1952
9._pilosus_Holmgren	Termitidae	Nasutitermitinae_(nasute_termites)	/	27._Cornitermes_Wasmann	/	9._pilosus_Holmgren
1._silvestrii_(Holmgren),_1910	Termitidae	Nasutitermitinae_(nasute_termites)	/	28._Cortaritermes_Mathews,_1977	/	1._silvestrii_(Holmgren),_1910
1._parviceps_Xu_&_Dong,_1994zr	Termitidae	Nasutitermitinae_(nasute_termites)	/	29._Cucurbitermes_Li,_et_al.,_1985zr	/	1._parviceps_Xu_&_Dong,_1994zr
2._sinensis_Li_&_Ping,1985	Termitidae	Nasutitermitinae_(nasute_termites)	/	29._Cucurbitermes_Li,_et_al.,_1985zr	/	2._sinensis_Li_&_Ping,1985
3._yingdeensis_Li_&_Ping,_1985	Termitidae	Nasutitermitinae_(nasute_termites)	/	29._Cucurbitermes_Li,_et_al.,_1985zr	/	3._yingdeensis_Li_&_Ping,_1985
1._congoensis_Emerson,_1960	Termitidae	Nasutitermitinae_(nasute_termites)	/	3._Afrosubulitermes_Emerson,_1960	/	1._congoensis_Emerson,_1960
1._minor_(Silvestri)	Termitidae	Nasutitermitinae_(nasute_termites)	/	30._Curvitermes_Holmgren	/	1._minor_(Silvestri)
2._odontognathus_(Silvestri)	Termitidae	Nasutitermitinae_(nasute_termites)	/	30._Curvitermes_Holmgren	/	2._odontognathus_(Silvestri)
1._caete_Cancello,_1989	Termitidae	Nasutitermitinae_(nasute_termites)	/	31._Cyranotermes_Araujo,_1970	/	1._caete_Cancello,_1989
2._glaber_Constantino,_1990zr	Termitidae	Nasutitermitinae_(nasute_termites)	/	31._Cyranotermes_Araujo,_1970	/	2._glaber_Constantino,_1990zr
3._timuassu_Araujo,_1970	Termitidae	Nasutitermitinae_(nasute_termites)	/	31._Cyranotermes_Araujo,_1970	/	3._timuassu_Araujo,_1970
1._angulariceps_(Mathews,_1977)	Termitidae	Nasutitermitinae_(nasute_termites)	/	32._Cyrilliotermes_Fontes,_1985	/	1._angulariceps_(Mathews,_1977)
2._cashassa_Fontes,_1985	Termitidae	Nasutitermitinae_(nasute_termites)	/	32._Cyrilliotermes_Fontes,_1985	/	2._cashassa_Fontes,_1985
3._cupim_Fontes,_1985	Termitidae	Nasutitermitinae_(nasute_termites)	/	32._Cyrilliotermes_Fontes,_1985	/	3._cupim_Fontes,_1985
4._jaci_Fontes,_1985	Termitidae	Nasutitermitinae_(nasute_termites)	/	32._Cyrilliotermes_Fontes,_1985	/	4._jaci_Fontes,_1985
5._strictinasus_(Mathews,_1977)	Termitidae	Nasutitermitinae_(nasute_termites)	/	32._Cyrilliotermes_Fontes,_1985	/	5._strictinasus_(Mathews,_1977)
1._aporeticus_Mathews,_1977	Termitidae	Nasutitermitinae_(nasute_termites)	/	33._Diversitermes_Holmgren	/	1._aporeticus_Mathews,_1977
2._castaniceps_Holmgren_(=castaneiceps_in_Araujo)	Termitidae	Nasutitermitinae_(nasute_termites)	/	33._Diversitermes_Holmgren	/	2._castaniceps_Holmgren_(=castaneiceps_in_Araujo)
3._diversimilis_(Silvestri)(=diversimiles_in_Araujo)	Termitidae	Nasutitermitinae_(nasute_termites)	/	33._Diversitermes_Holmgren	/	3._diversimilis_(Silvestri)(=diversimiles_in_Araujo)
1._kanehirae_(Oshima,_1914)	Termitidae	Nasutitermitinae_(nasute_termites)	/	34._Diwaitermes_Roisin_&_Pasteels,_1996	/	1._kanehirae_(Oshima,_1914)
2._foi_Roisin_&_Pasteels,_1996	Termitidae	Nasutitermitinae_(nasute_termites)	/	34._Diwaitermes_Roisin_&_Pasteels,_1996	/	2._foi_Roisin_&_Pasteels,_1996
3._castanopsis_Roisin_&_Pasteels,_1996	Termitidae	Nasutitermitinae_(nasute_termites)	/	34._Diwaitermes_Roisin_&_Pasteels,_1996	/	3._castanopsis_Roisin_&_Pasteels,_1996
1._borneensis_Ahmad,_1968	Termitidae	Nasutitermitinae_(nasute_termites)	/	35._Eleanoritermes_Ahmad,_1968	/	1._borneensis_Ahmad,_1968
1._benjamini_(Snyder,_1926)	Termitidae	Nasutitermitinae_(nasute_termites)	/	36._Embiratermes_Fontes,_1985	/	1._benjamini_(Snyder,_1926)
10._robustus_Constantino,_1994	Termitidae	Nasutitermitinae_(nasute_termites)	/	36._Embiratermes_Fontes,_1985	/	10._robustus_Constantino,_1994
11._silvestrii_(Emerson,_1949)	Termitidae	Nasutitermitinae_(nasute_termites)	/	36._Embiratermes_Fontes,_1985	/	11._silvestrii_(Emerson,_1949)
12._snyderi_(Emerson_&_Banks,_1957)	Termitidae	Nasutitermitinae_(nasute_termites)	/	36._Embiratermes_Fontes,_1985	/	12._snyderi_(Emerson_&_Banks,_1957)
13._spissus_(Emerson_&_Banks,_1957)	Termitidae	Nasutitermitinae_(nasute_termites)	/	36._Embiratermes_Fontes,_1985	/	13._spissus_(Emerson_&_Banks,_1957)
14._transandinus_(Araujo,_1977)	Termitidae	Nasutitermitinae_(nasute_termites)	/	36._Embiratermes_Fontes,_1985	/	14._transandinus_(Araujo,_1977)
2._brevinasus_(Emerson_&_Banks,_1957)	Termitidae	Nasutitermitinae_(nasute_termites)	/	36._Embiratermes_Fontes,_1985	/	2._brevinasus_(Emerson_&_Banks,_1957)
3._chagresi_(Snyder,_1925)	Termitidae	Nasutitermitinae_(nasute_termites)	/	36._Embiratermes_Fontes,_1985	/	3._chagresi_(Snyder,_1925)
4._festivellus_(Silvestri,_1901)	Termitidae	Nasutitermitinae_(nasute_termites)	/	36._Embiratermes_Fontes,_1985	/	4._festivellus_(Silvestri,_1901)
5._heterotypus_(Silvestri,_1901)	Termitidae	Nasutitermitinae_(nasute_termites)	/	36._Embiratermes_Fontes,_1985	/	5._heterotypus_(Silvestri,_1901)
6._ignotus_Constantino,_1992zr	Termitidae	Nasutitermitinae_(nasute_termites)	/	36._Embiratermes_Fontes,_1985	/	6._ignotus_Constantino,_1992zr
7._latidens_(Emerson_&_Banks,_1957)	Termitidae	Nasutitermitinae_(nasute_termites)	/	36._Embiratermes_Fontes,_1985	/	7._latidens_(Emerson_&_Banks,_1957)
8._neotenicus_(Holmgren,_1906)	Termitidae	Nasutitermitinae_(nasute_termites)	/	36._Embiratermes_Fontes,_1985	/	8._neotenicus_(Holmgren,_1906)
9._parvirostris_Constantino,_1994	Termitidae	Nasutitermitinae_(nasute_termites)	/	36._Embiratermes_Fontes,_1985	/	9._parvirostris_Constantino,_1994
1._thekadensis_Mathur_&_Sen-Sarma,_1959	Termitidae	Nasutitermitinae_(nasute_termites)	/	37._Emersonitermes_Mathur_&_Sen-Sarma,_1959	/	1._thekadensis_Mathur_&_Sen-Sarma,_1959
1._abruptus_Sands,_1965zr	Termitidae	Nasutitermitinae_(nasute_termites)	/	38._Eutermellus_Silvestri	/	1._abruptus_Sands,_1965zr
2._aquilinus_Sands,_1965zr	Termitidae	Nasutitermitinae_(nasute_termites)	/	38._Eutermellus_Silvestri	/	2._aquilinus_Sands,_1965zr
3._bipartitus_(Sjostedt)	Termitidae	Nasutitermitinae_(nasute_termites)	/	38._Eutermellus_Silvestri	/	3._bipartitus_(Sjostedt)
4._convergens_Silvestri	Termitidae	Nasutitermitinae_(nasute_termites)	/	38._Eutermellus_Silvestri	/	4._convergens_Silvestri
5._undulans_Sands,_1965zr	Termitidae	Nasutitermitinae_(nasute_termites)	/	38._Eutermellus_Silvestri	/	5._undulans_Sands,_1965zr
1._rotundiceps_Constantino,_1994zr	Termitidae	Nasutitermitinae_(nasute_termites)	/	39._Ereymatermes_Constantino,_1994zr	/	1._rotundiceps_Constantino,_1994zr
1._crassinasus_Constantino_1991zr	Termitidae	Nasutitermitinae_(nasute_termites)	/	4._Agnathotermes_Snyder,_1926_(new_stat._Fontes,_1982)	/	1._crassinasus_Constantino_1991zr
2._glaber_Snyder,_1926	Termitidae	Nasutitermitinae_(nasute_termites)	/	4._Agnathotermes_Snyder,_1926_(new_stat._Fontes,_1982)	/	2._glaber_Snyder,_1926
1._coatoni_Sands,_1965zr	Termitidae	Nasutitermitinae_(nasute_termites)	/	40._Fulleritermes_Coaton,_1962zr	/	1._coatoni_Sands,_1965zr
2._contractus_(Sjostedt)	Termitidae	Nasutitermitinae_(nasute_termites)	/	40._Fulleritermes_Coaton,_1962zr	/	2._contractus_(Sjostedt)
3._mallyi_(Fuller)	Termitidae	Nasutitermitinae_(nasute_termites)	/	40._Fulleritermes_Coaton,_1962zr	/	3._mallyi_(Fuller)
4._tenebricus_(Silvestri)	Termitidae	Nasutitermitinae_(nasute_termites)	/	40._Fulleritermes_Coaton,_1962zr	/	4._tenebricus_(Silvestri)
1._admirabilus_(Light)	Termitidae	Nasutitermitinae_(nasute_termites)	/	41._Grallatotermes_Holmgren	/	1._admirabilus_(Light)
2._africanus_(Harris),_1954	Termitidae	Nasutitermitinae_(nasute_termites)	/	41._Grallatotermes_Holmgren	/	2._africanus_(Harris),_1954
3._grallator_(Desneux)	Termitidae	Nasutitermitinae_(nasute_termites)	/	41._Grallatotermes_Holmgren	/	3._grallator_(Desneux)
4._grallatoriformis_Holmgren,_N._&_K.,_1917	Termitidae	Nasutitermitinae_(nasute_termites)	/	41._Grallatotermes_Holmgren	/	4._grallatoriformis_Holmgren,_N._&_K.,_1917
5._niger_Chatterjee_&_Thapa,_1964	Termitidae	Nasutitermitinae_(nasute_termites)	/	41._Grallatotermes_Holmgren	/	5._niger_Chatterjee_&_Thapa,_1964
6._splendidus_Light_&_Wilson	Termitidae	Nasutitermitinae_(nasute_termites)	/	41._Grallatotermes_Holmgren	/	6._splendidus_Light_&_Wilson
7._weyeri_Kemner	Termitidae	Nasutitermitinae_(nasute_termites)	/	41._Grallatotermes_Holmgren	/	7._weyeri_Kemner
1._atripennis_(Haviland)	Termitidae	Nasutitermitinae_(nasute_termites)	/	41._Havilanditermes_Light	/	1._atripennis_(Haviland)
2._communis_Li_et_al,_1989zr	Termitidae	Nasutitermitinae_(nasute_termites)	/	41._Havilanditermes_Light	/	2._communis_Li_et_al,_1989zr
3._orthonasus_(Tsai_&_Chen),_1963	Termitidae	Nasutitermitinae_(nasute_termites)	/	41._Havilanditermes_Light	/	3._orthonasus_(Tsai_&_Chen),_1963
4._proatripennis_Ahmad,_1967zr	Termitidae	Nasutitermitinae_(nasute_termites)	/	41._Havilanditermes_Light	/	4._proatripennis_Ahmad,_1967zr
1._hirtiventris_(Holmgren)	Termitidae	Nasutitermitinae_(nasute_termites)	/	42._Hirtitermes_Holmgren	/	1._hirtiventris_(Holmgren)
2._sinabangensis_Oshima	Termitidae	Nasutitermitinae_(nasute_termites)	/	42._Hirtitermes_Holmgren	/	2._sinabangensis_Oshima
3._spinocephalus_(Oshima)	Termitidae	Nasutitermitinae_(nasute_termites)	/	42._Hirtitermes_Holmgren	/	3._spinocephalus_(Oshima)
1._ataramensis_Prashad_&_Sen-Sarma,_1960zr	Termitidae	Nasutitermitinae_(nasute_termites)	/	43._Hospitalitermes_Holmgren	/	1._ataramensis_Prashad_&_Sen-Sarma,_1960zr
10._flaviventris_(Wasmann)	Termitidae	Nasutitermitinae_(nasute_termites)	/	43._Hospitalitermes_Holmgren	/	10._flaviventris_(Wasmann)
11._flavoantennaris_Oshima	Termitidae	Nasutitermitinae_(nasute_termites)	/	43._Hospitalitermes_Holmgren	/	11._flavoantennaris_Oshima
12._grassii_Ghidini	Termitidae	Nasutitermitinae_(nasute_termites)	/	43._Hospitalitermes_Holmgren	/	12._grassii_Ghidini
13._hospitalis_(Haviland)	Termitidae	Nasutitermitinae_(nasute_termites)	/	43._Hospitalitermes_Holmgren	/	13._hospitalis_(Haviland)
14._irianensis_Roonwal_&_Maiti,_1966	Termitidae	Nasutitermitinae_(nasute_termites)	/	43._Hospitalitermes_Holmgren	/	14._irianensis_Roonwal_&_Maiti,_1966
15._javanicus_Akhtar_et_al,_1988zr	Termitidae	Nasutitermitinae_(nasute_termites)	/	43._Hospitalitermes_Holmgren	/	15._javanicus_Akhtar_et_al,_1988zr
16._jepsoni_(Snyder)	Termitidae	Nasutitermitinae_(nasute_termites)	/	43._Hospitalitermes_Holmgren	/	16._jepsoni_(Snyder)
17._jinghongensis_He_&_Gao,_1984	Termitidae	Nasutitermitinae_(nasute_termites)	/	43._Hospitalitermes_Holmgren	/	17._jinghongensis_He_&_Gao,_1984
18._lividiceps_(Holmgren)	Termitidae	Nasutitermitinae_(nasute_termites)	/	43._Hospitalitermes_Holmgren	/	18._lividiceps_(Holmgren)
19._luzonensis_(Oshima)	Termitidae	Nasutitermitinae_(nasute_termites)	/	43._Hospitalitermes_Holmgren	/	19._luzonensis_(Oshima)
2._bicolor_(Haviland)	Termitidae	Nasutitermitinae_(nasute_termites)	/	43._Hospitalitermes_Holmgren	/	2._bicolor_(Haviland)
20._madrasi_(Snyder)	Termitidae	Nasutitermitinae_(nasute_termites)	/	43._Hospitalitermes_Holmgren	/	20._madrasi_(Snyder)
21._majusculus_He_&_Gao,_1984	Termitidae	Nasutitermitinae_(nasute_termites)	/	43._Hospitalitermes_Holmgren	/	21._majusculus_He_&_Gao,_1984
22._medioflavus_(Holmgren)	Termitidae	Nasutitermitinae_(nasute_termites)	/	43._Hospitalitermes_Holmgren	/	22._medioflavus_(Holmgren)
23._moluccanus_Ahmad	Termitidae	Nasutitermitinae_(nasute_termites)	/	43._Hospitalitermes_Holmgren	/	23._moluccanus_Ahmad
24._monoceros_(Koenig)	Termitidae	Nasutitermitinae_(nasute_termites)	/	43._Hospitalitermes_Holmgren	/	24._monoceros_(Koenig)
25._nemorosus_Ghidini	Termitidae	Nasutitermitinae_(nasute_termites)	/	43._Hospitalitermes_Holmgren	/	25._nemorosus_Ghidini
26._papuanus_Ahmad	Termitidae	Nasutitermitinae_(nasute_termites)	/	43._Hospitalitermes_Holmgren	/	26._papuanus_Ahmad
27._paraschmidti_Akhtar_et_al,_1988zr	Termitidae	Nasutitermitinae_(nasute_termites)	/	43._Hospitalitermes_Holmgren	/	27._paraschmidti_Akhtar_et_al,_1988zr
28._proflaviventris_Akhtar_et_al,_1988zr	Termitidae	Nasutitermitinae_(nasute_termites)	/	43._Hospitalitermes_Holmgren	/	28._proflaviventris_Akhtar_et_al,_1988zr
29._rufus_(Haviland)	Termitidae	Nasutitermitinae_(nasute_termites)	/	43._Hospitalitermes_Holmgren	/	29._rufus_(Haviland)
3._birmanicus_(Snyder)	Termitidae	Nasutitermitinae_(nasute_termites)	/	43._Hospitalitermes_Holmgren	/	3._birmanicus_(Snyder)
30._schmidti_Ahmad	Termitidae	Nasutitermitinae_(nasute_termites)	/	43._Hospitalitermes_Holmgren	/	30._schmidti_Ahmad
31._umbrinus_(Haviland)	Termitidae	Nasutitermitinae_(nasute_termites)	/	43._Hospitalitermes_Holmgren	/	31._umbrinus_(Haviland)
4._blairi_Roonwal_&_Sen-Sarma,_1956	Termitidae	Nasutitermitinae_(nasute_termites)	/	43._Hospitalitermes_Holmgren	/	4._blairi_Roonwal_&_Sen-Sarma,_1956
5._brevirostratus_Prashad_&_Sen-Sarma,_1960zr	Termitidae	Nasutitermitinae_(nasute_termites)	/	43._Hospitalitermes_Holmgren	/	5._brevirostratus_Prashad_&_Sen-Sarma,_1960zr
6._butteli_(Holmgren)2	Termitidae	Nasutitermitinae_(nasute_termites)	/	43._Hospitalitermes_Holmgren	/	6._butteli_(Holmgren)2
7._damenglongensis_He_&_Gao,_1984	Termitidae	Nasutitermitinae_(nasute_termites)	/	43._Hospitalitermes_Holmgren	/	7._damenglongensis_He_&_Gao,_1984
8._diurnus_Kemner	Termitidae	Nasutitermitinae_(nasute_termites)	/	43._Hospitalitermes_Holmgren	/	8._diurnus_Kemner
9._ferrugineus_(John)	Termitidae	Nasutitermitinae_(nasute_termites)	/	43._Hospitalitermes_Holmgren	/	9._ferrugineus_(John)
1._curupira_Fontes,_1985	Termitidae	Nasutitermitinae_(nasute_termites)	/	45._Ibitermes_Fontes,_1985	/	1._curupira_Fontes,_1985
2._tellustris_Constantino,_1991zr	Termitidae	Nasutitermitinae_(nasute_termites)	/	45._Ibitermes_Fontes,_1985	/	2._tellustris_Constantino,_1991zr
1._kaudernianus_(Sjostedt),_1914	Termitidae	Nasutitermitinae_(nasute_termites)	/	46._Kaudernitermes_Sands,_1975	/	1._kaudernianus_(Sjostedt),_1914
1._brevilabius_Emerson_&_Banks,_1965	Termitidae	Nasutitermitinae_(nasute_termites)	/	47._Labiotermes_Holmgren	/	1._brevilabius_Emerson_&_Banks,_1965
2._labralis_(Holmgren)	Termitidae	Nasutitermitinae_(nasute_termites)	/	47._Labiotermes_Holmgren	/	2._labralis_(Holmgren)
3._leptothrix_Mathews,_1977	Termitidae	Nasutitermitinae_(nasute_termites)	/	47._Labiotermes_Holmgren	/	3._leptothrix_Mathews,_1977
4._longilabius_(Silvestri)	Termitidae	Nasutitermitinae_(nasute_termites)	/	47._Labiotermes_Holmgren	/	4._longilabius_(Silvestri)
5._pelliceus_Emerson_&_Banks,_1965	Termitidae	Nasutitermitinae_(nasute_termites)	/	47._Labiotermes_Holmgren	/	5._pelliceus_Emerson_&_Banks,_1965
1._albipes_(Haviland)	Termitidae	Nasutitermitinae_(nasute_termites)	/	48._Lacessititermes_Holmgren	/	1._albipes_(Haviland)
10._laborator_(Haviland)	Termitidae	Nasutitermitinae_(nasute_termites)	/	48._Lacessititermes_Holmgren	/	10._laborator_(Haviland)
11._lacessitiformis_(Holmgren)	Termitidae	Nasutitermitinae_(nasute_termites)	/	48._Lacessititermes_Holmgren	/	11._lacessitiformis_(Holmgren)
12._lacessitus_(Haviland)	Termitidae	Nasutitermitinae_(nasute_termites)	/	48._Lacessititermes_Holmgren	/	12._lacessitus_(Haviland)
13._palawanensis_(Light)	Termitidae	Nasutitermitinae_(nasute_termites)	/	48._Lacessititermes_Holmgren	/	13._palawanensis_(Light)
[truncated: 761 more rows]
