# Supplementary material for: Phylogenetic representativeness: a new method for evaluating taxon sampling in evolutionary studies
Source: BMC Bioinformatics. 2010 Apr 27;11:209. doi: 10.1186/1471-2105-11-209 (PMC2871275; doi:10.1186/1471-2105-11-209)
Supplement: Additional file 1 — PhyRe scripts and documentation. Three Python scripts constitute the PhyRe package. PhyRe script itself performs main analyses presented in this paper: AvTD, VarTD, IE, and funnel plots parameters are computed by this script. PhyloSample generates shuffled master lists, whereas PhyloAnalysis repeats PhyRe tasks across all newly-generated master lists. All scripts have been tested under Python 2.5.4. PhyRe documentation (doc.pdf) and eight sample files referring to datasets used in the paper to validate the method [19-22] are also enclosed. [file 1471-2105-11-209-S1.ZIP › termites_sample.txt]

2._mossambicus_(Hagen)	Hodotermitidae_Sjostedt	Hodotermitinae_Holmgren	/	2._Hodotermes_Hagen	/	2._mossambicus_(Hagen)
2._viator_(Latreille)	Hodotermitidae_Sjostedt	Hodotermitinae_Holmgren	/	3._Microhodotermes_Sjostedt	/	2._viator_(Latreille)
13._temnocephalus_(Silvestri)	Kalotermitidae_Enderlein	/	/	4._Calcaritermes_Snyder,_1925	/	13._temnocephalus_(Silvestri)
1._perfectus_(Hagen)	Kalotermitidae_Enderlein	/	/	6._Comatermes_Krishna,_1961	/	1._perfectus_(Hagen)
6._brevis_(Walker,_1853)	Kalotermitidae_Enderlein	/	/	7._Cryptotermes_Banks,_1906	/	6._brevis_(Walker,_1853)
27._tabogae_(Snyder)	Kalotermitidae_Enderlein	/	/	11._Incisitermes_Krishna,_1961	/	27._tabogae_(Snyder)
11._flavicollis_(Fabricius)	Kalotermitidae_Enderlein	/	/	12._Kalotermes_Hagen,_1853	/	11._flavicollis_(Fabricius)
46._holmgreni_Banks	Kalotermitidae_Enderlein	/	/	15._Neotermes_Holmgren,_1911	/	46._holmgreni_Banks
4._howa_(Wasmann)	Kalotermitidae_Enderlein	/	/	17._Postelectrotermes_Krishna,_1961	/	4._howa_(Wasmann)
5._improbus_(Hagen)	Kalotermitidae_Enderlein	/	/	3._Bifiditermes_Krishna,_1961	/	5._improbus_(Hagen)
12._leewardensis_Scheffrahn_&_Krecek	Kalotermitidae_Enderlein	/	/	18._Procryptotermes_Holmgren,_1910	/	12._leewardensis_Scheffrahn_&_Krecek
1._darwiniensis_Froggatt	Mastotermitidae_Silvestri	/	/	1._Mastotermes_Froggatt	/	1._darwiniensis_Froggatt
26._lacteus_(Froggatt)	Rhinotermitidae_Light	Coptotermitinae_Holmgren	/	1._Coptotermes_Wasmann,_1896	C._(Coptotermes)	26._lacteus_(Froggatt)
44._vagus_(Hill)	Rhinotermitidae_Light	Heterotermitinae_Froggatt	/	1._Heterotermes_Froggatt,_1896	/	44._vagus_(Hill)
1._canalifrons_(Sjostedt)	Rhinotermitidae_Light	Prorhinoterminae_Quennedey_&_Deligne,_1975	/	1._Prorhinotermes_Silvestri,_1909	/	1._canalifrons_(Sjostedt)
21._santonensis_(Feytaud),_1924	Rhinotermitidae_Light	Heterotermitinae_Froggatt	/	2._Reticulitermes_(Holmgren,_1913)	R._(Reticulitermes)	21._santonensis_(Feytaud),_1924
3._marginalis_(Linnaeus)	Rhinotermitidae_Light	Rhinotermitinae_Froggatt	/	4._Rhinotermes_Hagen	/	3._marginalis_(Linnaeus)
1._actuosus_(Hill)	Rhinotermitidae_Light	Rhinotermitinae_Froggatt	/	5._Schedorhinotermes_Silvestri,_1909	/	1._actuosus_(Hill)
1._minor_Thapa,_1988zr2	Rhinotermitidae_Light	Termitogetoninae_Holmgren	/	1._Termitogeton_Desneux,_1904	/	1._minor_Thapa,_1988zr2
1._serrifer_(Hagen)	Serritermitidae_Emerson_&_Krishna,_1975	/	/	1._Serritermes_Wasmann	/	1._serrifer_(Hagen)
48._subhyalinus_(Rambur)	Termitidae	Macrotermitinae_Kemner_(fungus-growing_termites)	/	6._Macrotermes_Holmgren	/	48._subhyalinus_(Rambur)
70._hainanensis_(Light)	Termitidae	Macrotermitinae_Kemner_(fungus-growing_termites)	/	9._Odontotermes_Holmgren	O._(Odontotermes)_Holmgren	70._hainanensis_(Light)
6._spiniger_(Sjostedt)	Termitidae	Macrotermitinae_Kemner_(fungus-growing_termites)	/	12._Pseudacanthotermes_Sjostedt	/	6._spiniger_(Sjostedt)
1._sphaerothorax_(Sjostedt)	Termitidae	Macrotermitinae_Kemner_(fungus-growing_termites)	/	13._Sphaerotermes_Holmgren	/	1._sphaerothorax_(Sjostedt)
2._cyphergaster_(Silvestri)	Termitidae	Nasutitermitinae_(nasute_termites)	/	25._Constrictotermes_Holmgren	/	2._cyphergaster_(Silvestri)
5._cumulans_(Kollar),_1832	Termitidae	Nasutitermitinae_(nasute_termites)	/	27._Cornitermes_Wasmann	/	5._cumulans_(Kollar),_1832
1._kanehirae_(Oshima,_1914)	Termitidae	Nasutitermitinae_(nasute_termites)	/	34._Diwaitermes_Roisin_&_Pasteels,_1996	/	1._kanehirae_(Oshima,_1914)
239._voeltzkowi_(Wasmann)	Termitidae	Nasutitermitinae_(nasute_termites)	/	59._Nasutitermes_Dudley	/	239._voeltzkowi_(Wasmann)
1._araujoi_Emerson,_1952	Termitidae	Nasutitermitinae_(nasute_termites)	/	71._Procornitermes_Emerson	/	1._araujoi_Emerson,_1952
11._grandis_(Rambur)	Termitidae	Nasutitermitinae_(nasute_termites)	/	80._Syntermes_Holmgren	/	11._grandis_(Rambur)
1._barrocoloradensis_(Snyder)	Termitidae	Nasutitermitinae_(nasute_termites)	/	87._Velocitermes_Holmgren	/	1._barrocoloradensis_(Snyder)
1._aemulus_Silvestri	Termitidae	Cubitermitinae_Kemner_(African_humivores_with_biting_soldiers)	/	5._Cubitermes_Wasmann	/	1._aemulus_Silvestri
1._fur_(Silvestri),_1901	Termitidae	Termitinae_Sjostedt_(snapping_termites)	/	19._Inquilinitermes_Mathews,_1977	/	1._fur_(Silvestri),_1901
99._remotus_Ping_&_Xu_1984	Termitidae	Amitermitinae_Kemner_(harvester_termites_&_allies)	/	13._Microcerotermes_Silvestri	/	99._remotus_Ping_&_Xu_1984
13._hispaniolae_(Banks)	Termitidae	Termitinae_Sjostedt_(snapping_termites)	/	42._�Termes_Linnaeus	/	13._hispaniolae_(Banks)
1._wroughtoni_(Desneux)_1904	Termopsidae_Grasse,_1949	Termopsinae_Holmgren	/	1._Archotermopsis_Desneux_1904	/	1._wroughtoni_(Desneux)_1904
5._sjostedti_Holmgren	Termopsidae_Grasse,_1949	Termopsinae_Holmgren	/	2._Hodotermopsis_Holmgren	/	5._sjostedti_Holmgren
1._adamsoni_(Froggatt)	Termopsidae_Grasse,_1949	Porotermitinae_Emerson	/	1._Porotermes_Hagen	/	1._adamsoni_(Froggatt)
3._nevadensis_(Hagen)	Termopsidae_Grasse,_1949	Termopsinae_Holmgren	/	3._Zootermopsis_Emerson	/	3._nevadensis_(Hagen)
3._brunneicornis_(Hagen)	Termopsidae_Grasse,_1949	Stolotermitinae_Holmgren	/	1._Stolotermes_(Hagen)	/	3._brunneicornis_(Hagen)
